# Supplementary material for: Intramacrophage RIL-seq uncovers an RNA antagonist of the Salmonella virulence-associated small RNA PinT
Source: Nucleic Acids Res. 2025 Dec 22;53(22):gkaf1364. doi: 10.1093/nar/gkaf1364 (PMC12721325; doi:10.1093/nar/gkaf1364)
Supplement: gkaf1364_Supplemental_Files [file gkaf1364_supplemental_files.zip]

Archive with 3 entries (3 files):
- Supplementary Information.pdf
- Supplementary Table 1.xlsx
- Supplementary Table 2.xlsx
