# Supplementary material for: Intramacrophage RIL-seq uncovers an RNA antagonist of the Salmonella virulence-associated small RNA PinT
Source: Nucleic Acids Res. 2025 Dec 22;53(22):gkaf1364. doi: 10.1093/nar/gkaf1364 (PMC12721325; doi:10.1093/nar/gkaf1364)
Supplement: gkaf1364_Supplemental_Files [file gkaf1364_supplemental_files.zip › Supplementary Table 1.xlsx]

## Sheet: Mapping stats
Supplementary Table 1: RIL-seq data. Sheet 1: counts of sequenced and mapped fragments in individual datasets, as identified through RIL-seq. Sheet 2: significant interactions unified over the two intramacrophage RIL-seq experiments (following lysis strategy #2). Sheet 3: significant interactions unified over the two SPI-2 RIL-seq libraries..
Library name	Raw read pairs	Trimmed read pairs	Total number of fragments	Mapped as single	Mapped as single excl. rRNAs	Mapped as chimeric	Mapped as chimeric excl. rRNAs	% of mapped fragments	% of chimeric fragments out of mapped fragments	Number of fragments in S-chimeras (all)	Number of fragments in S-chimeras (filtered)	Number of RNA-RNA pairs represented by S-chimeras (all)	Number of RNA-RNA pairs represented by S-chimeras with ≥40 chimeric fragments
Hfq_host_lys1	64073764	63893625	63105162	5935775	2166617	101494	73327	9.567	1.68112	22494	4409	2786	39
Hfq_host_lys2_rep1	60030382	59815573	58885741	17914097	10080425	1836614	1212607	33.5407	9.29898	1094436	187359	51839	1149
Hfq_host_lys2_rep2	130854122	130217752	127294468	33153909	16616566	914282	495476	26.7633	2.68368	351029	82948	32664	311
Hfq_host_lys2_unified			186180209	51068006	26696991	2750896	1708083	28.9069	5.11139	1385271	253732	79774	1485
Hfq_SPI2_rep1	66764123	64983100	63908526	38565086	26101409	2515841	1678876	64.2808	6.12411	1134565	1124783	4676	4234
Hfq_SPI2_rep2	78416675	75617272	74448814	40255933	27111633	2597236	1755886	57.5606	6.06078	1116443	1106458	5985	5518
Hfq_SPI2_unified			138357340	78821019	53213042	5113077	3434762	60.6647	6.09178	2146710	2129204	9555	8756
WT_host_lys1	69987120	69879034	69427662	3210614	623861	4656	3060	4.63111	0.144809	361	0	62	0
WT_host_lys2_rep1	72859995	72250308	71065814	11777004	5494072	15840	12426	16.5943	0.134319	2044	82	90	2
WT_host_lys2_rep2	97902062	97037834	95420860	16350997	1147576	168039	55346	17.3118	1.01724	32393	61	3549	1
WT_host_lys2_unified			166486674	28128001	6641648	183879	67772	17.0055	0.649476	34651	155	3671	3
WT_SPI2_rep1	61083802	54644998	54465980	36787045	3618839	97375	44452	67.7201	0.264	3708	3700	11	10
WT_SPI2_rep2	57815029	51489615	51353050	26875944	2355873	86171	38601	52.5034	0.3196	2851	2760	13	4
WT_SPI2_unified			105819030	63662989	5974712	183546	83053	60.3356	0.28748	6595	6477	24	14

## Sheet: Macrophage
RNA1 EcoCyc ID	RNA2 EcoCyc ID	RNA1 name	RNA2 name	RNA1 description	RNA2 description	RNA1 chromosome	Start of RNA1 first read	Start of RNA1 last read	RNA1 strand	RNA2 chromosome	Start of RNA2 last read	Start of RNA2 first read	RNA2 strand	interactions	other interactions of RNA1	other interactions of RNA2	total other interactions	odds ratio	Fisher's exact test p-value	RNA1 type	RNA2 type
GJB7-1531.EST3UTR.48	GJB7-4203	SL1344_1530A.3UTR.gene1551	malM.3UTR.gene4253	-	-	NC_016810	1647813	1647813	-	NC_016810	4475814	4475814	+	12	1323	60	28403679	4293.83	3.7033e-32	3UTR	3UTR
GJB7-1502.GJB7-1503.IGR	GJB7-1723.EST3UTR.17	SL1344_1502.3UTR.gene1522	SL1344_1722.3UTR.gene1745	- : -	-	NC_016810	1611583	1611583	+	NC_016810	1850083	1850083	+	11	0	47	28405016		2.04589e-56	3UTR	3UTR
GJB7-1791.EST3UTR.55	GJB7-307.EST3UTR.60	SL1344_1795.3UTR.gene1817	yafK.3UTR.gene314	-	-	NC_016810	1918960	1918960	+	NC_016810	356228	356228	-	8	600	80	28404386	4734.06	5.90356e-20	3UTR	3UTR
GJB7-2448.EST3UTR.39	GJB7-2245	SL1344_2438.3UTR.gene2484	SL1344_2242.3UTR.gene2281	-	-	NC_016810	2583265	2583265	-	NC_016810	2374460	2374460	-	22	143	40	28404869	109249	1.11889e-92	3UTR	3UTR
GJB7-2522.EST3UTR.98	GJB7-2136.EST3UTR.47	SL1344_2513.3UTR.gene2558	SL1344_2139.3UTR.gene2171	-	-	NC_016810	2686977	2686977	-	NC_016810	2255055	2255055	+	8	348	229	28404489	2851.43	2.68713e-18	3UTR	3UTR
GJB7-3007.EST3UTR.99	GJB7-4424	SL1344_2993.3UTR.gene3048	mgtA.3UTR.gene4476	-	-	NC_016810	3196370	3196370	-	NC_016810	4723000	4723000	+	5	70	258	28404741	7863.99	2.47013e-11	3UTR	3UTR
GJB7-3178.EST3UTR.92	GJB7-2995.EST3UTR.75	SL1344_3162.3UTR.gene3219	ptsP.3UTR.gene3036	-	-	NC_016810	3372892	3372892	+	NC_016810	3181296	3181296	-	10	42	161	28404861	42006.6	1.65342e-35	3UTR	3UTR
GJB7-790.EST3UTR.42	GJB7-1985.AS	SL1344_0786.3UTR.gene803	SL1344_1990.3UTR.gene2021	-	-	NC_016810	875445	875445	+	NC_016810	2091779	2091779	-	19	30	18	28405007	999435	2.15254e-94	3UTR	3UTR
GJB7-821.EST3UTR.77	GJB7-4035	SL1344_0818.3UTR.gene834	sbp.3UTR.gene4085	-	-	NC_016810	910608	910608	+	NC_016810	4295946	4295946	+	23	132	28	28404891	176762	6.87551e-101	3UTR	3UTR
GJB7-83.EST3UTR.63	GJB7-449.EST3UTR.17	SL1344_0083.3UTR.gene82	SL1344_0451.3UTR.gene458	-	-	NC_016810	94736	94736	-	NC_016810	514579	514579	+	11	12185	1056	28391822	24.2715	6.38106e-05	3UTR	3UTR
GJB7-83.EST3UTR.63	GJB7-2638	SL1344_0083.3UTR.gene82	yfiA.3UTR.gene2675	-	-	NC_016810	94736	94736	-	NC_016810	2808436	2808436	+	11	12185	474	28392404	54.0743	1.28912e-08	3UTR	3UTR
GJB7-13.EST3UTR.37	GJB7-2194.EST3UTR.100	dnaJ.3UTR.gene12	SL1344_2197.3UTR.gene2229	-	-	NC_016810	14772	14772	+	NC_016810	2319364	2319364	-	18	1143	317	28403596	1411.04	5.31357e-43	3UTR	3UTR
GJB7-772.EST3UTR.0	GJB7-3197.EST3UTR.96	hutH.3UTR.gene785	SL1344_3182.3UTR.gene3238	-	-	NC_016810	857431	857431	+	NC_016810	3393423	3393423	-	25	33	75	28404941	286919	6.63796e-115	3UTR	3UTR
GJB7-649.EST3UTR.53	GJB7-3632.EST3UTR.25	lnt.3UTR.gene661	cspA.3UTR.gene3676	-	-	NC_016810	729555	729555	-	NC_016810	3858017	3858017	+	18	60	673	28404323	12661.7	3.30476e-59	3UTR	3UTR
GJB7-2773.EST3UTR.21	GJB7-2638	mig-14.3UTR.gene2813	yfiA.3UTR.gene2675	-	-	NC_016810	2953089	2953089	+	NC_016810	2808430	2808430	+	7	399	478	28404190	1042.51	3.01565e-12	3UTR	3UTR
GJB7-4336.EST3UTR.70	GJB7-307.EST3UTR.35	purA.3UTR.gene4386	yafK.3UTR.gene314	-	-	NC_016810	4631045	4631045	+	NC_016810	356253	356253	-	8	187	80	28404799	15189.7	5.99127e-24	3UTR	3UTR
GJB7-214.EST3UTR.2	GJB7-1459.EST3UTR.12	rpsB.3UTR.gene217	SL1344_1457.3UTR.gene1478	-	-	NC_016810	255021	255021	+	NC_016810	1561991	1561991	+	18	375	282	28404399	4834.79	1.82143e-52	3UTR	3UTR
GJB7-1784.EST3UTR.89	GJB7-449	sopE2.3UTR.gene1806	SL1344_0451.3UTR.gene458	-	-	NC_016810	1909516	1909516	-	NC_016810	514537	514537	+	7	18	1060	28403989	10420.8	1.08684e-18	3UTR	3UTR
GJB7-4549.EST3UTR.99	GJB7-4221.EST3UTR.52	trpR.3UTR.gene4604	SL1344_4187.3UTR.gene4271	-	-	NC_016810	4862036	4862036	+	NC_016810	4493670	4493670	+	24	60	108	28404882	105203	1.55626e-101	3UTR	3UTR
GJB7-2772.EST3UTR.49	GJB7-1766.EST3UTR.63	virK.3UTR.gene2812	cspC.3UTR.gene1788	-	-	NC_016810	2951928	2951928	+	NC_016810	1893052	1893052	-	7	3541	133	28401393	422.144	1.825e-09	3UTR	3UTR
GJB7-577.EST3UTR.44	GJB7-1890.EST3UTR.72	ybdA.3UTR.gene588	fliE.3UTR.gene1923	-	-	NC_016810	654460	654460	+	NC_016810	2013504	2013504	-	15	43	0	28405016		1.3453e-79	3UTR	3UTR
GJB7-4424.GJB7-4425.IGR	GJB7-4456	mgtA.3UTR.gene4476	SL1344_4419.3UTR.gene4509	- : -	-	NC_016810	4723060	4723060	+	NC_016810	4757156	4757156	+	10	466	63	28404535	9675.23	2.15487e-29	3UTR	3UTR
GJB7-1580.EST5UTR.47	GJB7-1025.EST3UTR.87	SL1344_1579.5UTR.gene1600	SL1344_1024.3UTR.gene1040	-	-	NC_016810	1698664	1698664	-	NC_016810	1130086	1130087	-	18	316	138	28404602	11724.5	4.26555e-59	5UTR	3UTR
GJB7-2188.EST5UTR.49	GJB7-1026.EST3UTR.43	SL1344_2191.5UTR.gene2223	SL1344_1025.3UTR.gene1041	-	-	NC_016810	2311325	2311325	+	NC_016810	1130547	1130547	-	5	1256	492	28403321	229.818	0.000909588	5UTR	3UTR
GJB7-375.GJB7-376.IGR	GJB7-1152.EST3UTR.30	SL1344_0378.5UTR.gene384	SL1344_1149.3UTR.gene1167	- : -	-	NC_016810	436417	436417	+	NC_016810	1252674	1252674	+	12	2977	5298	28396787	21.6053	2.44798e-05	5UTR	3UTR
GJB7-189	GJB7-1152.EST3UTR.30	fhuA.5UTR.gene192	SL1344_1149.3UTR.gene1167	-	-	NC_016810	223729	223735	+	NC_016810	1252674	1252674	+	9	71	5301	28399693	679.11	1.38738e-15	5UTR	3UTR
GJB7-1	GJB7-1152.EST3UTR.10	thrL.5UTR.gene0	SL1344_1149.3UTR.gene1167	-	-	NC_016810	148	148	+	NC_016810	1252654	1252654	+	7	1016	5303	28398748	36.8962	0.0335489	5UTR	3UTR
GJB7-4100	GJB7-1152.EST3UTR.30	trmA.5UTR.gene4150	SL1344_1149.3UTR.gene1167	-	-	NC_016810	4369188	4369188	-	NC_016810	1252674	1252674	+	28	322	5282	28399442	467.534	1.44263e-56	5UTR	3UTR
GJB7-1355.EST5UTR.25	GJB7-1152.EST3UTR.31	yscR.5UTR.gene1373	SL1344_1149.3UTR.gene1167	-	-	NC_016810	1455570	1455571	+	NC_016810	1252673	1252675	+	18	3961	5292	28395803	24.3838	7.71403e-12	5UTR	3UTR
GJB7-4379	GJB7-1187.EST3UTR.63	SL1344_4344.5UTR.gene4431	SL1344_1185.3UTR.gene1203	-	-	NC_016810	4671927	4671927	+	NC_016810	1290835	1290835	-	8	304	59	28404703	12669.4	2.7585e-23	5UTR	3UTR
GJB7-2218	GJB7-1325.EST3UTR.60	SL1344_2221.5UTR.gene2254	SL1344_1323.3UTR.gene1343	-	-	NC_016810	2343699	2343699	-	NC_016810	1430920	1430920	-	9	80	14	28404971	228254	3.42328e-37	5UTR	3UTR
GJB7-1514.EST5UTR.20	GJB7-1513.EST3UTR.59	SL1344_1514.5UTR.gene1534	SL1344_1513.3UTR.gene1533	-	-	NC_016810	1627035	1627035	-	NC_016810	1625169	1625169	-	15	877	40	28404142	12145.4	6.57506e-48	5UTR	3UTR
GJB7-781.GJB7-782.IGR	GJB7-1527.EST3UTR.36	moaA.5UTR.gene795	SL1344_1527.3UTR.gene1547	- : -	-	NC_016810	869779	869779	+	NC_016810	1643079	1643079	-	22	109	1718	28403225	3336.88	2.06133e-61	5UTR	3UTR
GJB7-1154.EST5UTR.38	GJB7-1528.EST3UTR.30	SL1344_1151.5UTR.gene1169	SL1344_1528.3UTR.gene1548	-	-	NC_016810	1253532	1253532	+	NC_016810	1643657	1643657	-	9	6769	61	28398235	618.984	3.50132e-15	5UTR	3UTR
GJB7-2634	GJB7-1580.EST3UTR.67	clpB.5UTR.gene2671	SL1344_1579.3UTR.gene1600	-	-	NC_016810	2805127	2805127	-	NC_016810	1698369	1698369	-	17	2019	4	28403034	59788.5	4.25682e-60	5UTR	3UTR
GJB7-4265.EST5UTR.61	GJB7-1587.EST3UTR.95	adiY.5UTR.gene4315	SL1344_1587.3UTR.gene1608	-	-	NC_016810	4559778	4559778	-	NC_016810	1706906	1706906	-	24	32	104	28404914	204843	4.68319e-107	5UTR	3UTR
GJB7-3286	GJB7-1961.EST3UTR.0	greA.5UTR.gene3327	SL1344_1967.3UTR.gene1995	-	-	NC_016810	3489824	3489824	-	NC_016810	2072965	2072965	+	18	444	371	28404241	3103.84	4.2995e-49	5UTR	3UTR
GJB7-4226.GJB7-4227.IGR	GJB7-2194.EST3UTR.51	siiA.5UTR.gene4277	SL1344_2197.3UTR.gene2229	- : -	-	NC_016810	4498993	4498993	+	NC_016810	2319413	2319413	-	8	178	2399	28402489	532.104	1.72911e-12	5UTR	3UTR
GJB7-2770	GJB7-2204.EST3UTR.30	iroN.5UTR.gene2810	SL1344_2206.3UTR.gene2239	-	-	NC_016810	2948346	2948346	-	NC_016810	2328647	2328647	-	14	682	1	28404377	583081	8.08441e-57	5UTR	3UTR
GJB7-2770.EST5UTR.40	GJB7-2344.EST3UTR.75	iroN.5UTR.gene2810	SL1344_2341.3UTR.gene2380	-	-	NC_016810	2948411	2948411	-	NC_016810	2482234	2482234	-	22	1855	72	28403125	4678.56	3.34385e-64	5UTR	3UTR
GJB7-2821.EST5UTR.5	GJB7-2466.EST3UTR.61	recA.5UTR.gene2861	SL1344_2456.3UTR.gene2502	-	-	NC_016810	2998522	2998522	-	NC_016810	2604351	2604351	-	9	1067	73	28403925	3281.96	9.92624e-22	5UTR	3UTR
GJB7-1136	GJB7-2555.EST3UTR.45	acpP.5UTR.gene1151	SL1344_2547.3UTR.gene2591	-	-	NC_016810	1236240	1236240	+	NC_016810	2729659	2729659	+	9	920	462	28403683	601.433	2.58589e-15	5UTR	3UTR
GJB7-1007.EST5UTR.82	GJB7-2588.EST3UTR.82	rmf.5UTR.gene1022	SL1344_2578.3UTR.gene2624	-	-	NC_016810	1113881	1113881	+	NC_016810	2759671	2759671	-	22	116	671	28404265	8028.34	9.38287e-70	5UTR	3UTR
GJB7-2635.EST3UTR.37	GJB7-1255.EST3UTR.12	clpB.5UTR.gene2671	SL1344_1252.3UTR.gene1272	-	-	NC_016810	2805220	2805220	-	NC_016810	1353961	1353961	+	9	2797	1401	28400867	65.2294	1.01062e-06	5UTR	3UTR
GJB7-4564.AS	GJB7-2972.EST3UTR.78	arcA.5UTR.gene4619	SL1344_2960.3UTR.gene3013	-	-	NC_016810	4876845	4876845	-	NC_016810	3154149	3154149	-	21	150	337	28404566	11800.1	6.57669e-70	5UTR	3UTR
GJB7-4336	GJB7-3256.EST3UTR.22	purA.5UTR.gene4386	SL1344_3242.3UTR.gene3297	-	-	NC_016810	4629654	4629654	+	NC_016810	3459023	3459023	+	31	1263	0	28403780		3.95479e-128	5UTR	3UTR
GJB7-1154	GJB7-3262.EST3UTR.25	SL1344_1151.5UTR.gene1169	SL1344_3249.3UTR.gene3303	-	-	NC_016810	1253547	1253547	+	NC_016810	3464096	3464096	+	7	6771	532	28397764	55.1846	0.00216708	5UTR	3UTR
GJB7-3860.GJB7-3861.IGR	GJB7-342.EST3UTR.58	kup.5UTR.gene3907	SL1344_0344.3UTR.gene350	- : -	-	NC_016810	4110618	4110618	+	NC_016810	391919	391919	+	13	246	0	28404815		4.8477e-59	5UTR	3UTR
GJB7-3428.EST5UTR.8	GJB7-3771.EST3UTR.35	rpsJ.5UTR.gene3469	SL1344_3757.3UTR.gene3817	-	-	NC_016810	3618046	3618046	-	NC_016810	4012496	4012496	-	15	14413	269	28390377	109.839	2.44375e-18	5UTR	3UTR
GJB7-3746.GJB7-3745.IGR	GJB7-3790.EST3UTR.46	mgtC.5UTR.gene3790	SL1344_3777.3UTR.gene3836	- : -	-	NC_016810	3986772	3986772	-	NC_016810	4032356	4032356	+	16	1753	147	28403158	1763.55	5.75176e-39	5UTR	3UTR
GJB7-368.GJB7-369.IGR	GJB7-382.EST3UTR.11	sbmA.5UTR.gene377	SL1344_0384.3UTR.gene390	- : -	-	NC_016810	429791	429791	+	NC_016810	441131	441131	+	7	196	830	28404041	1222.2	1.03888e-12	5UTR	3UTR
GJB7-156	GJB7-3875.EST3UTR.58	acnB.5UTR.gene159	SL1344_3858.3UTR.gene3922	-	-	NC_016810	185835	185835	+	NC_016810	4127032	4127032	-	11	1048	430	28403585	693.324	1.0724e-20	5UTR	3UTR
GJB7-4404	GJB7-3917.EST3UTR.70	SL1344_4367.5UTR.gene4455	SL1344_3897.3UTR.gene3966	-	-	NC_016810	4702323	4702323	-	NC_016810	4172117	4172117	+	19	1202	0	28403853		2.04964e-76	5UTR	3UTR
GJB7-531	GJB7-4010.EST3UTR.49	folD.5UTR.gene540	SL1344_3987.3UTR.gene4060	-	-	NC_016810	603068	603068	-	NC_016810	4270496	4270496	-	14	166	16	28404878	149725	3.18666e-58	5UTR	3UTR
GJB7-4236	GJB7-4237.EST3UTR.2	soxR.5UTR.gene4286	SL1344_4203.3UTR.gene4287	-	-	NC_016810	4525652	4525652	+	NC_016810	4527119	4527119	+	6	44	49	28404975	79049.1	1.38054e-20	5UTR	3UTR
GJB7-3332.EST5UTR.31	GJB7-4291.EST3UTR.16	rplM.5UTR.gene3373	SL1344_4258.3UTR.gene4341	-	-	NC_016810	3534716	3534716	-	NC_016810	4586954	4586954	+	22	568	35	28404449	31433.5	4.94405e-81	5UTR	3UTR
GJB7-1355.EST5UTR.26	GJB7-4488.EST3UTR.1	yscR.5UTR.gene1373	SL1344_4452.3UTR.gene4543	-	-	NC_016810	1455570	1455570	+	NC_016810	4796807	4796807	+	8	3971	398	28400697	143.759	5.2333e-08	5UTR	3UTR
GJB7-668.EST5UTR.57	GJB7-449.EST3UTR.18	nagE.5UTR.gene680	SL1344_0451.3UTR.gene458	-	-	NC_016810	744612	744612	+	NC_016810	514580	514580	+	24	78	1043	28403929	8379.36	1.43226e-76	5UTR	3UTR
GJB7-3632	GJB7-744.EST3UTR.18	cspA.5UTR.gene3676	SL1344_0740.3UTR.gene757	-	-	NC_016810	3857759	3857759	+	NC_016810	826643	826643	+	12	10763	36	28394263	879.379	1.32708e-23	5UTR	3UTR
GJB7-2810.EST5UTR.1	GJB7-787.EST3UTR.20	gshA.5UTR.gene2850	SL1344_0783.3UTR.gene800	-	-	NC_016810	2991094	2991094	-	NC_016810	873394	873394	+	24	672	142	28404236	7143.92	1.7233e-75	5UTR	3UTR
GJB7-1384.GJB7-1385.IGT	GJB7-849.EST3UTR.99	tyrS.5UTR.gene1403	SL1344_0846.3UTR.gene862	- : -	-	NC_016810	1480274	1480274	+	NC_016810	941871	941871	-	25	106	348921	28056022	18.9641	5.06993e-15	5UTR	3UTR
GJB7-12	GJB7-3347.EST3UTR.14	dnaK.5UTR.gene11	argR.3UTR.gene3388	-	-	NC_016810	11573	11573	+	NC_016810	3549958	3549958	+	17	1120	3685	28400252	116.981	3.66872e-22	5UTR	3UTR
GJB7-83.EST5UTR.3	GJB7-3858.EST3UTR.31	SL1344_0083.5UTR.gene82	asnA.3UTR.gene3904	-	-	NC_016810	95093	95093	-	NC_016810	4107668	4107668	+	5	3447	134	28401488	307.443	0.000229229	5UTR	3UTR
GJB7-4327	GJB7-940.EST3UTR.43	SL1344_4291.5UTR.gene4378	asnS.3UTR.gene953	-	-	NC_016810	4620400	4620400	+	NC_016810	1048002	1048003	-	10	2115	1231	28401718	109.088	2.48967e-10	5UTR	3UTR
GJB7-3789	GJB7-4297.EST3UTR.32	hslT.5UTR.gene3835	aspA.3UTR.gene4347	-	-	NC_016810	4031658	4031658	-	NC_016810	4591494	4591494	-	5	5150	24	28399895	1148.86	5.08313e-07	5UTR	3UTR
GJB7-1806	GJB7-1699.EST3UTR.75	SL1344_1814.5UTR.gene1836	chaB.3UTR.gene1721	-	-	NC_016810	1932319	1932319	-	NC_016810	1825534	1825534	-	5	4152	18	28400899	1900.08	4.91618e-08	5UTR	3UTR
GJB7-3573.EST5UTR.87	GJB7-1447.GJB7-1448.IGR	pitA.5UTR.gene3615	MgrR	-	- : -	NC_016810	3779810	3780282	+	NC_016810	1550778	1550844	+	77476	36147	46749	28244702	1294.97	0	5UTR	sRNA
GJB7-2916	GJB7-1447.GJB7-1448.IGR	rpoS.gene2956	MgrR	-	- : -	NC_016810	3088816	3089295	-	NC_016810	1550780	1550844	+	10455	121398	113770	28159451	21.3162	0	CDS	sRNA
GJB7-2268.EST5UTR.78	GJB7-485.GJB7-486.IGR	ais.gene2304	ChiX	-	- : -	NC_016810	2401132	2401492	-	NC_016810	555565	555574	+	6045	2479	13783411	14613139	2.58527	0	CDS	sRNA
GJB7-429.GJB7-428.IGR	GJB7-3632.EST3UTR.25	SL1344_0430A.5UTR.gene437	cspA.3UTR.gene3676	- : -	-	NC_016810	489713	489713	-	NC_016810	3858017	3858017	+	13	71	678	28404312	7670.78	1.2742e-38	5UTR	3UTR
GJB7-133.EST5UTR.36	GJB7-2818.EST3UTR.77	lpxC.5UTR.gene135	csrA.3UTR.gene2858	-	-	NC_016810	156902	156902	+	NC_016810	2993450	2993450	-	21	1370	109	28403574	3994.34	5.04715e-60	5UTR	3UTR
GJB7-1154.EST5UTR.55	GJB7-4373.EST3UTR.9	SL1344_1151.5UTR.gene1169	cysQ.3UTR.gene4424	-	-	NC_016810	1253515	1253515	+	NC_016810	4663126	4663126	+	18	6760	28	28398268	2700.6	3.76678e-46	5UTR	3UTR
GJB7-1102	GJB7-1444.EST3UTR.46	dinI.5UTR.gene1117	dcp.3UTR.gene1463	-	-	NC_016810	1204602	1204602	-	NC_016810	1548655	1548655	+	6	95	232	28404741	7732.69	8.99163e-15	5UTR	3UTR
GJB7-2121	GJB7-2350.EST3UTR.24	thiM.5UTR.gene2156	fabB.3UTR.gene2386	-	-	NC_016810	2239565	2239565	-	NC_016810	2486314	2486314	-	6	136	693	28404239	1808.27	4.84795e-11	5UTR	3UTR
GJB7-2303.GJB7-2302.IGR	GJB7-3440.EST3UTR.39	lrhA.5UTR.gene2338	fkpA.3UTR.gene3481	- : -	-	NC_016810	2439085	2439085	-	NC_016810	3626314	3626314	-	8	2324	581	28402161	168.279	1.46385e-08	5UTR	3UTR
GJB7-44	GJB7-3440.EST3UTR.36	rpsT.5UTR.gene43	fkpA.3UTR.gene3481	-	-	NC_016810	52559	52559	-	NC_016810	3626317	3626317	-	8	1398	581	28403087	279.751	2.57878e-10	5UTR	3UTR
GJB7-3200.EST5UTR.70	GJB7-1591.EST3UTR.7	rpoD.5UTR.gene3241	fnr.3UTR.gene1612	-	-	NC_016810	3397036	3397036	+	NC_016810	1712012	1712012	+	22	424	249	28404379	5918.92	3.2687e-67	5UTR	3UTR
GJB7-307.EST5UTR.39	GJB7-87.EST3UTR.66	yafK.5UTR.gene314	folA.3UTR.gene88	-	-	NC_016810	357093	357093	-	NC_016810	101413	101413	+	10	964	64	28404036	4603.87	3.36315e-26	5UTR	3UTR
GJB7-3414.GJB7-3415.IGT	GJB7-1387.EST3UTR.47	rpsN.5UTR.gene3455	gst.3UTR.gene1405	- : -	-	NC_016810	3611638	3611638	-	NC_016810	1482545	1482545	-	6	771	43	28404254	5140.58	1.25508e-13	5UTR	3UTR
GJB7-3441.GJB7-3440.IGR	GJB7-86.EST3UTR.3	fkpA.5UTR.gene3481	kefC.3UTR.gene87	- : -	-	NC_016810	3627276	3627276	-	NC_016810	100672	100672	+	28	3325	22	28401699	10871.5	1.79798e-89	5UTR	3UTR
GJB7-2302.EST5UTR.71	GJB7-133.EST3UTR.24	lrhA.5UTR.gene2338	lpxC.3UTR.gene135	-	-	NC_016810	2438876	2438876	-	NC_016810	157905	157905	+	6	2709	264	28402095	238.281	8.25585e-06	5UTR	3UTR
GJB7-3347.GJB7-3346.IGR	GJB7-2997.EST3UTR.3	mdh.5UTR.gene3387	mutH.3UTR.gene3038	- : -	-	NC_016810	3549216	3549216	-	NC_016810	3185567	3185567	+	13	1841	83	28403137	2416.45	3.28486e-32	5UTR	3UTR
GJB7-1783	GJB7-1281.EST3UTR.32	SL1344_1783.5UTR.gene1805	nlpC.3UTR.gene1298	-	-	NC_016810	1909319	1909319	-	NC_016810	1379395	1379395	+	6	788	167	28404113	1295.06	3.47708e-10	5UTR	3UTR
GJB7-3428	GJB7-4118.EST3UTR.0	rpsJ.5UTR.gene3469	nusG.3UTR.gene4168	-	-	NC_016810	3618030	3618030	-	NC_016810	4384304	4384304	+	6	14422	187	28390459	63.1621	0.0229485	5UTR	3UTR
GJB7-1302	GJB7-612.EST3UTR.33	SL1344_1300.5UTR.gene1320	pagP.3UTR.gene623	-	-	NC_016810	1406402	1406402	+	NC_016810	692274	692274	+	9	163	394	28404508	3980.58	1.36307e-22	5UTR	3UTR
GJB7-1806	GJB7-1162.EST3UTR.37	SL1344_1814.5UTR.gene1836	potD.3UTR.gene1177	-	-	NC_016810	1932298	1932298	-	NC_016810	1263783	1263783	-	33	934	691	28403416	1452.31	5.73392e-84	5UTR	3UTR
GJB7-8.EST5UTR.26	GJB7-2995.EST3UTR.73	mog.5UTR.gene7	ptsP.3UTR.gene3036	-	-	NC_016810	8703	8703	+	NC_016810	3181298	3181298	-	16	128	155	28404775	22907.1	2.16856e-56	5UTR	3UTR
GJB7-4545.EST3UTR.8	GJB7-2055.EST5UTR.70	nadR.5UTR.gene4601	rfbP.3UTR.gene2091	-	-	NC_016810	4856247	4856247	+	NC_016810	2158553	2158553	-	5	345	215	28404509	1914.7	2.47026e-08	5UTR	3UTR
GJB7-545.GJB7-547.IGR	GJB7-4552.EST3UTR.54	cusA.5UTR.gene557	rob.3UTR.gene4607	- : -	-	NC_016810	618410	618410	+	NC_016810	4863192	4863192	-	13	43	419	28404599	20495.1	8.01456e-44	5UTR	3UTR
GJB7-1627	GJB7-2660.EST3UTR.50	SL1344_1628.5UTR.gene1649	rpl19.3UTR.gene2697	-	-	NC_016810	1748405	1748405	-	NC_016810	2826011	2826011	-	7	1732	861	28402474	133.322	4.78121e-06	5UTR	3UTR
GJB7-2772	GJB7-3710.EST3UTR.47	virK.5UTR.gene2812	rpmG.3UTR.gene3755	-	-	NC_016810	2950930	2950930	+	NC_016810	3943305	3943305	-	8	5232	25	28399809	1736.99	4.03307e-16	5UTR	3UTR
GJB7-3686.EST5UTR.0	GJB7-3406.EST3UTR.39	SL1344_3669.5UTR.gene3730	rpmJ.3UTR.gene3447	-	-	NC_016810	3918656	3918656	-	NC_016810	3607322	3607322	-	29	131	1480	28403434	4248.5	1.12653e-85	5UTR	3UTR
GJB7-3417.EST5UTR.15	GJB7-3269.EST3UTR.31	rplN.5UTR.gene3458	rpsO.3UTR.gene3310	-	-	NC_016810	3612933	3612933	-	NC_016810	3472298	3472298	-	5	3861	136	28401072	270.437	0.000433541	5UTR	3UTR
GJB7-1761	GJB7-3198.EST3UTR.52	SL1344_1762.5UTR.gene1784	rpsU.3UTR.gene3239	-	-	NC_016810	1888754	1888754	+	NC_016810	3395053	3395053	+	9	2626	747	28401692	130.308	2.18496e-09	5UTR	3UTR
GJB7-1154	GJB7-1539.EST3UTR.43	SL1344_1151.5UTR.gene1169	tehB.3UTR.gene1559	-	-	NC_016810	1253555	1253555	+	NC_016810	1655172	1655172	-	12	6766	127	28398169	396.585	4.7812e-20	5UTR	3UTR
GJB7-1271.EST3UTR.4	GJB7-3670.EST3UTR.40	infC.5UTR.gene1289	SL1344_3653.3UTR.gene3714	-	-	NC_016810	1370988	1370988	+	NC_016810	3900424	3900424	-	6	2467	401	28402200	172.262	5.58805e-05	5UTR	3UTR
GJB7-4375.EST5UTR.53	GJB7-2993.EST3UTR.49	SL1344_4339.5UTR.gene4426	thyA.3UTR.gene3034	-	-	NC_016810	4663912	4663912	+	NC_016810	3179430	3179430	-	6	1680	347	28403041	292.333	2.39751e-06	5UTR	3UTR
GJB7-2605	GJB7-439.EST3UTR.39	SL1344_2595.5UTR.gene2641	tig.3UTR.gene448	-	-	NC_016810	2770398	2770398	-	NC_016810	502514	502514	+	5	698	66	28404305	3082.87	2.60231e-09	5UTR	3UTR
GJB7-2103	GJB7-3574.EST3UTR.64	baeS.5UTR.gene2139	uspB.3UTR.gene3616	-	-	NC_016810	2220511	2220511	+	NC_016810	3781390	3781390	-	16	122	129	28404807	28877.7	6.59046e-58	5UTR	3UTR
GJB7-2637	GJB7-2772.EST3UTR.52	SL1344_2623.5UTR.gene2674	virK.3UTR.gene2812	-	-	NC_016810	2807051	2807051	+	NC_016810	2951956	2951956	+	7	215	1200	28403652	770.642	2.5553e-11	5UTR	3UTR
GJB7-936.EST5UTR.29	GJB7-253.EST3UTR.28	SL1344_0933.5UTR.gene949	yafB.3UTR.gene256	-	-	NC_016810	1043659	1043659	+	NC_016810	295917	295917	+	26	2893	140	28402015	1823.25	6.49774e-67	5UTR	3UTR
GJB7-818.EST5UTR.52	GJB7-802.EST3UTR.54	SL1344_0814.5UTR.gene831	ybiB.3UTR.gene815	-	-	NC_016810	906446	906446	+	NC_016810	889641	889641	+	11	115	99	28404849	27444.3	7.78007e-38	5UTR	3UTR
GJB7-3029	GJB7-4214.EST3UTR.13	SL1344_3014.5UTR.gene3070	yjbO.3UTR.gene4264	-	-	NC_016810	3219073	3219073	-	NC_016810	4486699	4486699	+	10	352	220	28404492	3667.94	2.03549e-25	5UTR	3UTR
GJB7-175.EST5UTR.14	GJB7-1104.EST5UTR.35	stiA.5UTR.gene178	grxB.3UTR.gene1120	-	-	NC_016810	208958	208958	-	NC_016810	1206403	1206403	-	6	18	54	28404996	175339	2.01945e-22	5UTR	3UTR
GJB7-1154.EST5UTR.55	GJB7-3499	SL1344_1151.5UTR.gene1169	gntT.3UTR.gene3540	-	-	NC_016810	1253515	1253515	+	NC_016810	3693235	3693235	+	22	6756	34	28398262	2719.86	9.16265e-58	5UTR	3UTR
GJB7-1190	GJB7-1028	SL1344_1188.5UTR.gene1206	pipA.3UTR.gene1043	-	-	NC_016810	1293165	1293165	+	NC_016810	1131859	1131859	-	24	14	26	28405010	1.87286e+06	2.09455e-124	5UTR	3UTR
GJB7-1193.GJB7-1192.IGR	GJB7-449	SL1344_1190.5UTR.gene1208	SL1344_0451.3UTR.gene458	- : -	-	NC_016810	1295513	1295513	-	NC_016810	514561	514561	+	17	2442	1050	28401565	188.303	1.21867e-25	5UTR	3UTR
GJB7-1282.EST5UTR.26	GJB7-812	SL1344_1278.5UTR.gene1299	ompX.3UTR.gene825	-	-	NC_016810	1379625	1379625	+	NC_016810	899326	899326	+	5	1026	353	28403690	392.123	6.43081e-05	5UTR	3UTR
GJB7-469	GJB7-1300.GJB7-1299.IGR	SL1344_0471.5UTR.gene478	SL1344_1298.3UTR.gene1318	-	- : -	NC_016810	533973	534030	+	NC_016810	1401684	1401705	-	18	225	36343	28368488	62.4461	1.00942e-18	5UTR	3UTR
GJB7-1300	GJB7-1300.GJB7-1299.IGR	SL1344_1298.5UTR.gene1318	SL1344_1298.3UTR.gene1318	-	- : -	NC_016810	1403095	1403095	-	NC_016810	1401850	1401867	-	26	260	152	28404636	18687.3	9.52833e-93	5UTR	3UTR
GJB7-1517.EST5UTR.47	GJB7-2198	SL1344_1517.5UTR.gene1537	rplY.3UTR.gene2233	-	-	NC_016810	1630572	1630572	-	NC_016810	2324443	2324443	+	6	122	263	28404683	5311.6	8.07895e-14	5UTR	3UTR
GJB7-1677.AS	GJB7-291.GJB7-293.IGR	oppA.5UTR.gene1698	sciY.3UTR.gene296	-	- : -	NC_016810	1798236	1798236	-	NC_016810	338800	338800	+	21	1412	129	28403512	3274.67	2.4254e-58	5UTR	3UTR
GJB7-1184.GJB7-1185.IGR	GJB7-1710	pagC.5UTR.gene1201	SL1344_1709.3UTR.gene1732	- : -	-	NC_016810	1288887	1288887	+	NC_016810	1837392	1837392	+	7	7135	68	28397864	409.714	2.70804e-09	5UTR	3UTR
GJB7-3573.EST5UTR.90	GJB7-1768.GJB7-1767.IGR	pitA.5UTR.gene3615	SL1344_1768.3UTR.gene1790	-	- : -	NC_016810	3779851	3779851	+	NC_016810	1893958	1893958	-	28	109485	218	28295343	33.1942	1.45789e-24	5UTR	3UTR
GJB7-2240.EST5UTR.52	GJB7-1791	ompC.5UTR.gene2276	SL1344_1795.3UTR.gene1817	-	-	NC_016810	2364205	2364205	-	NC_016810	1918929	1918929	+	10	1047	826	28403191	328.428	4.51641e-15	5UTR	3UTR
GJB7-3215	GJB7-1865	SL1344_3199.5UTR.gene3256	pgsA.3UTR.gene1901	-	-	NC_016810	3415880	3415880	+	NC_016810	1992926	1992926	-	23	2435	4805	28397811	55.8239	9.33551e-25	5UTR	3UTR
GJB7-2256	GJB7-1867	glpA.5UTR.gene2292	pgsA.3UTR.gene1901	-	-	NC_016810	2387930	2387930	+	NC_016810	1993156	1993156	-	12	312	17965	28386785	60.7737	1.70443e-10	5UTR	3UTR
GJB7-4027.EST5UTR.34	GJB7-1867	sodA.5UTR.gene4077	pgsA.3UTR.gene1901	-	-	NC_016810	4287943	4287943	+	NC_016810	1993154	1993154	-	28	297	17949	28386800	149.1	1.04107e-42	5UTR	3UTR
GJB7-2372.GJB7-2373.IGR	GJB7-1952.GJB7-1951.IGR	SL1344_2369.5UTR.gene2409	SL1344_1958.3UTR.gene1986	- : -	- : -	NC_016810	2512169	2512169	+	NC_016810	2064159	2064159	-	15	318	112	28404629	11962.9	2.00895e-48	5UTR	3UTR
GJB7-2950	GJB7-1952.GJB7-1951.IGR	rumA.5UTR.gene2991	SL1344_1958.3UTR.gene1986	-	- : -	NC_016810	3127942	3127942	-	NC_016810	2064047	2064047	-	7	224	149	28404694	5957.36	1.82428e-17	5UTR	3UTR
GJB7-3913.GJB7-3914.IGR	GJB7-202	cyaA.5UTR.gene3963	SL1344_0205.3UTR.gene205	- : -	-	NC_016810	4167797	4167797	+	NC_016810	240517	240517	+	32	108	1073	28403861	7843.39	4.04543e-103	5UTR	3UTR
GJB7-3163.EST5UTR.31	GJB7-2109.GJB7-2110.IGR	plsC.5UTR.gene3204	SL1344_2112.3UTR.gene2144	-	- : -	NC_016810	3357451	3357451	-	NC_016810	2228932	2228932	+	7	116	2586	28402365	662.775	8.06235e-11	5UTR	3UTR
GJB7-2613	GJB7-2194	rseB.5UTR.gene2649	SL1344_2197.3UTR.gene2229	-	-	NC_016810	2779257	2779257	-	NC_016810	2319454	2319454	-	12	7203	2395	28395464	19.752	6.85804e-05	5UTR	3UTR
GJB7-2303.GJB7-2302.IGR	GJB7-3406	lrhA.5UTR.gene2338	rpmJ.3UTR.gene3447	- : -	-	NC_016810	2438929	2438929	-	NC_016810	3607355	3607355	-	15	1005	1494	28402560	283.748	1.36421e-24	5UTR	3UTR
GJB7-816.EST5UTR.29	GJB7-2412	ybiS.5UTR.gene829	SL1344_2402.3UTR.gene2448	-	-	NC_016810	904133	904133	-	NC_016810	2549248	2549248	+	28	154	250	28404642	20657.9	2.05581e-101	5UTR	3UTR
GJB7-4298	GJB7-2604	SL1344_4264.5UTR.gene4348	SL1344_2594.3UTR.gene2640	-	-	NC_016810	4593241	4593241	+	NC_016810	2770074	2770074	+	9	31	101	28404933	81649.4	8.36719e-34	5UTR	3UTR
GJB7-1184.GJB7-1185.IGR	GJB7-263.GJB7-264.IGR	pagC.5UTR.gene1201	dnaQ.3UTR.gene265	- : -	- : -	NC_016810	1288890	1288890	+	NC_016810	304385	304385	+	10	7132	27	28397905	1474.73	7.59537e-21	5UTR	3UTR
GJB7-2896	GJB7-613	SL1344_2884.5UTR.gene2936	cspE.3UTR.gene624	-	-	NC_016810	3069898	3069898	+	NC_016810	692629	692629	+	20	98	1469	28403487	3945.97	9.5968e-57	5UTR	3UTR
GJB7-2983.EST5UTR.25	GJB7-13	SL1344_2969.5UTR.gene3024	dnaJ.3UTR.gene12	-	-	NC_016810	3164122	3164122	-	NC_016810	14752	14752	+	30	321	1135	28403588	2338.8	8.71525e-82	5UTR	3UTR
GJB7-2240.EST5UTR.15	GJB7-3503	ompC.5UTR.gene2276	SL1344_3483.3UTR.gene3544	-	-	NC_016810	2364168	2364168	-	NC_016810	3701194	3701194	-	6	1409	506	28403153	239.032	7.86072e-06	5UTR	3UTR
GJB7-3639.EST5UTR.37	GJB7-1007	SL1344_3622.5UTR.gene3683	rmf.3UTR.gene1022	-	-	NC_016810	3864579	3864579	-	NC_016810	1114140	1114140	+	5	169	162	28404738	5187.51	1.81189e-10	5UTR	3UTR
GJB7-3671	GJB7-940	SL1344_3654.5UTR.gene3715	asnS.3UTR.gene953	-	-	NC_016810	3900942	3900942	+	NC_016810	1048030	1048030	-	5	42	1236	28403791	2735.76	5.28755e-09	5UTR	3UTR
GJB7-4468.GJB7-4469.IGR	GJB7-4473	SL1344_4433.5UTR.gene4523	uxuR.3UTR.gene4527	- : -	-	NC_016810	4777839	4777839	+	NC_016810	4782410	4782410	+	18	181	288	28404587	9808.21	8.47808e-58	5UTR	3UTR
GJB7-3574.EST5UTR.68	GJB7-761	uspB.5UTR.gene3616	SL1344_0757.3UTR.gene774	-	-	NC_016810	3781883	3781883	-	NC_016810	844780	844780	+	14	1652	611	28402797	393.947	1.56917e-24	5UTR	3UTR
GJB7-1184.GJB7-1185.IGR	GJB7-82	pagC.5UTR.gene1201	SL1344_0082.3UTR.gene81	- : -	-	NC_016810	1288575	1288575	+	NC_016810	94560	94560	+	7	5301	330	28399436	113.641	1.51044e-05	5UTR	3UTR
GJB7-4288.EST5UTR.7	GJB7-83	phoN.5UTR.gene4338	SL1344_0083.3UTR.gene82	-	-	NC_016810	4584946	4584954	-	NC_016810	94748	94759	-	14	1590	2209	28401261	113.207	4.88835e-17	5UTR	3UTR
GJB7-1333.EST5UTR.72	GJB7-3946	sseA.5UTR.gene1351	aarF.3UTR.gene3996	-	-	NC_016810	1440438	1440438	+	NC_016810	4201862	4201862	+	32	5539	307	28399196	534.424	3.36604e-67	5UTR	3UTR
GJB7-467.EST5UTR.76	GJB7-720.GJB7-721.IGT	acrA.5UTR.gene476	sucD.3UTR.gene733	-	- : -	NC_016810	533202	533202	-	NC_016810	807431	807431	+	11	229	399	28404435	3419.56	3.25923e-28	5UTR	3UTR
GJB7-3431	GJB7-2268	yheA.5UTR.gene3472	ais.3UTR.gene2304	-	-	NC_016810	3619620	3619620	-	NC_016810	2400774	2400774	-	16	148	912	28403998	3367	1.97854e-43	5UTR	3UTR
GJB7-2823	GJB7-3347	mltB.5UTR.gene2863	argR.3UTR.gene3388	-	-	NC_016810	3000644	3000644	-	NC_016810	3549937	3549937	+	11	54	3691	28401318	1567.45	3.53007e-24	5UTR	3UTR
GJB7-1619.EST5UTR.11	GJB7-3347	pspA.5UTR.gene1641	argR.3UTR.gene3388	-	-	NC_016810	1739306	1739306	-	NC_016810	3549922	3549922	+	22	161	3680	28401211	1054.6	9.70361e-51	5UTR	3UTR
GJB7-3428	GJB7-1834	rpsJ.5UTR.gene3469	argS.3UTR.gene1866	-	-	NC_016810	3618030	3618030	-	NC_016810	1961910	1961910	+	30	14398	85	28390561	695.944	1.18989e-64	5UTR	3UTR
GJB7-523	GJB7-940	purE.5UTR.gene532	asnS.3UTR.gene953	-	-	NC_016810	597123	597123	-	NC_016810	1048044	1048044	-	24	78	1217	28403755	7181.28	5.5766e-75	5UTR	3UTR
GJB7-2276	GJB7-4009.GJB7-4010.IGR	pmrD.5UTR.gene2312	fdhD.3UTR.gene4059	-	- : -	NC_016810	2409314	2409314	-	NC_016810	4270477	4270477	+	5	480	58	28404531	5101.39	2.18277e-10	5UTR	3UTR
GJB7-2463.EST5UTR.28	GJB7-2915	gcvR.5UTR.gene2499	rpoS.3UTR.gene2956	-	-	NC_016810	2602755	2602755	+	NC_016810	3088047	3088047	-	8	86	1923	28403057	1373.97	1.08849e-15	5UTR	3UTR
GJB7-2867	GJB7-1162	hilD.5UTR.gene2907	potD.3UTR.gene1177	-	-	NC_016810	3040409	3040409	+	NC_016810	1263817	1263817	-	14	91	44	28404925	99317.9	7.9672e-57	5UTR	3UTR
GJB7-3820	GJB7-1771	rpmH.5UTR.gene3866	kdgR.3UTR.gene1793	-	-	NC_016810	4066993	4066993	+	NC_016810	1895232	1895232	-	35	885	248	28403906	4529.51	5.77293e-106	5UTR	3UTR
GJB7-2219.EST5UTR.53	GJB7-3770.EST5UTR.20	narP.5UTR.gene2255	SL1344_3757.3UTR.gene3817	-	-	NC_016810	2344365	2344365	+	NC_016810	4012476	4012477	-	10	980	274	28403810	1057.79	4.3895e-20	5UTR	3UTR
GJB7-1163	GJB7-135	potC.5UTR.gene1178	secA.3UTR.gene137	-	-	NC_016810	1265675	1265675	-	NC_016810	161405	161405	+	13	1193	35	28403833	8843.25	5.75067e-39	5UTR	3UTR
GJB7-3033.GJB7-3032.IGR	GJB7-3609	prfB.5UTR.gene3073	yhjV.3UTR.gene3652	- : -	-	NC_016810	3222456	3222456	-	NC_016810	3831576	3831576	+	17	831	52	28404174	11174.5	1.31702e-54	5UTR	3UTR
GJB7-2614.EST5UTR.16	GJB7-2915	rpoE.5UTR.gene2651	rpoS.3UTR.gene2956	-	-	NC_016810	2780458	2780458	-	NC_016810	3088044	3088044	-	22	3604	1909	28399539	90.812	5.35065e-28	5UTR	3UTR
GJB7-3198	GJB7-887	rpsU.5UTR.gene3239	tnp.3UTR.gene900	-	-	NC_016810	3394746	3394746	+	NC_016810	982172	982172	+	25	1604	806	28402639	549.236	6.99047e-52	5UTR	3UTR
GJB7-2663	GJB7-2857.EST3UTR.58	rps16.gene2700	AvrA.3UTR.gene2897	-	-	NC_016810	2827878	2827878	-	NC_016810	3032419	3032419	-	9	1834	347	28402884	401.676	9.78725e-14	CDS	3UTR
GJB7-3587	GJB7-2857.EST3UTR.51	treF.gene3629	AvrA.3UTR.gene2897	-	-	NC_016810	3797999	3797999	+	NC_016810	3032426	3032426	-	19	16	337	28404702	100091	3.97086e-77	CDS	3UTR
GJB7-1667	GJB7-1000.EST3UTR.52	tonB.gene1689	SL1344_0999.3UTR.gene1015	-	-	NC_016810	1788296	1788296	-	NC_016810	1105079	1105079	+	17	231	115	28404711	18177.3	1.33353e-58	CDS	3UTR
GJB7-2634	GJB7-1025.EST3UTR.88	clpB.gene2671	SL1344_1024.3UTR.gene1040	-	-	NC_016810	2803181	2803181	-	NC_016810	1130086	1130086	-	10	860	146	28404058	2262.19	2.63183e-23	CDS	3UTR
GJB7-2490	GJB7-1025.EST3UTR.47	engA.gene2526	SL1344_1024.3UTR.gene1040	-	-	NC_016810	2649876	2649876	-	NC_016810	1130127	1130127	-	30	324	55	28404665	47819.3	3.8108e-118	CDS	3UTR
GJB7-2180	GJB7-1026.EST3UTR.28	fruB.gene2215	SL1344_1025.3UTR.gene1041	-	-	NC_016810	2304299	2304299	-	NC_016810	1130562	1130562	-	12	859	485	28403718	818.129	5.72905e-24	CDS	3UTR
GJB7-917	GJB7-1026.EST3UTR.28	serC.gene930	SL1344_1025.3UTR.gene1041	-	-	NC_016810	1018781	1018781	+	NC_016810	1130562	1130562	-	10	556	487	28404021	1049	4.56748e-20	CDS	3UTR
GJB7-720	GJB7-1026.EST3UTR.28	sucD.gene733	SL1344_1025.3UTR.gene1041	-	-	NC_016810	806536	806536	+	NC_016810	1130562	1130562	-	27	514	470	28404063	3174.56	1.13933e-76	CDS	3UTR
GJB7-3855	GJB7-1073.EST3UTR.64	gidA.gene3901	SL1344_1071.3UTR.gene1088	-	-	NC_016810	4104725	4104725	-	NC_016810	1180451	1180451	+	18	701	70	28404285	10419.3	7.75175e-58	CDS	3UTR
GJB7-1091	GJB7-1092.EST3UTR.22	mdoH.gene1106	SL1344_1089.3UTR.gene1107	-	-	NC_016810	1194504	1194504	+	NC_016810	1196979	1196979	+	8	309	118	28404639	6232.16	6.03723e-21	CDS	3UTR
GJB7-1619	GJB7-1099.EST3UTR.41	pspA.gene1641	SL1344_1096.3UTR.gene1114	-	-	NC_016810	1739156	1739156	-	NC_016810	1202367	1202367	-	14	1743	49	28403268	4655.89	9.28858e-39	CDS	3UTR
GJB7-2510	GJB7-1142.EST3UTR.72	hscA.gene2546	SL1344_1139.3UTR.gene1157	-	-	NC_016810	2677186	2677186	-	NC_016810	1242314	1242314	+	25	1981	88	28402980	4073.21	2.42617e-72	CDS	3UTR
GJB7-1101	GJB7-1152.EST3UTR.11	SL1344_1098.gene1116	SL1344_1149.3UTR.gene1167	-	-	NC_016810	1204038	1204038	-	NC_016810	1252655	1252655	+	11	339	5299	28399425	173.904	4.10579e-14	CDS	3UTR
GJB7-1863	GJB7-1152.EST3UTR.6	SL1344_1873.gene1895	SL1344_1149.3UTR.gene1167	-	-	NC_016810	1991876	1991876	-	NC_016810	1252650	1252650	+	26	393	5284	28399371	355.571	3.75608e-49	CDS	3UTR
GJB7-2516	GJB7-1152.EST3UTR.30	SL1344_2507.gene2552	SL1344_1149.3UTR.gene1167	-	-	NC_016810	2681644	2681644	-	NC_016810	1252674	1252674	+	17	557	5293	28399207	163.756	1.41723e-24	CDS	3UTR
GJB7-3175	GJB7-1152.EST3UTR.10	SL1344_3159.gene3216	SL1344_1149.3UTR.gene1167	-	-	NC_016810	3368558	3368558	-	NC_016810	1252654	1252654	+	19	90	5291	28399674	1133.15	2.41871e-43	CDS	3UTR
GJB7-3266	GJB7-1152.EST3UTR.10	SL1344_3253.gene3307	SL1344_1149.3UTR.gene1167	-	-	NC_016810	3467710	3467710	-	NC_016810	1252654	1252654	+	27	424	5283	28399340	342.315	7.84841e-51	CDS	3UTR
GJB7-4516	GJB7-1152.EST3UTR.31	SL1344_4480.gene4571	SL1344_1149.3UTR.gene1167	-	-	NC_016810	4828533	4828533	-	NC_016810	1252675	1252675	+	22	175	5288	28399589	675.158	1.52506e-46	CDS	3UTR
GJB7-711	GJB7-1152.EST3UTR.11	gltA.gene724	SL1344_1149.3UTR.gene1167	-	-	NC_016810	796260	796260	-	NC_016810	1252655	1252655	+	12	286	5298	28399478	224.913	3.06296e-17	CDS	3UTR
GJB7-4122	GJB7-1152.EST3UTR.6	rplL.gene4172	SL1344_1149.3UTR.gene1167	-	-	NC_016810	4386837	4386837	+	NC_016810	1252650	1252650	+	12	3541	5298	28396223	18.1637	0.000177473	CDS	3UTR
GJB7-2198	GJB7-1152.EST3UTR.10	rplY.gene2233	SL1344_1149.3UTR.gene1167	-	-	NC_016810	2324150	2324150	+	NC_016810	1252654	1252654	+	27	501	5283	28399263	289.703	6.14174e-49	CDS	3UTR
GJB7-3418	GJB7-1152.EST3UTR.11	rpsQ.gene3459	SL1344_1149.3UTR.gene1167	-	-	NC_016810	3613218	3613218	-	NC_016810	1252655	1252655	+	25	3994	5285	28395770	33.6311	4.75606e-22	CDS	3UTR
GJB7-912	GJB7-1152.EST3UTR.10	sopD2.gene925	SL1344_1149.3UTR.gene1167	-	-	NC_016810	1010853	1010853	+	NC_016810	1252654	1252654	+	23	676	5287	28399088	182.758	2.32965e-36	CDS	3UTR
GJB7-828	GJB7-1152.EST3UTR.2	yliB.gene841	SL1344_1149.3UTR.gene1167	-	-	NC_016810	920082	920082	+	NC_016810	1252646	1252646	+	9	0	5301	28399764		6.05445e-27	CDS	3UTR
GJB7-3555	GJB7-1154.EST3UTR.7	ftsY.gene3597	SL1344_1151.3UTR.gene1169	-	-	NC_016810	3761367	3761367	-	NC_016810	1253860	1253860	+	7	202	1472	28403393	668.666	6.91962e-11	CDS	3UTR
GJB7-2511	GJB7-1154.EST3UTR.9	hscB.gene2547	SL1344_1151.3UTR.gene1169	-	-	NC_016810	2678164	2678164	-	NC_016810	1253862	1253862	+	18	847	1461	28402748	413.142	1.43752e-33	CDS	3UTR
GJB7-1213	GJB7-1209.EST3UTR.5	SL1344_1211.gene1230	SL1344_1207.3UTR.gene1226	-	-	NC_016810	1310799	1310799	+	NC_016810	1308836	1308836	+	16	86	1080	28403892	4893	8.9384e-46	CDS	3UTR
GJB7-3289	GJB7-1218.EST3UTR.45	SL1344_3274.gene3330	SL1344_1216.3UTR.gene1235	-	-	NC_016810	3493338	3493338	-	NC_016810	1313769	1313769	-	17	1789	33	28403235	8178.85	9.03378e-52	CDS	3UTR
GJB7-1351	GJB7-1219.EST3UTR.65	ssaN.gene1369	SL1344_1217.3UTR.gene1236	-	-	NC_016810	1453828	1453828	+	NC_016810	1314505	1314505	-	31	804	257	28403982	4261.39	1.61295e-92	CDS	3UTR
GJB7-3394	GJB7-1225.EST3UTR.38	fmt.gene3435	SL1344_1223.3UTR.gene1242	-	-	NC_016810	3599312	3599312	+	NC_016810	1324292	1324292	+	8	468	19	28404579	25555.2	2.84437e-25	CDS	3UTR
GJB7-2458	GJB7-1226.EST3UTR.41	SL1344_2448.gene2494	SL1344_1224.3UTR.gene1243	-	-	NC_016810	2598420	2598420	-	NC_016810	1324286	1324286	-	13	620	80	28404361	7444.69	1.67302e-38	CDS	3UTR
GJB7-1009	GJB7-1230.EST3UTR.11	SL1344_1008.gene1024	SL1344_1227.3UTR.gene1247	-	-	NC_016810	1115820	1115820	-	NC_016810	1327653	1327653	+	6	194	42	28404832	20916.7	3.03008e-17	CDS	3UTR
GJB7-2961	GJB7-1230.EST3UTR.11	SL1344_2949.gene3002	SL1344_1227.3UTR.gene1247	-	-	NC_016810	3140368	3140368	+	NC_016810	1327653	1327653	+	21	142	27	28404884	155582	1.09223e-90	CDS	3UTR
GJB7-3205	GJB7-1238.EST3UTR.14	cheM.gene3246	SL1344_1235.3UTR.gene1255	-	-	NC_016810	3402595	3402595	-	NC_016810	1337386	1337386	+	24	97	0	28404953		2.41697e-123	CDS	3UTR
GJB7-1939	GJB7-1255.EST3UTR.11	SL1344_1945.gene1973	SL1344_1252.3UTR.gene1272	-	-	NC_016810	2054957	2054957	-	NC_016810	1353960	1353960	+	5	140	1405	28403524	722.001	3.2408e-06	CDS	3UTR
GJB7-3847	GJB7-1255.EST3UTR.12	atpG.gene3893	SL1344_1252.3UTR.gene1272	-	-	NC_016810	4097015	4097015	-	NC_016810	1353961	1353961	+	11	225	1399	28403439	992.575	2.34705e-22	CDS	3UTR
GJB7-4424	GJB7-1255.EST3UTR.12	mgtA.gene4476	SL1344_1252.3UTR.gene1272	-	-	NC_016810	4721072	4721072	+	NC_016810	1353961	1353961	+	8	776	1402	28402888	208.854	2.60822e-09	CDS	3UTR
GJB7-3701	GJB7-1255.EST3UTR.12	rfaI.gene3746	SL1344_1252.3UTR.gene1272	-	-	NC_016810	3934851	3934851	-	NC_016810	1353961	1353961	+	9	206	1401	28403458	885.744	8.82158e-17	CDS	3UTR
GJB7-2067	GJB7-1255.EST3UTR.12	rfbI.gene2102	SL1344_1252.3UTR.gene1272	-	-	NC_016810	2172648	2172648	-	NC_016810	1353961	1353961	+	20	749	1390	28402915	545.628	2.54933e-40	CDS	3UTR
GJB7-3291	GJB7-1255.EST3UTR.12	rplU.gene3332	SL1344_1252.3UTR.gene1272	-	-	NC_016810	3494496	3494496	-	NC_016810	1353961	1353961	+	13	2797	1397	28400867	94.49	2.15133e-14	CDS	3UTR
GJB7-3272	GJB7-1268.EST3UTR.18	infB.gene3313	SL1344_1265.3UTR.gene1285	-	-	NC_016810	3475298	3475298	-	NC_016810	1366282	1366282	+	11	1796	173	28403094	1005.56	2.1918e-22	CDS	3UTR
GJB7-1332	GJB7-1268.EST3UTR.74	ssaD.gene1349	SL1344_1265.3UTR.gene1285	-	-	NC_016810	1439936	1439936	+	NC_016810	1366338	1366338	+	19	1082	189	28403784	2639.01	1.09233e-50	CDS	3UTR
GJB7-554	GJB7-1269.EST3UTR.32	SL1344_0558.gene565	SL1344_1330A.3UTR.gene1286	-	-	NC_016810	626960	626960	+	NC_016810	1366675	1366675	+	20	40	39	28404975	364166	5.32891e-93	CDS	3UTR
GJB7-151	GJB7-1303.EST3UTR.20	aceE.gene153	SL1344_1301.3UTR.gene1321	-	-	NC_016810	176347	176347	+	NC_016810	1407152	1407152	+	7	296	656	28404115	1023.96	3.44753e-12	CDS	3UTR
GJB7-1400	GJB7-1325.EST3UTR.90	SL1344_1396.gene1418	SL1344_1323.3UTR.gene1343	-	-	NC_016810	1497084	1497084	-	NC_016810	1430890	1430890	-	6	36	4	28405028	1.18354e+06	3.30155e-26	CDS	3UTR
GJB7-4058	GJB7-137.EST3UTR.24	glpK.gene4108	SL1344_0138.3UTR.gene139	-	-	NC_016810	4315813	4315813	-	NC_016810	162243	162243	-	9	164	163	28404738	9563.17	5.98253e-26	CDS	3UTR
GJB7-4335	GJB7-1377.EST3UTR.98	hflC.gene4385	SL1344_1373.3UTR.gene1395	-	-	NC_016810	4628854	4628854	+	NC_016810	1473301	1473301	-	7	363	27	28404677	20287	7.06641e-21	CDS	3UTR
GJB7-289	GJB7-1398.EST3UTR.67	SL1344_0286.gene292	SL1344_1394.3UTR.gene1416	-	-	NC_016810	334718	334718	+	NC_016810	1494366	1494366	+	6	112	25	28404931	60867.7	7.27062e-20	CDS	3UTR
GJB7-2915	GJB7-1416.EST3UTR.73	rpoS.gene2956	SL1344_1413.3UTR.gene1434	-	-	NC_016810	3088673	3088673	-	NC_016810	1517881	1517881	+	19	2503	32	28402520	6737.51	1.03054e-56	CDS	3UTR
GJB7-3283	GJB7-1428.EST3UTR.36	ftsH.gene3324	SL1344_1425.3UTR.gene1446	-	-	NC_016810	3486144	3486144	-	NC_016810	1529092	1529092	-	10	579	43	28404442	11408.8	5.79743e-30	CDS	3UTR
GJB7-2672	GJB7-1434.EST3UTR.31	rnfH.gene2709	SL1344_1431.3UTR.gene1452	-	-	NC_016810	2836823	2836823	-	NC_016810	1537580	1537580	+	24	142	5	28404903	960166	1.13941e-114	CDS	3UTR
GJB7-2821	GJB7-1449.EST3UTR.41	recA.gene2861	SL1344_1447.3UTR.gene1468	-	-	NC_016810	2997538	2997538	-	NC_016810	1553651	1553651	+	13	4983	25	28400053	2963.68	1.78944e-32	CDS	3UTR
GJB7-151	GJB7-1453.EST3UTR.63	aceE.gene153	SL1344_1451.3UTR.gene1472	-	-	NC_016810	178031	178031	+	NC_016810	1555797	1555797	+	12	644	25	28404393	21171	8.42178e-40	CDS	3UTR
GJB7-2536	GJB7-1459.EST3UTR.12	purL.gene2572	SL1344_1457.3UTR.gene1478	-	-	NC_016810	2709495	2709495	-	NC_016810	1561991	1561991	+	6	97	294	28404677	5976.16	4.1224e-14	CDS	3UTR
GJB7-2	GJB7-1459.EST3UTR.31	thrA.gene1	SL1344_1457.3UTR.gene1478	-	-	NC_016810	560	560	+	NC_016810	1562010	1562010	+	13	516	103	28404442	6947.73	3.35556e-38	CDS	3UTR
GJB7-215	GJB7-1460.EST3UTR.32	tsf.gene218	SL1344_1458.3UTR.gene1479	-	-	NC_016810	255718	255718	+	NC_016810	1561977	1561977	-	5	373	23	28404673	16554.8	8.73037e-13	CDS	3UTR
GJB7-670	GJB7-1480.EST3UTR.29	ybfM.gene682	SL1344_1478.3UTR.gene1499	-	-	NC_016810	748960	748960	+	NC_016810	1582829	1582829	-	30	2138	117	28402789	3406.35	8.7763e-86	CDS	3UTR
GJB7-1274	GJB7-1485.EST3UTR.65	rpl20.gene1291	SL1344_1484.3UTR.gene1505	-	-	NC_016810	1371993	1371993	+	NC_016810	1587193	1587193	-	9	408	118	28404539	5309.92	1.12332e-23	CDS	3UTR
GJB7-430	GJB7-1506.EST3UTR.71	SL1344_0432.gene439	SL1344_1506.3UTR.gene1526	-	-	NC_016810	492492	492492	+	NC_016810	1615942	1615942	+	31	766	55	28404222	20900.3	2.17756e-111	CDS	3UTR
GJB7-408	GJB7-1514.EST3UTR.55	ribD.gene416	SL1344_1514.3UTR.gene1534	-	-	NC_016810	470107	470107	+	NC_016810	1626302	1626302	-	29	894	403	28403748	2286.29	1.11892e-78	CDS	3UTR
GJB7-211	GJB7-1523.EST3UTR.25	dapD.gene214	SL1344_1523.3UTR.gene1543	-	-	NC_016810	250085	250085	-	NC_016810	1636142	1636142	-	9	229	38	28404798	29377.5	5.20162e-30	CDS	3UTR
GJB7-1158	GJB7-1527.EST3UTR.37	SL1344_1155.gene1173	SL1344_1527.3UTR.gene1547	-	-	NC_016810	1260377	1260377	+	NC_016810	1643078	1643078	-	12	103	1728	28403231	1915	3.6024e-28	CDS	3UTR
GJB7-2635	GJB7-1527.EST3UTR.36	SL1344_2621.gene2672	SL1344_1527.3UTR.gene1547	-	-	NC_016810	2805569	2805569	-	NC_016810	1643079	1643079	-	8	583	1732	28402751	225.027	1.45464e-09	CDS	3UTR
GJB7-3848	GJB7-1527.EST3UTR.36	atpH.gene3895	SL1344_1527.3UTR.gene1547	-	-	NC_016810	4099300	4099300	-	NC_016810	1643079	1643079	-	6	150	1734	28403184	655.206	2.06373e-08	CDS	3UTR
GJB7-3433	GJB7-1527.EST3UTR.35	fusA.gene3474	SL1344_1527.3UTR.gene1547	-	-	NC_016810	3621077	3621077	-	NC_016810	1643080	1643080	-	12	696	1728	28402638	283.392	1.70391e-18	CDS	3UTR
GJB7-3407	GJB7-1527.EST3UTR.77	prlA.gene3448	SL1344_1527.3UTR.gene1547	-	-	NC_016810	3608452	3608452	-	NC_016810	1643038	1643038	-	5	789	1735	28402545	103.741	0.0467746	CDS	3UTR
GJB7-3434	GJB7-1527.EST3UTR.30	rpsG.gene3475	SL1344_1527.3UTR.gene1547	-	-	NC_016810	3623376	3623376	-	NC_016810	1643085	1643085	-	18	2980	1722	28400354	99.6201	1.41346e-22	CDS	3UTR
GJB7-1336	GJB7-1527.EST3UTR.36	sseC.gene1354	SL1344_1527.3UTR.gene1547	-	-	NC_016810	1443215	1443215	+	NC_016810	1643079	1643079	-	25	3460	1715	28399874	119.651	1.52426e-35	CDS	3UTR
GJB7-3049	GJB7-1531.EST3UTR.49	pepP.gene3090	SL1344_1530A.3UTR.gene1551	-	-	NC_016810	3240463	3240463	-	NC_016810	1647787	1647787	-	17	403	1154	28403500	1038.27	4.38269e-38	CDS	3UTR
GJB7-3268	GJB7-1531.EST3UTR.36	pnp.gene3309	SL1344_1530A.3UTR.gene1551	-	-	NC_016810	3470702	3470702	-	NC_016810	1647800	1647800	-	15	368	1156	28403535	1001.52	1.07854e-32	CDS	3UTR
GJB7-1532	GJB7-1534.EST3UTR.71	ugtL.gene1552	SL1344_1533.3UTR.gene1554	-	-	NC_016810	1648407	1648407	-	NC_016810	1650585	1650585	+	22	2935	563	28401554	378.136	2.08262e-41	CDS	3UTR
GJB7-3424	GJB7-1535.EST3UTR.31	rplB.gene3465	SL1344_1534.3UTR.gene1555	-	-	NC_016810	3615871	3615871	-	NC_016810	1650458	1650458	-	20	4172	0	28400882		5.01797e-70	CDS	3UTR
GJB7-2554	GJB7-1561.EST3UTR.96	SL1344_2546.gene2590	SL1344_1560.3UTR.gene1581	-	-	NC_016810	2726722	2726722	+	NC_016810	1676908	1676908	-	10	7	164	28404893	247429	2.43056e-41	CDS	3UTR
GJB7-1281	GJB7-157.EST3UTR.69	nlpC.gene1298	SL1344_0160.3UTR.gene160	-	-	NC_016810	1379015	1379015	+	NC_016810	188442	188442	-	10	1533	57	28403474	3250.53	1.17481e-24	CDS	3UTR
GJB7-1355	GJB7-157.EST3UTR.41	yscR.gene1373	SL1344_0160.3UTR.gene160	-	-	NC_016810	1455689	1455689	+	NC_016810	188470	188470	-	7	6857	60	28398150	483.173	9.0056e-10	CDS	3UTR
GJB7-503	GJB7-1575.EST3UTR.67	ybbB.gene512	SL1344_1574.3UTR.gene1595	-	-	NC_016810	573642	573642	-	NC_016810	1693417	1693417	-	9	144	102	28404819	17404.9	3.31596e-28	CDS	3UTR
GJB7-160	GJB7-158.EST3UTR.54	SL1344_0163.gene163	SL1344_0161.3UTR.gene161	-	-	NC_016810	191836	191836	+	NC_016810	190041	190041	+	21	7	40	28405006	2.13038e+06	4.8489e-108	CDS	3UTR
GJB7-130	GJB7-158.EST3UTR.27	ftsQ.gene132	SL1344_0161.3UTR.gene161	-	-	NC_016810	154101	154101	+	NC_016810	190014	190014	+	17	299	44	28404714	36704.2	4.63531e-63	CDS	3UTR
GJB7-1654	GJB7-1601.EST3UTR.1	trpD.gene1676	SL1344_1602.3UTR.gene1623	-	-	NC_016810	1776992	1776992	+	NC_016810	1723634	1723634	+	7	465	38	28404564	11252.5	3.31717e-19	CDS	3UTR
GJB7-455	GJB7-1610.EST3UTR.96	amtB.gene464	SL1344_1611.3UTR.gene1632	-	-	NC_016810	520746	520746	+	NC_016810	1731261	1731261	-	6	926	277	28403865	664.413	1.80179e-08	CDS	3UTR
GJB7-1309	GJB7-1613.EST3UTR.25	SL1344_1307.gene1327	SL1344_1614.3UTR.gene1635	-	-	NC_016810	1413523	1413523	+	NC_016810	1734698	1734698	-	29	236	103	28404706	33887.5	7.59747e-111	CDS	3UTR
GJB7-1617	GJB7-1613.EST3UTR.30	pspC.gene1639	SL1344_1614.3UTR.gene1635	-	-	NC_016810	1738065	1738065	-	NC_016810	1734693	1734693	-	29	2234	103	28402708	3579.62	3.17468e-83	CDS	3UTR
GJB7-3744	GJB7-1635.EST3UTR.37	mgtB.gene3789	SL1344_1636.3UTR.gene1657	-	-	NC_016810	3984999	3984999	-	NC_016810	1756580	1756580	+	16	3494	80	28401484	1625.73	4.0968e-38	CDS	3UTR
GJB7-1135	GJB7-1661.EST3UTR.19	fabG.gene1150	SL1344_1662.3UTR.gene1683	-	-	NC_016810	1235837	1235837	+	NC_016810	1784709	1784709	+	12	572	189	28404301	3152.88	7.2047e-31	CDS	3UTR
GJB7-2371	GJB7-1661.EST3UTR.37	pgtP.gene2407	SL1344_1662.3UTR.gene1683	-	-	NC_016810	2511009	2511009	+	NC_016810	1784727	1784727	+	12	41	189	28404832	43987.4	6.57628e-44	CDS	3UTR
GJB7-1339	GJB7-1662.EST3UTR.69	sscB.gene1357	SL1344_1663.3UTR.gene1684	-	-	NC_016810	1444404	1444404	+	NC_016810	1784677	1784677	-	9	3995	80	28400990	799.778	2.9958e-16	CDS	3UTR
GJB7-2517	GJB7-1683.EST3UTR.33	suhB.gene2553	SL1344_1684.3UTR.gene1705	-	-	NC_016810	2682228	2682228	+	NC_016810	1805759	1805759	-	15	409	143	28404507	7284.83	2.54176e-45	CDS	3UTR
GJB7-2501	GJB7-1698.EST3UTR.74	SL1344_2492.gene2537	SL1344_1697.3UTR.gene1720	-	-	NC_016810	2661593	2661593	-	NC_016810	1825629	1825629	+	12	16	364	28404682	58526.1	1.61182e-44	CDS	3UTR
GJB7-2403	GJB7-1698.EST3UTR.44	cysK.gene2439	SL1344_1697.3UTR.gene1720	-	-	NC_016810	2541838	2541838	+	NC_016810	1825599	1825599	+	8	142	156	28404768	10258.1	1.19252e-22	CDS	3UTR
GJB7-1619	GJB7-1737.EST3UTR.71	pspA.gene1641	SL1344_1736.3UTR.gene1759	-	-	NC_016810	1739073	1739073	-	NC_016810	1866444	1866444	+	23	4138	532	28400381	296.722	3.98112e-41	CDS	3UTR
GJB7-3866	GJB7-1740.EST3UTR.36	rbsK.gene3912	SL1344_1739.3UTR.gene1762	-	-	NC_016810	4117111	4117111	+	NC_016810	1867237	1867237	-	21	447	272	28404334	4906	2.95874e-62	CDS	3UTR
GJB7-2271	GJB7-1768.EST3UTR.90	SL1344_2268.gene2307	SL1344_1768.3UTR.gene1790	-	-	NC_016810	2405157	2405157	+	NC_016810	1894039	1894039	-	6	1494	566	28403008	201.534	2.16818e-05	CDS	3UTR
GJB7-3859	GJB7-1768.EST3UTR.90	SL1344_3845.gene3905	SL1344_1768.3UTR.gene1790	-	-	NC_016810	4108493	4108493	-	NC_016810	1894039	1894039	-	5	73	567	28404429	3431.23	1.50004e-09	CDS	3UTR
GJB7-1345	GJB7-1768.EST3UTR.72	ssaJ.gene1363	SL1344_1768.3UTR.gene1790	-	-	NC_016810	1447718	1447718	+	NC_016810	1894057	1894057	-	9	8847	563	28395655	51.3086	8.77769e-06	CDS	3UTR
GJB7-4379	GJB7-1768.EST3UTR.82	ytfN.gene4430	SL1344_1768.3UTR.gene1790	-	-	NC_016810	4670317	4670317	+	NC_016810	1894047	1894047	-	12	341	560	28404161	1784.93	5.56485e-28	CDS	3UTR
GJB7-727	GJB7-1781.EST3UTR.40	tolR.gene740	SL1344_1781.3UTR.gene1803	-	-	NC_016810	813738	813738	+	NC_016810	1908304	1908304	+	20	526	6	28404522	180003	1.67813e-82	CDS	3UTR
GJB7-1276	GJB7-1783.EST3UTR.50	pheT.gene1293	SL1344_1783.3UTR.gene1805	-	-	NC_016810	1375749	1375749	+	NC_016810	1909081	1909081	-	6	1028	396	28403644	418.636	2.7217e-07	CDS	3UTR
GJB7-409	GJB7-1783.EST3UTR.38	ribH.gene417	SL1344_1783.3UTR.gene1805	-	-	NC_016810	470545	470545	+	NC_016810	1909093	1909093	-	9	1725	393	28402947	377.072	1.70355e-13	CDS	3UTR
GJB7-1333	GJB7-1791.EST3UTR.62	sseA.gene1351	SL1344_1795.3UTR.gene1817	-	-	NC_016810	1440707	1440707	+	NC_016810	1918992	1918992	+	8	3827	828	28400411	71.7011	1.24169e-05	CDS	3UTR
GJB7-2772	GJB7-1791.EST3UTR.40	virK.gene2812	SL1344_1795.3UTR.gene1817	-	-	NC_016810	2951760	2951760	+	NC_016810	1918970	1918970	+	6	513	830	28403725	400.25	3.63313e-07	CDS	3UTR
GJB7-4299	GJB7-1791.EST3UTR.41	yjeH.gene4349	SL1344_1795.3UTR.gene1817	-	-	NC_016810	4594710	4594710	-	NC_016810	1918971	1918971	+	5	222	831	28404016	769.832	2.27991e-06	CDS	3UTR
GJB7-4331	GJB7-1796.EST3UTR.22	miaA.gene4381	SL1344_1802.3UTR.gene1824	-	-	NC_016810	4624798	4624798	+	NC_016810	1922866	1922866	+	23	1019	37	28403995	17327.3	3.84383e-79	CDS	3UTR
GJB7-2289	GJB7-1796.EST3UTR.66	nuoM.gene2325	SL1344_1802.3UTR.gene1824	-	-	NC_016810	2423919	2423919	-	NC_016810	1922910	1922910	+	10	77	44	28404943	83839.9	2.2212e-38	CDS	3UTR
GJB7-2490	GJB7-1798.EST3UTR.13	engA.gene2526	SL1344_1806.3UTR.gene1828	-	-	NC_016810	2650626	2650626	-	NC_016810	1925529	1925529	+	8	748	83	28404235	3660.1	4.49894e-19	CDS	3UTR
GJB7-1419	GJB7-1816.EST3UTR.45	SL1344_1416.gene1437	SL1344_1824.3UTR.gene1846	-	-	NC_016810	1520332	1520332	-	NC_016810	1942603	1942603	-	8	162	277	28404627	5063.89	2.97257e-20	CDS	3UTR
GJB7-1746	GJB7-1816.EST3UTR.48	rnd.gene1768	SL1344_1824.3UTR.gene1846	-	-	NC_016810	1871728	1871728	-	NC_016810	1942600	1942600	-	16	226	71	28404761	28323.3	1.20129e-57	CDS	3UTR
GJB7-1704	GJB7-1856.EST3UTR.91	hemK.gene1726	SL1344_1866.3UTR.gene1888	-	-	NC_016810	1830024	1830024	-	NC_016810	1985399	1985399	-	10	99	19	28404946	151010	1.9813e-40	CDS	3UTR
GJB7-3807	GJB7-1859.EST3UTR.77	dgoT.gene3853	SL1344_1869.3UTR.gene1891	-	-	NC_016810	4051147	4051147	-	NC_016810	1987425	1987425	-	28	13	203	28404830	301378	2.1433e-126	CDS	3UTR
GJB7-1355	GJB7-1859.EST3UTR.46	yscR.gene1373	SL1344_1869.3UTR.gene1891	-	-	NC_016810	1455717	1455717	+	NC_016810	1987456	1987456	-	14	3096	217	28401747	591.851	6.98495e-27	CDS	3UTR
GJB7-3281	GJB7-1861.EST3UTR.93	folP.gene3322	SL1344_1871.3UTR.gene1893	-	-	NC_016810	3484991	3484991	-	NC_016810	1989161	1989161	-	5	218	359	28404492	1814.71	3.2212e-08	CDS	3UTR
GJB7-3291	GJB7-1922.EST3UTR.46	rplU.gene3332	SL1344_1928.3UTR.gene1956	-	-	NC_016810	3494407	3494407	-	NC_016810	2041582	2041582	+	9	2801	133	28402131	686.165	9.66708e-16	CDS	3UTR
GJB7-2870	GJB7-1922.EST3UTR.69	sptP.gene2910	SL1344_1928.3UTR.gene1956	-	-	NC_016810	3044771	3044771	-	NC_016810	2041605	2041605	+	22	249	534	28404269	4699.65	4.63541e-65	CDS	3UTR
GJB7-3425	GJB7-1961.EST3UTR.0	rplW.gene3466	SL1344_1967.3UTR.gene1995	-	-	NC_016810	3616195	3616195	-	NC_016810	2072965	2072965	+	13	6184	376	28398501	158.775	3.10815e-17	CDS	3UTR
GJB7-4368	GJB7-1980.EST3UTR.23	SL1344_4332.gene4419	SL1344_1983.3UTR.gene2014	-	-	NC_016810	4657386	4657386	-	NC_016810	2088166	2088166	+	5	330	36	28404703	11954.8	3.62673e-12	CDS	3UTR
GJB7-2871	GJB7-1983.EST3UTR.82	sicP.gene2911	SL1344_1987.3UTR.gene2017	-	-	NC_016810	3046375	3046375	-	NC_016810	2090590	2090590	-	17	139	89	28404829	39033.4	6.49763e-64	CDS	3UTR
GJB7-3492	GJB7-2033.EST3UTR.96	feoA.gene3533	SL1344_2035.3UTR.gene2067	-	-	NC_016810	3685598	3685598	+	NC_016810	2131267	2131267	-	6	452	382	28404234	987.035	1.68576e-09	CDS	3UTR
GJB7-363	GJB7-208.EST3UTR.46	prpD.gene371	SL1344_0211.3UTR.gene211	-	-	NC_016810	420685	420685	+	NC_016810	247297	247297	+	9	25	403	28404637	25373.9	2.98298e-29	CDS	3UTR
GJB7-3889	GJB7-209.EST3UTR.25	gppA.gene3938	SL1344_0212.3UTR.gene212	-	-	NC_016810	4144702	4144702	-	NC_016810	247289	247289	-	7	287	26	28404754	26646.1	1.1058e-21	CDS	3UTR
GJB7-3860	GJB7-2111.EST3UTR.37	SL1344_3846.gene3906	SL1344_2114.3UTR.gene2146	-	-	NC_016810	4110500	4110500	-	NC_016810	2230257	2230257	-	11	179	286	28404598	6103.27	6.42136e-31	CDS	3UTR
GJB7-3272	GJB7-2136.EST3UTR.59	infB.gene3313	SL1344_2139.3UTR.gene2171	-	-	NC_016810	3476508	3476508	-	NC_016810	2255067	2255067	+	6	3288	231	28401549	224.362	1.1946e-05	CDS	3UTR
GJB7-4218	GJB7-2169.EST3UTR.99	tyrB.gene4268	SL1344_2172.3UTR.gene2204	-	-	NC_016810	4490620	4490620	+	NC_016810	2289905	2289905	-	27	352	40	28404655	54469.2	8.36555e-107	CDS	3UTR
GJB7-3272	GJB7-2184.EST3UTR.86	infB.gene3313	SL1344_2187.3UTR.gene2219	-	-	NC_016810	3476529	3476529	-	NC_016810	2307776	2307776	-	20	3274	63	28401717	2753.95	3.24286e-53	CDS	3UTR
GJB7-3774	GJB7-2187.EST3UTR.1	SL1344_3760.gene3820	SL1344_2190.3UTR.gene2222	-	-	NC_016810	4016200	4016200	+	NC_016810	2310987	2310987	+	16	106	96	28404856	44661.7	9.97631e-61	CDS	3UTR
GJB7-2716	GJB7-2188.EST3UTR.20	SL1344_2702.gene2753	SL1344_2191.3UTR.gene2223	-	-	NC_016810	2883890	2883890	-	NC_016810	2311992	2311992	+	16	0	339	28404719		5.49623e-72	CDS	3UTR
GJB7-1467	GJB7-2188.EST3UTR.18	hyaD2.gene1486	SL1344_2191.3UTR.gene2223	-	-	NC_016810	1567833	1567833	-	NC_016810	2311990	2311990	+	15	34	340	28404685	36857.3	7.23197e-55	CDS	3UTR
GJB7-408	GJB7-2188.EST3UTR.35	ribD.gene416	SL1344_2191.3UTR.gene2223	-	-	NC_016810	469886	469886	+	NC_016810	2312007	2312007	+	5	388	189	28404492	1936.71	2.34398e-08	CDS	3UTR
GJB7-1954	GJB7-2194.EST3UTR.41	SL1344_1960.gene1988	SL1344_2197.3UTR.gene2229	-	-	NC_016810	2066100	2066100	-	NC_016810	2319423	2319423	-	19	764	2388	28401903	295.783	5.20719e-33	CDS	3UTR
GJB7-4120	GJB7-2199.EST3UTR.28	rplA.gene4170	SL1344_2202.3UTR.gene2234	-	-	NC_016810	4385131	4385131	+	NC_016810	2324514	2324514	-	23	3882	130	28401039	1294.38	3.65212e-55	CDS	3UTR
GJB7-1169	GJB7-2259.EST3UTR.41	SL1344_1167.gene1185	SL1344_2256.3UTR.gene2295	-	-	NC_016810	1273589	1273589	-	NC_016810	2393531	2393531	+	6	82	59	28404927	35227.3	1.34136e-18	CDS	3UTR
GJB7-759	GJB7-2275.EST3UTR.52	modF.gene772	SL1344_2272.3UTR.gene2311	-	-	NC_016810	843530	843530	-	NC_016810	2409117	2409117	+	15	179	167	28404713	14253.2	1.38464e-49	CDS	3UTR
GJB7-1777	GJB7-2304.EST3UTR.31	SL1344_1777.gene1799	SL1344_2301.3UTR.gene2340	-	-	NC_016810	1902795	1902795	+	NC_016810	2441675	2441675	+	6	194	8	28404866	109813	7.41647e-21	CDS	3UTR
GJB7-188	GJB7-2379.EST3UTR.25	mrcB.gene191	SL1344_2375.3UTR.gene2415	-	-	NC_016810	221161	221161	+	NC_016810	2521425	2521425	+	13	389	20	28404652	47462.8	9.40898e-48	CDS	3UTR
GJB7-390	GJB7-2407.EST3UTR.42	phoB.gene398	SL1344_2397.3UTR.gene2443	-	-	NC_016810	450861	450861	+	NC_016810	2544992	2544992	-	5	156	122	28404791	7462.38	3.05239e-11	CDS	3UTR
GJB7-1155	GJB7-2457.EST3UTR.39	SL1344_1152.gene1170	SL1344_2447.3UTR.gene2493	-	-	NC_016810	1254543	1254543	-	NC_016810	2596830	2596830	+	6	59	24	28404985	120360	1.46983e-21	CDS	3UTR
GJB7-2356	GJB7-2466.EST3UTR.31	aroC.gene2392	SL1344_2456.3UTR.gene2502	-	-	NC_016810	2492932	2492932	-	NC_016810	2604381	2604381	-	11	196	71	28404796	22452.8	7.18903e-37	CDS	3UTR
GJB7-4442	GJB7-2466.EST3UTR.98	valS.gene4494	SL1344_2456.3UTR.gene2502	-	-	NC_016810	4737994	4737994	-	NC_016810	2604314	2604314	-	8	153	74	28404839	20070.5	6.95415e-25	CDS	3UTR
GJB7-4260	GJB7-2478.EST3UTR.22	proP.gene4310	SL1344_2468.3UTR.gene2514	-	-	NC_016810	4552725	4552725	+	NC_016810	2619166	2619166	+	24	2106	298	28402646	1086.16	1.94013e-56	CDS	3UTR
GJB7-3425	GJB7-2478.EST3UTR.73	rplW.gene3466	SL1344_2468.3UTR.gene2514	-	-	NC_016810	3616297	3616297	-	NC_016810	2619217	2619217	+	10	13657	291	28391116	71.4388	1.84558e-08	CDS	3UTR
GJB7-4032	GJB7-2491.EST3UTR.38	cpxP.gene4082	SL1344_2482.3UTR.gene2527	-	-	NC_016810	4292502	4292502	+	NC_016810	2650726	2650726	-	17	18891	380	28385786	67.222	5.07798e-18	CDS	3UTR
GJB7-2497	GJB7-2496.EST3UTR.68	ndk.gene2533	SL1344_2487.3UTR.gene2532	-	-	NC_016810	2658049	2658049	-	NC_016810	2656345	2656345	-	29	680	73	28404292	16594	9.84549e-102	CDS	3UTR
GJB7-3422	GJB7-2496.EST3UTR.75	rplV.gene3463	SL1344_2487.3UTR.gene2532	-	-	NC_016810	3614956	3614956	-	NC_016810	2656338	2656338	-	18	12743	84	28392229	477.442	5.24828e-34	CDS	3UTR
GJB7-3410	GJB7-2531.EST3UTR.16	rpsE.gene3451	SL1344_2522.3UTR.gene2567	-	-	NC_016810	3609762	3609762	-	NC_016810	2701369	2701369	+	11	2938	0	28402125		3.24109e-37	CDS	3UTR
GJB7-4460	GJB7-2555.EST3UTR.64	SL1344_4423.gene4513	SL1344_2547.3UTR.gene2591	-	-	NC_016810	4763623	4763623	-	NC_016810	2729678	2729678	+	9	101	462	28404502	5478.56	8.89507e-24	CDS	3UTR
GJB7-3406	GJB7-2555.EST3UTR.21	rpmJ.gene3447	SL1344_2547.3UTR.gene2591	-	-	NC_016810	3607384	3607384	-	NC_016810	2729635	2729635	+	9	1266	462	28403337	437.055	4.49214e-14	CDS	3UTR
GJB7-1345	GJB7-2555.EST3UTR.50	ssaJ.gene1363	SL1344_2547.3UTR.gene2591	-	-	NC_016810	1447637	1447637	+	NC_016810	2729664	2729664	+	6	1269	465	28403334	288.806	2.54963e-06	CDS	3UTR
GJB7-1336	GJB7-2555.EST3UTR.21	sseC.gene1354	SL1344_2547.3UTR.gene2591	-	-	NC_016810	1442771	1442771	+	NC_016810	2729635	2729635	+	24	2783	447	28401820	547.945	1.80275e-49	CDS	3UTR
GJB7-2930	GJB7-2556.EST3UTR.80	SL1344_2918.gene2971	SL1344_2548.3UTR.gene2592	-	-	NC_016810	3102068	3102068	-	NC_016810	2730173	2730173	-	5	0	10	28405059		4.26079e-25	CDS	3UTR
GJB7-3868	GJB7-2556.EST3UTR.81	SL1344_3857.gene3915	SL1344_2548.3UTR.gene2592	-	-	NC_016810	4120738	4120738	-	NC_016810	2730172	2730172	-	9	105	6	28404954	405785	2.13807e-38	CDS	3UTR
GJB7-1393	GJB7-2556.EST3UTR.34	rnfC.gene1411	SL1344_2548.3UTR.gene2592	-	-	NC_016810	1490087	1490087	-	NC_016810	2730219	2730219	-	25	893	23	28404133	34573.4	2.64952e-92	CDS	3UTR
GJB7-2579	GJB7-2584.EST3UTR.46	SL1344_2570.gene2615	SL1344_2575.3UTR.gene2620	-	-	NC_016810	2753077	2753077	-	NC_016810	2756600	2756600	-	7	81	1	28404985	2.45475e+06	3.75095e-31	CDS	3UTR
GJB7-2771	GJB7-2588.EST3UTR.95	SL1344_2763.gene2811	SL1344_2578.3UTR.gene2624	-	-	NC_016810	2949537	2949537	-	NC_016810	2759658	2759658	-	22	6275	671	28398106	148.38	1.47069e-32	CDS	3UTR
GJB7-3585	GJB7-2588.EST3UTR.81	SL1344_3566.gene3627	SL1344_2578.3UTR.gene2624	-	-	NC_016810	3795352	3795352	-	NC_016810	2759672	2759672	-	24	13	669	28404368	78383.9	1.0292e-94	CDS	3UTR
GJB7-2178	GJB7-2588.EST3UTR.64	fruA.gene2213	SL1344_2578.3UTR.gene2624	-	-	NC_016810	2301354	2301354	-	NC_016810	2759689	2759689	-	10	96	683	28404285	4332.03	4.86431e-26	CDS	3UTR
GJB7-1276	GJB7-2588.EST3UTR.75	pheT.gene1293	SL1344_2578.3UTR.gene2624	-	-	NC_016810	1375513	1375513	+	NC_016810	2759678	2759678	-	6	2800	687	28401581	88.5888	0.00287082	CDS	3UTR
GJB7-4442	GJB7-2588.EST3UTR.72	valS.gene4494	SL1344_2578.3UTR.gene2624	-	-	NC_016810	4738989	4738989	-	NC_016810	2759681	2759681	-	6	116	687	28404265	2138.55	1.81926e-11	CDS	3UTR
GJB7-3351	GJB7-2588.EST3UTR.68	yhcP.gene3392	SL1344_2578.3UTR.gene2624	-	-	NC_016810	3552278	3552278	-	NC_016810	2759685	2759685	-	9	1	684	28404380	373742	6.35486e-34	CDS	3UTR
GJB7-1838	GJB7-2604.EST3UTR.39	flhA.gene1870	SL1344_2594.3UTR.gene2640	-	-	NC_016810	1967344	1967344	-	NC_016810	2770135	2770135	+	6	19	85	28404964	105529	3.53776e-21	CDS	3UTR
GJB7-446	GJB7-2616.EST3UTR.30	SL1344_0448.gene455	SL1344_2606.3UTR.gene2653	-	-	NC_016810	510910	510910	+	NC_016810	2782418	2782418	-	27	5	66	28404976	2.32404e+06	5.36321e-138	CDS	3UTR
GJB7-3863	GJB7-2616.EST3UTR.33	rbsA.gene3909	SL1344_2606.3UTR.gene2653	-	-	NC_016810	4114021	4114021	+	NC_016810	2782415	2782415	-	10	342	83	28404639	10006.6	1.32483e-29	CDS	3UTR
GJB7-2612	GJB7-2627.EST3UTR.67	rseB.gene2649	SL1344_2617.3UTR.gene2664	-	-	NC_016810	2778622	2778622	-	NC_016810	2794884	2794884	+	8	709	22	28404335	14568.2	2.02703e-23	CDS	3UTR
GJB7-2897	GJB7-2711.EST3UTR.47	SL1344_2885.gene2937	SL1344_2697.3UTR.gene2748	-	-	NC_016810	3070647	3070647	+	NC_016810	2879023	2879023	-	7	113	393	28404561	4477.29	1.35297e-16	CDS	3UTR
GJB7-1136	GJB7-2711.EST3UTR.33	acpP.gene1151	SL1344_2697.3UTR.gene2748	-	-	NC_016810	1236288	1236288	+	NC_016810	2879037	2879037	-	27	902	373	28403772	2279.42	7.8105e-73	CDS	3UTR
GJB7-2709	GJB7-2713.EST3UTR.70	SL1344_2695.gene2746	SL1344_2699.3UTR.gene2750	-	-	NC_016810	2877506	2877506	-	NC_016810	2880570	2880570	-	10	106	426	28404532	6290.31	1.1652e-27	CDS	3UTR
GJB7-2503	GJB7-2771.EST3UTR.86	SL1344_2494.gene2539	SL1344_2763.3UTR.gene2811	-	-	NC_016810	2668411	2668411	-	NC_016810	2949292	2949292	-	8	352	1965	28402749	328.507	7.39428e-11	CDS	3UTR
GJB7-167	GJB7-2771.EST3UTR.96	gcd.gene170	SL1344_2763.3UTR.gene2811	-	-	NC_016810	199477	199477	-	NC_016810	2949282	2949282	-	11	223	1962	28402878	714.087	8.65158e-21	CDS	3UTR
GJB7-3978	GJB7-2771.EST3UTR.65	glnA.gene4028	SL1344_2763.3UTR.gene2811	-	-	NC_016810	4237158	4237158	-	NC_016810	2949313	2949313	-	9	689	541	28403835	685.809	7.96482e-16	CDS	3UTR
GJB7-115	GJB7-2771.EST3UTR.99	ilvI.gene117	SL1344_2763.3UTR.gene2811	-	-	NC_016810	136414	136414	+	NC_016810	2949279	2949279	-	5	3	1968	28403098	24054.1	1.96924e-12	CDS	3UTR
GJB7-1503	GJB7-2771.EST3UTR.96	ompD.gene1523	SL1344_2763.3UTR.gene2811	-	-	NC_016810	1612503	1612503	+	NC_016810	2949282	2949282	-	17	605	1956	28402496	408.02	2.81589e-31	CDS	3UTR
GJB7-4086	GJB7-2771.EST3UTR.34	pflD.gene4136	SL1344_2763.3UTR.gene2811	-	-	NC_016810	4351761	4351761	+	NC_016810	2949344	2949344	-	15	21	535	28404503	37923.2	2.02356e-54	CDS	3UTR
GJB7-1330	GJB7-2771.EST3UTR.36	spiA.gene1348	SL1344_2763.3UTR.gene2811	-	-	NC_016810	1437663	1437663	+	NC_016810	2949342	2949342	-	31	284	519	28404240	5973.92	5.35941e-97	CDS	3UTR
GJB7-482	GJB7-2774.EST3UTR.94	ybaL.gene491	SL1344_2767.3UTR.gene2814	-	-	NC_016810	550355	550355	-	NC_016810	2953695	2953695	-	25	110	4	28404935	1.61392e+06	4.06842e-123	CDS	3UTR
GJB7-1777	GJB7-2789.EST3UTR.20	SL1344_1777.gene1799	SL1344_2782.3UTR.gene2829	-	-	NC_016810	1902924	1902924	+	NC_016810	2969499	2969499	+	12	50	129	28404883	52846.3	6.53063e-45	CDS	3UTR
GJB7-2634	GJB7-2860.EST3UTR.93	clpB.gene2671	SL1344_2848.3UTR.gene2900	-	-	NC_016810	2804479	2804479	-	NC_016810	3035822	3035822	-	20	1225	695	28403134	667.23	4.78306e-42	CDS	3UTR
GJB7-4546	GJB7-2898.EST3UTR.26	nadR.gene4601	SL1344_2886.3UTR.gene2939	-	-	NC_016810	4856955	4856955	+	NC_016810	3072055	3072055	+	21	486	126	28404441	9740.89	3.92825e-68	CDS	3UTR
GJB7-2940	GJB7-2928.EST3UTR.48	SL1344_2928.gene2981	SL1344_2916.3UTR.gene2969	-	-	NC_016810	3115129	3115129	+	NC_016810	3100208	3100208	-	6	54	114	28404900	27685.1	5.47965e-18	CDS	3UTR
GJB7-719	GJB7-298.EST3UTR.5	sucC.gene732	SL1344_0299.3UTR.gene305	-	-	NC_016810	806269	806269	+	NC_016810	347304	347304	+	15	297	147	28404615	9759.02	3.45109e-47	CDS	3UTR
GJB7-1774	GJB7-2983.EST3UTR.70	prc.gene1796	SL1344_2969.3UTR.gene3024	-	-	NC_016810	1899487	1899487	-	NC_016810	3162748	3162748	-	21	395	47	28404611	32130.2	7.40677e-78	CDS	3UTR
GJB7-2821	GJB7-2998.EST3UTR.5	recA.gene2861	SL1344_2984.3UTR.gene3039	-	-	NC_016810	2998435	2998435	-	NC_016810	3186464	3186464	+	9	2166	393	28402506	300.295	1.30766e-12	CDS	3UTR
GJB7-2877	GJB7-3004.EST3UTR.55	spaT.gene2917	SL1344_2990.3UTR.gene3045	-	-	NC_016810	3053575	3053575	-	NC_016810	3194228	3194228	+	8	126	30	28404910	60116.2	2.11935e-28	CDS	3UTR
GJB7-2612	GJB7-3012.EST3UTR.50	rseB.gene2649	SL1344_2998.3UTR.gene3053	-	-	NC_016810	2778486	2778486	-	NC_016810	3202371	3202371	-	25	462	33	28404554	46577.1	1.45393e-96	CDS	3UTR
GJB7-2209	GJB7-3037.EST3UTR.92	SL1344_2211.gene2244	SL1344_3022.3UTR.gene3078	-	-	NC_016810	2333779	2333779	-	NC_016810	3226636	3226636	-	5	205	111	28404753	6241.43	7.37744e-11	CDS	3UTR
GJB7-226	GJB7-306.EST3UTR.8	lpxA.gene229	SL1344_0307.3UTR.gene313	-	-	NC_016810	267393	267393	+	NC_016810	356351	356351	+	15	97	29	28404933	151466	1.63167e-63	CDS	3UTR
GJB7-3969	GJB7-3111.EST3UTR.72	SL1344_3944.gene4019	SL1344_3095.3UTR.gene3152	-	-	NC_016810	4224858	4224858	+	NC_016810	3301339	3301339	+	17	257	64	28404736	29358	9.16704e-62	CDS	3UTR
GJB7-2049	GJB7-3147.EST3UTR.32	hisH.gene2084	SL1344_3131.3UTR.gene3188	-	-	NC_016810	2151886	2151886	+	NC_016810	3340225	3340225	+	20	1624	32	28403398	10931.1	4.35569e-64	CDS	3UTR
GJB7-13	GJB7-3161.EST3UTR.34	dnaJ.gene12	SL1344_3145.3UTR.gene3202	-	-	NC_016810	14198	14198	+	NC_016810	3355186	3355186	+	18	1218	29	28403809	14474.5	2.75551e-59	CDS	3UTR
GJB7-3356	GJB7-3179.EST3UTR.42	SL1344_3341.gene3397	SL1344_3163.3UTR.gene3220	-	-	NC_016810	3559393	3559393	-	NC_016810	3372819	3372819	-	11	13	115	28404935	209000	4.55652e-46	CDS	3UTR
GJB7-3425	GJB7-3179.EST3UTR.36	rplW.gene3466	SL1344_3163.3UTR.gene3220	-	-	NC_016810	3616217	3616217	-	NC_016810	3372825	3372825	-	14	13653	112	28391295	259.936	1.01433e-21	CDS	3UTR
GJB7-3422	GJB7-3180.EST3UTR.29	rplV.gene3463	SL1344_3164.3UTR.gene3221	-	-	NC_016810	3614878	3614878	-	NC_016810	3374618	3374618	+	26	13061	13	28391974	4347.6	3.0597e-70	CDS	3UTR
GJB7-1913	GJB7-3185.EST3UTR.61	dcm.gene1946	SL1344_3169.3UTR.gene3226	-	-	NC_016810	2033154	2033154	-	NC_016810	3380032	3380032	+	6	59	41	28404968	70454.7	2.6579e-20	CDS	3UTR
GJB7-4463	GJB7-3196.EST3UTR.2	SL1344_4426.gene4516	SL1344_3180.3UTR.gene3237	-	-	NC_016810	4771498	4771498	-	NC_016810	3393296	3393296	+	23	182	314	28404555	11431.8	8.20029e-77	CDS	3UTR
GJB7-620	GJB7-3196.EST3UTR.56	SL1344_0624.gene631	SL1344_3180.3UTR.gene3237	-	-	NC_016810	697778	697778	-	NC_016810	3393350	3393350	+	19	1447	137	28403471	2722.3	8.24529e-51	CDS	3UTR
GJB7-3855	GJB7-3196.EST3UTR.5	gidA.gene3901	SL1344_3180.3UTR.gene3237	-	-	NC_016810	4103646	4103646	-	NC_016810	3393299	3393299	+	5	248	332	28404489	1724.91	4.13106e-08	CDS	3UTR
GJB7-1793	GJB7-3196.EST3UTR.38	pagK.gene1821	SL1344_3180.3UTR.gene3237	-	-	NC_016810	1920893	1920893	+	NC_016810	3393332	3393332	+	8	5815	148	28399103	263.987	4.78852e-10	CDS	3UTR
GJB7-1243	GJB7-3197.EST3UTR.89	astD.gene1260	SL1344_3182.3UTR.gene3238	-	-	NC_016810	1341571	1341571	+	NC_016810	3393430	3393430	-	6	2	94	28404972	906542	1.00032e-24	CDS	3UTR
GJB7-2515	GJB7-3203.EST3UTR.43	SL1344_2506.gene2551	SL1344_3187.3UTR.gene3244	-	-	NC_016810	2681098	2681098	-	NC_016810	3399821	3399821	-	30	102640	93	28302311	88.9495	3.43087e-38	CDS	3UTR
GJB7-1334	GJB7-3207.EST3UTR.36	sseB.gene1352	SL1344_3191.3UTR.gene3248	-	-	NC_016810	1441326	1441326	+	NC_016810	3406851	3406851	+	7	3899	434	28400734	117.486	1.17754e-05	CDS	3UTR
GJB7-3325	GJB7-3214.EST3UTR.33	nanT.gene3366	SL1344_3198.3UTR.gene3255	-	-	NC_016810	3528840	3528840	-	NC_016810	3415508	3415508	+	24	38	271	28404741	66198.7	2.00872e-96	CDS	3UTR
GJB7-2475	GJB7-3214.EST3UTR.52	ppx.gene2511	SL1344_3198.3UTR.gene3255	-	-	NC_016810	2615346	2615346	+	NC_016810	3415527	3415527	+	24	139	271	28404640	18097.4	6.95254e-85	CDS	3UTR
GJB7-3744	GJB7-3222.EST3UTR.14	mgtB.gene3789	SL1344_3206.3UTR.gene3263	-	-	NC_016810	3984829	3984829	-	NC_016810	3420718	3420718	+	5	2210	51	28402808	1260	2.38928e-07	CDS	3UTR
GJB7-2401	GJB7-3223.EST3UTR.93	SL1344_2391.gene2437	SL1344_3207.3UTR.gene3264	-	-	NC_016810	2539109	2539109	-	NC_016810	3420624	3420624	-	11	447	12	28404604	58249.6	5.01497e-40	CDS	3UTR
GJB7-721	GJB7-3254.EST3UTR.69	cydA.gene734	SL1344_3240.3UTR.gene3295	-	-	NC_016810	809797	809797	+	NC_016810	3457719	3457719	+	12	145	129	28404788	18222.8	9.19515e-40	CDS	3UTR
GJB7-3355	GJB7-3257.EST3UTR.83	tldD.gene3396	SL1344_3243.3UTR.gene3298	-	-	NC_016810	3556215	3556215	-	NC_016810	3458872	3458872	-	26	325	200	28404523	11361.8	1.85349e-87	CDS	3UTR
GJB7-3433	GJB7-3266.EST3UTR.73	fusA.gene3474	SL1344_3253.3UTR.gene3307	-	-	NC_016810	3621168	3621168	-	NC_016810	3466817	3466817	-	6	1964	976	28402128	88.9019	0.0027953	CDS	3UTR
GJB7-2515	GJB7-3333.EST3UTR.78	SL1344_2506.gene2551	SL1344_3318.3UTR.gene3374	-	-	NC_016810	2681098	2681098	-	NC_016810	3534884	3534884	-	22	102648	274	28302130	22.1381	1.49402e-14	CDS	3UTR
GJB7-1336	GJB7-3349.EST3UTR.8	sseC.gene1354	SL1344_3334.3UTR.gene3390	-	-	NC_016810	1441914	1441914	+	NC_016810	3550950	3550950	+	7	30048	79	28374940	83.674	0.000162015	CDS	3UTR
GJB7-2492	GJB7-3398.EST3UTR.37	SL1344_2483.gene2528	SL1344_3378.3UTR.gene3439	-	-	NC_016810	2652437	2652437	-	NC_016810	3603083	3603083	-	10	2208	317	28402539	405.788	5.91833e-16	CDS	3UTR
GJB7-3434	GJB7-3398.EST3UTR.38	rpsG.gene3475	SL1344_3378.3UTR.gene3439	-	-	NC_016810	3623325	3623325	-	NC_016810	3603082	3603082	-	6	2992	321	28401755	177.431	4.73706e-05	CDS	3UTR
GJB7-1861	GJB7-3503.EST3UTR.80	SL1344_1871.gene1893	SL1344_3483.3UTR.gene3544	-	-	NC_016810	1989582	1989582	-	NC_016810	3701135	3701135	-	5	1571	507	28402991	178.299	0.00320843	CDS	3UTR
GJB7-924	GJB7-3503.EST3UTR.69	msbA.gene937	SL1344_3483.3UTR.gene3544	-	-	NC_016810	1027707	1027707	+	NC_016810	3701146	3701146	-	10	105	502	28404457	5388.82	5.39168e-27	CDS	3UTR
GJB7-3506	GJB7-3503.EST3UTR.50	rtcB.gene3547	SL1344_3483.3UTR.gene3544	-	-	NC_016810	3703878	3703878	-	NC_016810	3701165	3701165	-	11	2377	501	28402185	262.348	3.82271e-16	CDS	3UTR
GJB7-3456	GJB7-3557.EST3UTR.71	pabA.gene3497	SL1344_3538.3UTR.gene3599	-	-	NC_016810	3641732	3641732	-	NC_016810	3762621	3762621	+	23	76	25	28404950	343849	1.25011e-106	CDS	3UTR
GJB7-1336	GJB7-3562.EST3UTR.93	sseC.gene1354	SL1344_3543.3UTR.gene3604	-	-	NC_016810	1443157	1443157	+	NC_016810	3767738	3767738	-	28	6333	91	28398622	1379.76	1.73822e-68	CDS	3UTR
GJB7-3960	GJB7-3599.EST3UTR.55	hemG.gene4010	SL1344_3580.3UTR.gene3641	-	-	NC_016810	4217156	4217156	+	NC_016810	3812984	3812984	-	28	229	0	28404817		2.88354e-135	CDS	3UTR
GJB7-3422	GJB7-3681.EST3UTR.40	rplV.gene3463	SL1344_3664.3UTR.gene3725	-	-	NC_016810	3614666	3614666	-	NC_016810	3915415	3915415	+	16	49496	632	28354930	14.5031	2.1555e-06	CDS	3UTR
GJB7-3297	GJB7-3690.EST3UTR.56	SL1344_3282.gene3338	SL1344_3673.3UTR.gene3734	-	-	NC_016810	3498437	3498437	-	NC_016810	3922612	3922612	-	26	404	62	28404582	29484.2	7.09755e-97	CDS	3UTR
GJB7-2821	GJB7-3728.EST3UTR.70	recA.gene2861	SL1344_3711.3UTR.gene3773	-	-	NC_016810	2997930	2997930	-	NC_016810	3960208	3960209	-	11	1345	1477	28402241	157.269	1.10439e-13	CDS	3UTR
GJB7-1362	GJB7-3728.EST3UTR.68	ribE.gene1380	SL1344_3711.3UTR.gene3773	-	-	NC_016810	1460923	1460923	+	NC_016810	3960211	3960211	-	9	442	1479	28403144	391.038	1.21903e-13	CDS	3UTR
GJB7-3412	GJB7-382.EST3UTR.62	rplF.gene3453	SL1344_0384.3UTR.gene390	-	-	NC_016810	3610741	3610741	-	NC_016810	441182	441182	+	12	1304	825	28402933	316.82	4.47705e-19	CDS	3UTR
GJB7-3674	GJB7-384.EST3UTR.33	lctP.gene3718	SL1344_0386.3UTR.gene392	-	-	NC_016810	3907850	3907850	+	NC_016810	442436	442436	+	33	429	61	28404551	35819.1	1.56407e-126	CDS	3UTR
GJB7-739	GJB7-384.EST3UTR.71	ybgR.gene752	SL1344_0386.3UTR.gene392	-	-	NC_016810	821894	821894	-	NC_016810	442474	442474	+	15	8	79	28404972	674169	2.06062e-70	CDS	3UTR
GJB7-12	GJB7-3875.EST3UTR.60	dnaK.gene11	SL1344_3858.3UTR.gene3922	-	-	NC_016810	11606	11606	+	NC_016810	4127030	4127030	-	23	1070	418	28403563	1460.63	7.0503e-57	CDS	3UTR
GJB7-2536	GJB7-3884.EST3UTR.18	purL.gene2572	SL1344_3867.3UTR.gene3931	-	-	NC_016810	2706219	2706219	-	NC_016810	4137912	4137912	+	24	102	245	28404703	27279.4	8.17087e-89	CDS	3UTR
GJB7-592	GJB7-4023.EST3UTR.31	ahpC.gene603	SL1344_4000.3UTR.gene4073	-	-	NC_016810	670180	670180	+	NC_016810	4284730	4284730	+	5	2211	527	28402331	121.878	0.0211832	CDS	3UTR
GJB7-3213	GJB7-4060.EST3UTR.5	SL1344_3197.gene3254	SL1344_4037.3UTR.gene4110	-	-	NC_016810	3413260	3413260	+	NC_016810	4318823	4318823	+	17	1519	411	28403127	773.42	6.26203e-36	CDS	3UTR
GJB7-4339	GJB7-4060.EST3UTR.19	yjfH.gene4389	SL1344_4037.3UTR.gene4110	-	-	NC_016810	4634614	4634614	+	NC_016810	4318837	4318837	+	18	781	410	28403865	1596.67	5.47359e-44	CDS	3UTR
GJB7-1102	GJB7-4126.EST3UTR.89	dinI.gene1117	SL1344_4095.3UTR.gene4176	-	-	NC_016810	1204413	1204413	-	NC_016810	4395849	4395849	-	5	1515	45	28403509	2083.13	2.01523e-08	CDS	3UTR
GJB7-4536	GJB7-4128.EST3UTR.21	deoD.gene4591	SL1344_4097.3UTR.gene4178	-	-	NC_016810	4846002	4846002	+	NC_016810	4398249	4398249	+	14	151	78	28404831	33763.6	7.77698e-51	CDS	3UTR
GJB7-2773	GJB7-4156.EST3UTR.85	mig-14.gene2813	SL1344_4121.3UTR.gene4206	-	-	NC_016810	2952723	2952723	+	NC_016810	4427997	4427997	-	16	437	1	28404620	1.03999e+06	4.97776e-69	CDS	3UTR
GJB7-3426	GJB7-417.EST3UTR.14	rplD.gene3467	SL1344_0419.3UTR.gene425	-	-	NC_016810	3616697	3616697	-	NC_016810	478842	478842	+	11	19992	32	28385039	488.063	2.59466e-18	CDS	3UTR
GJB7-1000	GJB7-4197.EST3UTR.9	SL1344_0999.gene1015	SL1344_4162.3UTR.gene4247	-	-	NC_016810	1104544	1104544	+	NC_016810	4467907	4467908	+	16	379	806	28403873	1487.73	5.57681e-38	CDS	3UTR
GJB7-626	GJB7-4197.EST3UTR.50	SL1344_0630.gene637	SL1344_4162.3UTR.gene4247	-	-	NC_016810	703936	703936	-	NC_016810	4467949	4467949	+	22	995	800	28403257	785.015	2.33554e-48	CDS	3UTR
GJB7-1766	GJB7-4197.EST3UTR.12	cspC.gene1788	SL1344_4162.3UTR.gene4247	-	-	NC_016810	1893324	1893324	-	NC_016810	4467911	4467911	+	7	132	815	28404120	1848.2	6.15905e-14	CDS	3UTR
GJB7-2802	GJB7-42.EST3UTR.90	proW.gene2842	SL1344_0042.3UTR.gene41	-	-	NC_016810	2980742	2980742	+	NC_016810	48282	48282	-	5	48	40	28404981	73971.3	4.97427e-16	CDS	3UTR
GJB7-497	GJB7-4210.EST3UTR.48	ybbA.gene506	SL1344_4176.3UTR.gene4260	-	-	NC_016810	566107	566107	+	NC_016810	4483067	4483067	+	7	124	300	28404643	5344.96	3.91905e-17	CDS	3UTR
GJB7-2944	GJB7-4213.EST3UTR.14	pyrG.gene2985	SL1344_4179.3UTR.gene4263	-	-	NC_016810	3121227	3121227	-	NC_016810	4486290	4486290	+	16	1147	183	28403728	2165.11	1.89981e-40	CDS	3UTR
GJB7-1352	GJB7-4213.EST3UTR.35	ssaO.gene1370	SL1344_4179.3UTR.gene4263	-	-	NC_016810	1454121	1454121	+	NC_016810	4486311	4486311	+	7	521	18	28404528	21201.9	7.74111e-21	CDS	3UTR
GJB7-2772	GJB7-4213.EST3UTR.14	virK.gene2812	SL1344_4179.3UTR.gene4263	-	-	NC_016810	2951638	2951638	+	NC_016810	4486290	4486290	+	13	1655	186	28403220	1199.5	1.68387e-28	CDS	3UTR
GJB7-3286	GJB7-4233.EST3UTR.71	greA.gene3327	SL1344_4199.3UTR.gene4283	-	-	NC_016810	3489419	3489419	-	NC_016810	4522758	4522758	-	12	750	38	28404274	11959.7	3.37637e-37	CDS	3UTR
GJB7-2949	GJB7-4233.EST3UTR.27	relA.gene2990	SL1344_4199.3UTR.gene4283	-	-	NC_016810	3125737	3125737	-	NC_016810	4522802	4522802	-	21	3296	661	28401096	273.757	2.29493e-36	CDS	3UTR
GJB7-4154	GJB7-4237.EST3UTR.14	aceA.gene4204	SL1344_4203.3UTR.gene4287	-	-	NC_016810	4425957	4425957	+	NC_016810	4527131	4527131	+	28	70	27	28404949	420814	1.32784e-132	CDS	3UTR
GJB7-1163	GJB7-427.EST3UTR.57	potC.gene1178	SL1344_0429.3UTR.gene435	-	-	NC_016810	1265024	1265024	-	NC_016810	487877	487877	+	10	276	0	28404788		1.99679e-43	CDS	3UTR
GJB7-2277	GJB7-4290.EST3UTR.39	menE.gene2313	SL1344_4257.3UTR.gene4340	-	-	NC_016810	2409815	2409815	-	NC_016810	4586092	4586092	-	13	273	42	28404746	32204.9	2.62843e-46	CDS	3UTR
GJB7-2987	GJB7-4304.EST3UTR.26	ptr.gene3028	SL1344_4270.3UTR.gene4354	-	-	NC_016810	3173841	3173841	-	NC_016810	4599096	4599096	-	23	595	18	28404438	60999.3	1.6975e-89	CDS	3UTR
GJB7-1336	GJB7-4347.EST3UTR.99	sseC.gene1354	SL1344_4311.3UTR.gene4398	-	-	NC_016810	1442593	1442593	+	NC_016810	4641762	4641762	-	6	13641	28	28391399	445.999	3.57099e-07	CDS	3UTR
GJB7-2237	GJB7-4368.EST3UTR.62	alkB.gene2273	SL1344_4332.3UTR.gene4419	-	-	NC_016810	2360632	2360632	-	NC_016810	4656887	4656887	-	9	298	95	28404672	9030.1	1.07289e-25	CDS	3UTR
GJB7-119	GJB7-4380.EST3UTR.7	mraW.gene121	SL1344_4344.3UTR.gene4431	-	-	NC_016810	141052	141052	+	NC_016810	4672522	4672522	+	25	816	298	28403935	2920.2	1.23072e-69	CDS	3UTR
GJB7-3177	GJB7-4453.EST3UTR.82	SL1344_3161.gene3218	SL1344_4416.3UTR.gene4505	-	-	NC_016810	3371347	3371347	+	NC_016810	4750270	4750270	-	14	469	22	28404569	38540.8	1.15896e-50	CDS	3UTR
GJB7-3642	GJB7-446.EST3UTR.5	xylB.gene3686	SL1344_0448.3UTR.gene455	-	-	NC_016810	3867181	3867181	-	NC_016810	511082	511082	+	11	188	39	28404836	42615	1.22968e-39	CDS	3UTR
GJB7-3495	GJB7-4470.EST3UTR.45	SL1344_3475.gene3536	SL1344_4434.3UTR.gene4524	-	-	NC_016810	3689305	3689305	+	NC_016810	4780019	4780019	+	6	24	1499	28403545	4737.08	2.84049e-13	CDS	3UTR
GJB7-4555	GJB7-4470.EST3UTR.40	creC.gene4610	SL1344_4434.3UTR.gene4524	-	-	NC_016810	4865790	4865790	+	NC_016810	4780014	4780014	+	5	85	1500	28403484	1113.86	3.97077e-07	CDS	3UTR
GJB7-882	GJB7-4470.EST3UTR.7	ybjY.gene895	SL1344_4434.3UTR.gene4524	-	-	NC_016810	975990	975990	+	NC_016810	4779981	4779981	+	11	878	1262	28402923	281.969	1.90957e-16	CDS	3UTR
GJB7-4275	GJB7-4471.EST3UTR.52	SL1344_4242.gene4325	SL1344_4435.3UTR.gene4525	-	-	NC_016810	4573412	4573412	+	NC_016810	4780692	4780692	+	7	2	71	28404994	1.40025e+06	7.0244e-31	CDS	3UTR
GJB7-3184	GJB7-4483.EST3UTR.95	ribB.gene3225	SL1344_4447.3UTR.gene4538	-	-	NC_016810	3379017	3379017	-	NC_016810	4791172	4791172	-	5	429	58	28404582	5707.86	1.24947e-10	CDS	3UTR
GJB7-1490	GJB7-4488.EST3UTR.63	SL1344_1489.gene1510	SL1344_4452.3UTR.gene4543	-	-	NC_016810	1595740	1595740	-	NC_016810	4796869	4796869	+	30	0	376	28404668		3.28571e-139	CDS	3UTR
GJB7-2771	GJB7-4488.EST3UTR.37	SL1344_2763.gene2811	SL1344_4452.3UTR.gene4543	-	-	NC_016810	2950239	2950239	-	NC_016810	4796843	4796843	+	5	2855	401	28401813	124.041	0.0195522	CDS	3UTR
GJB7-3098	GJB7-4488.EST3UTR.1	SL1344_3083.gene3139	SL1344_4452.3UTR.gene4543	-	-	NC_016810	3288331	3288331	-	NC_016810	4796807	4796807	+	24	500	382	28404168	3569.11	9.95292e-69	CDS	3UTR
GJB7-3512	GJB7-4488.EST3UTR.64	glpD.gene3554	SL1344_4452.3UTR.gene4543	-	-	NC_016810	3710199	3710199	+	NC_016810	4796870	4796870	+	5	393	401	28404275	901.191	1.02783e-06	CDS	3UTR
GJB7-1029	GJB7-4488.EST3UTR.64	pipB.gene1044	SL1344_4452.3UTR.gene4543	-	-	NC_016810	1133116	1133116	-	NC_016810	4796870	4796870	+	16	195	390	28404473	5975.96	2.01986e-47	CDS	3UTR
GJB7-3980	GJB7-4496.EST3UTR.43	SL1344_3956.gene4030	SL1344_4460.3UTR.gene4551	-	-	NC_016810	4240944	4240944	-	NC_016810	4806877	4806877	+	18	114	42	28404900	106785	6.13467e-75	CDS	3UTR
GJB7-3317	GJB7-4497.EST3UTR.83	gltB.gene3358	SL1344_4461.3UTR.gene4552	-	-	NC_016810	3520363	3520363	+	NC_016810	4806800	4806800	-	14	202	36	28404822	54684.8	2.88183e-53	CDS	3UTR
GJB7-2335	GJB7-4516.EST3UTR.94	cvpA.gene2371	SL1344_4480.3UTR.gene4571	-	-	NC_016810	2473889	2473889	-	NC_016810	4828017	4828017	-	8	724	51	28404291	6154.11	9.06444e-21	CDS	3UTR
GJB7-3432	GJB7-462.EST3UTR.88	tuf.gene3473	SL1344_0464.3UTR.gene471	-	-	NC_016810	3620818	3620818	-	NC_016810	526214	526214	-	25	412	174	28404463	9905.58	2.03824e-82	CDS	3UTR
GJB7-2108	GJB7-490.EST3UTR.79	SL1344_2111.gene2143	SL1344_0493.3UTR.gene499	-	-	NC_016810	2226636	2226636	+	NC_016810	560382	560382	-	16	133	46	28404879	74285.4	8.51983e-64	CDS	3UTR
GJB7-3108	GJB7-498.EST3UTR.6	SL1344_3092.gene3149	SL1344_0501.3UTR.gene507	-	-	NC_016810	3297890	3297890	-	NC_016810	569056	569056	+	6	1943	563	28402562	155.786	0.000100556	CDS	3UTR
GJB7-2163	GJB7-585.EST3UTR.36	mglA.gene2198	SL1344_0589.3UTR.gene596	-	-	NC_016810	2283661	2283661	-	NC_016810	663190	663190	+	9	20	139	28404906	91958.3	4.83522e-34	CDS	3UTR
GJB7-4301	GJB7-587.EST3UTR.69	groEL.gene4351	SL1344_0591.3UTR.gene598	-	-	NC_016810	4595800	4595800	+	NC_016810	665633	665634	+	18	1158	137	28403761	3222.7	3.63652e-49	CDS	3UTR
GJB7-2949	GJB7-758.EST3UTR.51	relA.gene2990	SL1344_0754.3UTR.gene771	-	-	NC_016810	3126538	3126538	-	NC_016810	841023	841023	-	5	1612	38	28403419	2318.42	1.24819e-08	CDS	3UTR
GJB7-3506	GJB7-761.EST3UTR.9	rtcB.gene3547	SL1344_0757.3UTR.gene774	-	-	NC_016810	3703966	3703966	-	NC_016810	844797	844797	+	20	2488	605	28401961	377.375	3.99501e-37	CDS	3UTR
GJB7-1751	GJB7-766.EST3UTR.30	SL1344_1750.gene1773	SL1344_0762.3UTR.gene779	-	-	NC_016810	1877753	1877753	-	NC_016810	849486	849486	+	25	118	533	28404398	11290.6	1.4369e-83	CDS	3UTR
GJB7-4077	GJB7-766.EST3UTR.11	SL1344_4054.gene4127	SL1344_0762.3UTR.gene779	-	-	NC_016810	4339607	4339607	+	NC_016810	849467	849467	+	17	19	541	28404497	46977	1.41939e-63	CDS	3UTR
GJB7-3059	GJB7-766.EST3UTR.23	fba.gene3100	SL1344_0762.3UTR.gene779	-	-	NC_016810	3250829	3250829	-	NC_016810	849479	849479	+	11	728	547	28403788	784.604	2.74254e-21	CDS	3UTR
GJB7-2250	GJB7-766.EST3UTR.30	nrdB.gene2286	SL1344_0762.3UTR.gene779	-	-	NC_016810	2381841	2381841	+	NC_016810	849486	849486	+	26	132	532	28404384	10516.5	2.08827e-86	CDS	3UTR
GJB7-1336	GJB7-766.EST3UTR.55	sseC.gene1354	SL1344_0762.3UTR.gene779	-	-	NC_016810	1442512	1442512	+	NC_016810	849511	849511	+	12	13635	49	28391378	509.937	5.60996e-21	CDS	3UTR
GJB7-3418	GJB7-787.EST3UTR.20	rpsQ.gene3459	SL1344_0783.3UTR.gene800	-	-	NC_016810	3613199	3613199	-	NC_016810	873394	873394	+	9	6043	157	28398865	269.396	4.03642e-12	CDS	3UTR
GJB7-886	GJB7-794.EST3UTR.32	clpA.gene899	SL1344_0790.3UTR.gene807	-	-	NC_016810	979675	979675	+	NC_016810	878964	878964	+	10	2693	18	28402353	5859.3	1.71537e-26	CDS	3UTR
GJB7-2782	GJB7-805.EST3UTR.47	gabD.gene2822	SL1344_0801.3UTR.gene818	-	-	NC_016810	2963602	2963602	+	NC_016810	891738	891738	+	7	47	36	28404984	117515	4.21473e-26	CDS	3UTR
GJB7-2472	GJB7-82.EST3UTR.35	purM.gene2508	SL1344_0082.3UTR.gene81	-	-	NC_016810	2611749	2611749	+	NC_016810	94611	94611	+	5	236	267	28404566	2253.9	1.1003e-08	CDS	3UTR
GJB7-1684	GJB7-83.EST3UTR.49	SL1344_1685.gene1706	SL1344_0083.3UTR.gene82	-	-	NC_016810	1807357	1807357	-	NC_016810	94725	94725	-	8	193	2215	28402658	531.518	1.7202e-12	CDS	3UTR
GJB7-1766	GJB7-83.EST3UTR.80	cspC.gene1788	SL1344_0083.3UTR.gene82	-	-	NC_016810	1893161	1893161	-	NC_016810	94694	94694	-	9	204	17452	28387409	71.7617	5.11889e-07	CDS	3UTR
GJB7-3173	GJB7-83.EST3UTR.39	icc.gene3214	SL1344_0083.3UTR.gene82	-	-	NC_016810	3367828	3367828	-	NC_016810	94735	94735	-	7	483	2216	28402368	185.753	4.85693e-07	CDS	3UTR
GJB7-2770	GJB7-83.EST3UTR.69	iroN.gene2810	SL1344_0083.3UTR.gene82	-	-	NC_016810	2948324	2948324	-	NC_016810	94705	94705	-	23	673	2200	28402178	441.206	4.24492e-45	CDS	3UTR
GJB7-1805	GJB7-83.EST3UTR.29	opdB.gene1835	SL1344_0083.3UTR.gene82	-	-	NC_016810	1931165	1931165	-	NC_016810	94745	94745	-	26	805	2197	28402046	417.539	4.1161e-51	CDS	3UTR
GJB7-913	GJB7-83.EST3UTR.97	pflB.gene926	SL1344_0083.3UTR.gene82	-	-	NC_016810	1013565	1013565	-	NC_016810	94677	94677	-	10	79	17451	28387534	205.911	8.17474e-13	CDS	3UTR
GJB7-1103	GJB7-83.EST3UTR.69	pyrC.gene1118	SL1344_0083.3UTR.gene82	-	-	NC_016810	1205284	1205284	-	NC_016810	94705	94705	-	11	194	2212	28402657	728.056	7.26964e-21	CDS	3UTR
GJB7-601	GJB7-83.EST3UTR.26	rna.gene612	SL1344_0083.3UTR.gene82	-	-	NC_016810	679818	679818	-	NC_016810	94748	94748	-	20	137	2203	28402714	1882.15	1.41923e-50	CDS	3UTR
GJB7-2915	GJB7-83.EST3UTR.69	rpoS.gene2956	SL1344_0083.3UTR.gene82	-	-	NC_016810	3088232	3088232	-	NC_016810	94705	94705	-	12	2421	2211	28400430	63.6682	8.22993e-11	CDS	3UTR
GJB7-280	GJB7-83.EST3UTR.84	sciP.gene283	SL1344_0083.3UTR.gene82	-	-	NC_016810	322358	322358	+	NC_016810	94690	94690	-	22	80	17439	28387533	447.65	5.5185e-42	CDS	3UTR
GJB7-2617	GJB7-83.EST3UTR.93	srmB.gene2654	SL1344_0083.3UTR.gene82	-	-	NC_016810	2784568	2784568	+	NC_016810	94681	94681	-	6	115	17455	28387498	84.8517	0.00426392	CDS	3UTR
GJB7-3288	GJB7-832.EST3UTR.27	SL1344_3273.gene3329	SL1344_0829.3UTR.gene845	-	-	NC_016810	3492424	3492424	-	NC_016810	924782	924782	+	28	590	27	28404429	49926.2	1.27346e-108	CDS	3UTR
GJB7-3411	GJB7-846.EST3UTR.82	rl18.gene3452	SL1344_0843.3UTR.gene859	-	-	NC_016810	3610116	3610116	-	NC_016810	938960	938960	-	8	4123	120	28400823	459.226	6.11763e-12	CDS	3UTR
GJB7-3045	GJB7-849.EST3UTR.55	gcvH.gene3086	SL1344_0846.3UTR.gene862	-	-	NC_016810	3236271	3236271	-	NC_016810	941915	941915	-	7	108	55	28404904	33473.8	1.59114e-22	CDS	3UTR
GJB7-1170	GJB7-872.EST3UTR.69	phoQ.gene1186	SL1344_0870.3UTR.gene885	-	-	NC_016810	1275002	1275002	-	NC_016810	963149	963149	+	13	146	11	28404904	229928	1.74636e-55	CDS	3UTR
GJB7-3418	GJB7-880.EST3UTR.51	rpsQ.gene3459	SL1344_0878.3UTR.gene893	-	-	NC_016810	3613105	3613105	-	NC_016810	974132	974132	+	21	6031	8	28399014	12360.7	7.16444e-64	CDS	3UTR
GJB7-3284	GJB7-929.EST3UTR.38	ftsJ.gene3325	SL1344_0926.3UTR.gene942	-	-	NC_016810	3488407	3488407	-	NC_016810	1033145	1033145	+	7	1306	28	28403733	5437.16	6.51672e-17	CDS	3UTR
GJB7-2603	GJB7-960.EST3UTR.54	SL1344_2593.gene2639	SL1344_0957.3UTR.gene973	-	-	NC_016810	2768667	2768667	+	NC_016810	1066185	1066185	+	18	431	660	28403965	1797.34	6.63601e-45	CDS	3UTR
GJB7-964	GJB7-960.EST3UTR.31	SL1344_0961.gene977	SL1344_0957.3UTR.gene973	-	-	NC_016810	1068788	1068788	+	NC_016810	1066162	1066162	+	5	222	673	28404174	950.57	7.98485e-07	CDS	3UTR
GJB7-1815	GJB7-960.EST3UTR.2	msbB.gene1845	SL1344_0957.3UTR.gene973	-	-	NC_016810	1942503	1942503	-	NC_016810	1066133	1066133	+	10	350	668	28404046	1214.89	1.08231e-20	CDS	3UTR
GJB7-4316	GJB7-960.EST3UTR.47	yjeM.gene4366	SL1344_0957.3UTR.gene973	-	-	NC_016810	4608933	4608933	+	NC_016810	1066178	1066178	+	19	12	659	28404384	68245.2	3.61e-73	CDS	3UTR
GJB7-1706	GJB7-967.EST3UTR.27	hemA.gene1728	SL1344_0964.3UTR.gene980	-	-	NC_016810	1832539	1832539	-	NC_016810	1069665	1069665	-	20	694	115	28404245	7117.97	6.39069e-62	CDS	3UTR
GJB7-3408	GJB7-967.EST3UTR.87	rplO.gene3449	SL1344_0964.3UTR.gene980	-	-	NC_016810	3609014	3609014	-	NC_016810	1069605	1069605	-	17	6926	118	28398013	590.707	1.33685e-33	CDS	3UTR
GJB7-4354	GJB7-985.EST3UTR.44	sgaA.gene4405	SL1344_0982.3UTR.gene998	-	-	NC_016810	4647719	4647719	+	NC_016810	1086558	1086558	+	9	0	9	28405056		3.20441e-50	CDS	3UTR
GJB7-1613	GJB7-230.EST3UTR.7	SL1344_1614.gene1635	accA.3UTR.gene233	-	-	NC_016810	1735027	1735027	-	NC_016810	274031	274031	+	18	772	80	28404204	8278.43	3.66069e-56	CDS	3UTR
GJB7-146	GJB7-230.EST3UTR.7	ampE.gene148	accA.3UTR.gene233	-	-	NC_016810	170753	170753	+	NC_016810	274031	274031	+	6	34	92	28404942	54485.2	1.21079e-19	CDS	3UTR
GJB7-718	GJB7-3206.EST3UTR.40	sucB.gene731	aer.3UTR.gene3247	-	-	NC_016810	803996	803996	+	NC_016810	3403420	3403420	-	5	874	51	28404144	3186.18	2.34004e-09	CDS	3UTR
GJB7-4338	GJB7-4346.EST3UTR.73	rnr.gene4388	aidB.3UTR.gene4397	-	-	NC_016810	4632796	4632796	+	NC_016810	4641915	4641915	+	14	517	85	28404458	9049.09	4.44236e-43	CDS	3UTR
GJB7-1520	GJB7-2268.EST3UTR.83	SL1344_1520.gene1540	ais.3UTR.gene2304	-	-	NC_016810	1634535	1634535	-	NC_016810	2400700	2400700	-	15	26	84	28404949	195089	6.17581e-65	CDS	3UTR
GJB7-872	GJB7-2268.EST3UTR.79	SL1344_0870.gene885	ais.3UTR.gene2304	-	-	NC_016810	962588	962588	+	NC_016810	2400704	2400704	-	9	185	919	28403961	1503.61	7.87991e-19	CDS	3UTR
GJB7-2605	GJB7-1125.EST3UTR.27	SL1344_2595.gene2641	ams.3UTR.gene1140	-	-	NC_016810	2770288	2770288	-	NC_016810	1224468	1224469	-	12	249	67	28404746	20431.4	3.13555e-40	CDS	3UTR
GJB7-3326	GJB7-1125.EST3UTR.28	nanA.gene3367	ams.3UTR.gene1140	-	-	NC_016810	3530393	3530393	-	NC_016810	1224468	1224468	-	5	233	74	28404762	8237.08	1.94967e-11	CDS	3UTR
GJB7-3819	GJB7-455.EST3UTR.3	dnaA.gene3865	amtB.3UTR.gene464	-	-	NC_016810	4065159	4065159	-	NC_016810	521697	521697	+	8	81	212	28404773	13233.1	1.75696e-23	CDS	3UTR
GJB7-3288	GJB7-3347.EST3UTR.14	SL1344_3273.gene3329	argR.3UTR.gene3388	-	-	NC_016810	3491803	3491803	-	NC_016810	3549958	3549958	+	33	2983	3669	28398389	85.6262	5.22144e-44	CDS	3UTR
GJB7-3283	GJB7-3347.EST3UTR.14	ftsH.gene3324	argR.3UTR.gene3388	-	-	NC_016810	3486805	3486805	-	NC_016810	3549958	3549958	+	22	187	3680	28401185	907.966	2.13054e-49	CDS	3UTR
GJB7-944	GJB7-3347.EST3UTR.14	pncB.gene957	argR.3UTR.gene3388	-	-	NC_016810	1054572	1054572	-	NC_016810	3549958	3549958	+	6	124	3696	28401248	371.822	6.27631e-07	CDS	3UTR
GJB7-253	GJB7-3347.EST3UTR.11	yafB.gene256	argR.3UTR.gene3388	-	-	NC_016810	295148	295148	+	NC_016810	3549955	3549955	+	21	204	3681	28401168	794.254	9.75414e-46	CDS	3UTR
GJB7-2325	GJB7-2327.EST3UTR.31	hisQ.gene2361	argT.3UTR.gene2363	-	-	NC_016810	2461998	2461998	-	NC_016810	2463196	2463196	-	9	87	155	28404823	18957.6	1.1848e-28	CDS	3UTR
GJB7-579	GJB7-1207.EST3UTR.43	entC.gene590	aroQ.3UTR.gene1223	-	-	NC_016810	655939	655939	+	NC_016810	1307320	1307320	+	23	61	114	28404876	93947.7	4.06031e-96	CDS	3UTR
GJB7-1765	GJB7-1207.EST3UTR.23	ftsI2.gene1787	aroQ.3UTR.gene1223	-	-	NC_016810	1892436	1892436	-	NC_016810	1307300	1307300	+	14	209	69	28404782	27575.5	1.28745e-49	CDS	3UTR
GJB7-1276	GJB7-3858.EST3UTR.31	pheT.gene1293	asnA.3UTR.gene3904	-	-	NC_016810	1374841	1374841	+	NC_016810	4107668	4107668	+	7	1180	132	28403755	1276.49	8.11612e-13	CDS	3UTR
GJB7-129	GJB7-940.EST3UTR.26	ddl.gene131	asnS.3UTR.gene953	-	-	NC_016810	152675	152675	+	NC_016810	1048020	1048020	-	8	794	1233	28403039	232.098	1.12793e-09	CDS	3UTR
GJB7-897	GJB7-3845.EST3UTR.41	cydC.gene910	atpC.3UTR.gene3891	-	-	NC_016810	988726	988726	-	NC_016810	4094941	4094941	-	11	72	52	28404939	83454.7	8.93033e-43	CDS	3UTR
GJB7-2490	GJB7-3845.EST3UTR.49	engA.gene2526	atpC.3UTR.gene3891	-	-	NC_016810	2650612	2650612	-	NC_016810	4094932	4094933	-	6	750	57	28404261	3986.56	5.16953e-13	CDS	3UTR
GJB7-3193	GJB7-3194.EST3UTR.51	cca.gene3234	bacA.3UTR.gene3235	-	-	NC_016810	3390175	3390175	+	NC_016810	3391221	3391221	-	31	536	414	28404093	3968.05	9.97952e-92	CDS	3UTR
GJB7-23	GJB7-778.EST3UTR.25	bcfC.gene22	bioD.3UTR.gene791	-	-	NC_016810	27305	27305	+	NC_016810	863088	863088	+	5	27	32	28405010	164381	1.24542e-17	CDS	3UTR
GJB7-3420	GJB7-1422.EST3UTR.51	rplP.gene3461	bioD.3UTR.gene1440	-	-	NC_016810	3613711	3613711	-	NC_016810	1524073	1524073	+	6	10584	4	28394480	4024.16	1.22965e-11	CDS	3UTR
GJB7-817	GJB7-3627.EST3UTR.96	ybiT.gene830	bisC.3UTR.gene3671	-	-	NC_016810	905592	905593	+	NC_016810	3851538	3851539	-	23	276	20	28404755	118353	2.86717e-96	CDS	3UTR
GJB7-4461	GJB7-392.EST3UTR.6	SL1344_4424.gene4514	brnQ.3UTR.gene400	-	-	NC_016810	4765623	4765623	-	NC_016810	454095	454095	+	6	52	432	28404584	7586.69	1.14858e-14	CDS	3UTR
GJB7-1260	GJB7-3453.EST3UTR.14	SL1344_1257.gene1277	cap.3UTR.gene3494	-	-	NC_016810	1359811	1359811	-	NC_016810	3637800	3637800	+	8	680	176	28404210	1898.68	6.91711e-17	CDS	3UTR
GJB7-4461	GJB7-64.EST3UTR.35	SL1344_4424.gene4514	citG2.3UTR.gene63	-	-	NC_016810	4765763	4765763	-	NC_016810	73901	73901	+	17	73	31	28404953	213382	6.04515e-75	CDS	3UTR
GJB7-2491	GJB7-2053.EST3UTR.35	SL1344_2482.gene2527	cld.3UTR.gene2088	-	-	NC_016810	2651643	2651643	-	NC_016810	2154512	2154512	-	14	2670	839	28401551	177.499	9.87947e-20	CDS	3UTR
GJB7-2053.EST3UTR.24	GJB7-3011.EST5UTR.55	cld.gene2088	SL1344_2998.3UTR.gene3053	-	-	NC_016810	2154548	2154548	-	NC_016810	3202354	3202354	-	9	51	49	28404965	102299	1.03745e-34	CDS	3UTR
GJB7-2853	GJB7-2053.EST3UTR.31	sitA.gene2893	cld.3UTR.gene2088	-	-	NC_016810	3029791	3029791	+	NC_016810	2154516	2154516	-	5	1403	848	28402818	119.365	0.0233341	CDS	3UTR
GJB7-3431	GJB7-886.EST3UTR.18	yheA.gene3472	clpA.3UTR.gene899	-	-	NC_016810	3619506	3619506	-	NC_016810	981555	981555	+	7	801	359	28403907	691.431	5.24259e-11	CDS	3UTR
GJB7-1117	GJB7-1161.EST3UTR.21	flgE.gene1132	cobB.3UTR.gene1176	-	-	NC_016810	1216250	1216250	+	NC_016810	1263785	1263785	+	18	90	460	28404506	12349.8	2.5751e-59	CDS	3UTR
GJB7-2486.GJB7-2484.IGR	GJB7-628.EST3UTR.9	ratB.gene2521	cobD.3UTR.gene639	- : -	-	NC_016810	2636233	2636233	-	NC_016810	706316	706316	+	23	0	20	28405031		2.02606e-130	CDS	3UTR
GJB7-3881	GJB7-3321.EST3UTR.20	ilvD.gene3928	codA.3UTR.gene3362	-	-	NC_016810	4134242	4134242	+	NC_016810	3525821	3525821	+	16	465	0	28404593		7.76587e-70	CDS	3UTR
GJB7-1037	GJB7-4032.EST3UTR.41	copR.gene1052	cpxP.3UTR.gene4082	-	-	NC_016810	1140502	1140502	-	NC_016810	4292600	4292600	+	12	162	20944	28383956	100.387	5.53601e-13	CDS	3UTR
GJB7-4032.EST3UTR.9	GJB7-1676.EST3UTR.37	cpxP.gene4082	oppA.3UTR.gene1698	-	-	NC_016810	4292528	4292543	+	NC_016810	1796417	1796424	-	39	18869	217	28385949	270.371	4.51708e-71	CDS	3UTR
GJB7-1218	GJB7-3632.EST3UTR.25	SL1344_1216.gene1235	cspA.3UTR.gene3676	-	-	NC_016810	1314136	1314136	-	NC_016810	3858017	3858017	+	6	108	685	28404275	2303.67	1.17982e-11	CDS	3UTR
GJB7-1309	GJB7-3632.EST3UTR.25	SL1344_1307.gene1327	cspA.3UTR.gene3676	-	-	NC_016810	1413596	1413596	+	NC_016810	3858017	3858017	+	10	255	681	28404128	1635.66	5.85839e-22	CDS	3UTR
GJB7-1601	GJB7-3632.EST3UTR.24	SL1344_1602.gene1623	cspA.3UTR.gene3676	-	-	NC_016810	1722744	1722744	+	NC_016810	3858016	3858016	+	8	288	683	28404095	1155.2	3.39965e-15	CDS	3UTR
GJB7-1635	GJB7-3632.EST3UTR.25	SL1344_1636.gene1657	cspA.3UTR.gene3676	-	-	NC_016810	1756377	1756377	+	NC_016810	3858016	3858017	+	6	380	685	28404003	654.722	1.94355e-08	CDS	3UTR
GJB7-1922	GJB7-3632.EST3UTR.25	SL1344_1928.gene1956	cspA.3UTR.gene3676	-	-	NC_016810	2040597	2040597	+	NC_016810	3858017	3858017	+	9	2984	682	28401399	125.603	3.04597e-09	CDS	3UTR
GJB7-2515	GJB7-3632.EST3UTR.25	SL1344_2506.gene2551	cspA.3UTR.gene3676	-	-	NC_016810	2681098	2681098	-	NC_016810	3858017	3858017	+	36	102634	655	28301749	15.156	4.71635e-22	CDS	3UTR
GJB7-3026	GJB7-3632.EST3UTR.25	SL1344_3012.gene3067	cspA.3UTR.gene3676	-	-	NC_016810	3216488	3216488	-	NC_016810	3858017	3858017	+	7	325	684	28404058	894.415	8.78979e-12	CDS	3UTR
GJB7-3215	GJB7-3632.EST3UTR.26	SL1344_3199.gene3256	cspA.3UTR.gene3676	-	-	NC_016810	3416001	3416002	+	NC_016810	3858017	3858018	+	17	671	674	28403712	1067.68	2.58123e-38	CDS	3UTR
GJB7-372	GJB7-3632.EST3UTR.22	SL1344_0374.gene380	cspA.3UTR.gene3676	-	-	NC_016810	432857	432857	+	NC_016810	3858014	3858014	+	6	167	685	28404216	1489.8	1.50715e-10	CDS	3UTR
GJB7-220	GJB7-3632.EST3UTR.24	cdsA.gene223	cspA.3UTR.gene3676	-	-	NC_016810	260486	260486	+	NC_016810	3858016	3858016	+	5	1333	686	28403050	155.303	0.00633939	CDS	3UTR
GJB7-435	GJB7-3632.EST3UTR.25	cyoA.gene444	cspA.3UTR.gene3676	-	-	NC_016810	497149	497149	-	NC_016810	3858017	3858017	+	11	205	680	28404178	2241.36	3.27607e-26	CDS	3UTR
GJB7-2180	GJB7-3632.EST3UTR.22	fruB.gene2215	cspA.3UTR.gene3676	-	-	NC_016810	2304372	2304372	-	NC_016810	3858014	3858014	+	6	886	685	28403497	280.801	2.75516e-06	CDS	3UTR
GJB7-2927	GJB7-3632.EST3UTR.25	iap.gene2968	cspA.3UTR.gene3676	-	-	NC_016810	3098912	3098912	+	NC_016810	3858017	3858017	+	27	78	664	28404305	14807.6	3.03881e-93	CDS	3UTR
GJB7-2553	GJB7-3632.EST3UTR.15	lepA.gene2589	cspA.3UTR.gene3676	-	-	NC_016810	2725182	2725182	-	NC_016810	3858007	3858007	+	7	110	684	28404273	2642.61	5.2905e-15	CDS	3UTR
GJB7-4330	GJB7-3632.EST3UTR.25	mutL.gene4380	cspA.3UTR.gene3676	-	-	NC_016810	4623130	4623130	+	NC_016810	3858017	3858017	+	26	185	665	28404198	6002.92	1.983e-80	CDS	3UTR
GJB7-939	GJB7-3632.EST3UTR.7	ompF.gene952	cspA.3UTR.gene3676	-	-	NC_016810	1046623	1046623	-	NC_016810	3857999	3857999	+	6	168	5382	28399518	188.456	3.49132e-05	CDS	3UTR
GJB7-3184	GJB7-3632.EST3UTR.26	ribB.gene3225	cspA.3UTR.gene3676	-	-	NC_016810	3379108	3379108	-	NC_016810	3858017	3858018	+	9	1851	682	28402532	202.492	4.16947e-11	CDS	3UTR
GJB7-1348	GJB7-3632.EST3UTR.25	ssaL.gene1366	cspA.3UTR.gene3676	-	-	NC_016810	1449278	1449663	+	NC_016810	3858014	3858017	+	18	22396	673	28381987	33.8945	2.97868e-14	CDS	3UTR
GJB7-993	GJB7-3632.EST3UTR.25	sseI.gene1007	cspA.3UTR.gene3676	-	-	NC_016810	1096305	1096305	+	NC_016810	3858017	3858017	+	10	829	681	28403554	503.119	6.58824e-17	CDS	3UTR
GJB7-1129	GJB7-1917.EST3UTR.73	SL1344_1126.gene1144	cspB.3UTR.gene1950	-	-	NC_016810	1230829	1230829	-	NC_016810	2036720	2036720	-	6	2	1566	28403500	54412.8	1.74197e-17	CDS	3UTR
GJB7-593	GJB7-1917.EST3UTR.72	ahpF.gene604	cspB.3UTR.gene1950	-	-	NC_016810	670910	670910	+	NC_016810	2036721	2036721	-	6	155	1566	28403347	702.097	1.35967e-08	CDS	3UTR
GJB7-901	GJB7-1917.EST3UTR.72	ftsK.gene914	cspB.3UTR.gene1950	-	-	NC_016810	996108	996108	+	NC_016810	2036721	2036721	-	9	19	1563	28403483	8607.99	7.18048e-25	CDS	3UTR
GJB7-50	GJB7-1917.EST3UTR.25	lytB.gene49	cspB.3UTR.gene1950	-	-	NC_016810	58042	58042	+	NC_016810	2036768	2036768	-	9	92	1563	28403410	1777.73	2.1632e-19	CDS	3UTR
GJB7-648	GJB7-1766.EST3UTR.40	ybeJ.gene660	cspC.3UTR.gene1788	-	-	NC_016810	728416	728416	-	NC_016810	1893075	1893075	-	9	1601	131	28403333	1218.85	5.61528e-18	CDS	3UTR
GJB7-3687	GJB7-613.EST3UTR.27	SL1344_3670.gene3731	cspE.3UTR.gene624	-	-	NC_016810	3920008	3920008	+	NC_016810	692665	692665	+	11	23	1478	28403562	9191.01	4.94514e-32	CDS	3UTR
GJB7-1337	GJB7-2818.EST3UTR.76	sseD.gene1355	csrA.3UTR.gene2858	-	-	NC_016810	1443429	1443429	+	NC_016810	2993451	2993451	-	15	5606	115	28399338	660.767	9.92412e-30	CDS	3UTR
GJB7-1755	GJB7-1832.EST3UTR.79	SL1344_1754.gene1777	cutC.3UTR.gene1864	-	-	NC_016810	1880583	1880583	+	NC_016810	1958512	1958513	-	7	54	17751	28387262	207.303	3.45253e-07	CDS	3UTR
GJB7-929	GJB7-1832.EST3UTR.80	SL1344_0926.gene942	cutC.3UTR.gene1864	-	-	NC_016810	1032535	1032535	+	NC_016810	1958512	1958512	-	24	144	17734	28387172	266.787	1.84023e-41	CDS	3UTR
GJB7-2868	GJB7-1832.EST3UTR.80	hilA.gene2908	cutC.3UTR.gene1864	-	-	NC_016810	3043014	3043014	+	NC_016810	1958512	1958512	-	7	1	17751	28387315	11194.4	6.51716e-15	CDS	3UTR
GJB7-2033	GJB7-1644.EST3UTR.62	SL1344_2035.gene2067	cysB.3UTR.gene1666	-	-	NC_016810	2131444	2131444	-	NC_016810	1765198	1765198	-	6	109	13	28404946	120275	2.28789e-21	CDS	3UTR
GJB7-4299	GJB7-1644.EST3UTR.33	yjeH.gene4349	cysB.3UTR.gene1666	-	-	NC_016810	4594801	4594801	-	NC_016810	1765227	1765227	-	6	856	74	28404138	2690.47	5.03318e-12	CDS	3UTR
GJB7-4224	GJB7-3682.EST3UTR.29	uvrA.gene4274	cysE.3UTR.gene3726	-	-	NC_016810	4496003	4496003	-	NC_016810	3915403	3915403	-	9	56	139	28404870	32842.2	1.5431e-30	CDS	3UTR
GJB7-3744	GJB7-373.EST3UTR.41	mgtB.gene3789	ddlA.3UTR.gene381	-	-	NC_016810	3983173	3983173	-	NC_016810	432988	432988	-	11	2851	79	28402133	1387.14	9.6244e-24	CDS	3UTR
GJB7-2821	GJB7-2336.EST3UTR.28	recA.gene2861	dedD.3UTR.gene2372	-	-	NC_016810	2997556	2997556	-	NC_016810	2474378	2474378	-	23	4973	176	28399902	746.3	6.79214e-50	CDS	3UTR
GJB7-3408	GJB7-2336.EST3UTR.77	rplO.gene3449	dedD.3UTR.gene2372	-	-	NC_016810	3609028	3609028	-	NC_016810	2474329	2474329	-	10	6933	189	28397942	216.722	3.38203e-13	CDS	3UTR
GJB7-2801	GJB7-843.EST3UTR.38	proV.gene2841	deoR.3UTR.gene856	-	-	NC_016810	2978870	2978870	+	NC_016810	935967	935967	-	5	181	439	28404449	1787.37	3.49691e-08	CDS	3UTR
GJB7-3578	GJB7-3807.EST3UTR.28	prlC.gene3620	dgoT.3UTR.gene3853	-	-	NC_016810	3785786	3785786	-	NC_016810	4050498	4050498	-	18	190	37	28404829	72729.3	5.41298e-72	CDS	3UTR
GJB7-2286	GJB7-1102.EST3UTR.48	SL1344_2283.gene2322	dinI.3UTR.gene1117	-	-	NC_016810	2418380	2418416	+	NC_016810	1204288	1204289	-	25	621	1137	28403291	1005.67	2.35817e-58	CDS	3UTR
GJB7-2945	GJB7-1102.EST3UTR.49	SL1344_2933.gene2986	dinI.3UTR.gene1117	-	-	NC_016810	3122709	3122709	-	NC_016810	1204288	1204288	-	22	537	1140	28403375	1020.74	8.20757e-51	CDS	3UTR
GJB7-3744	GJB7-1102.EST3UTR.48	mgtB.gene3789	dinI.3UTR.gene1117	-	-	NC_016810	3983036	3983136	-	NC_016810	1204288	1204289	-	15	7761	1147	28396151	47.8486	2.84587e-13	CDS	3UTR
GJB7-2513	GJB7-1102.EST3UTR.48	nifU.gene2549	dinI.3UTR.gene1117	-	-	NC_016810	2678949	2678984	-	NC_016810	1204288	1204289	-	11	3657	1151	28400255	74.2189	3.90038e-10	CDS	3UTR
GJB7-3268	GJB7-1102.EST3UTR.49	pnp.gene3309	dinI.3UTR.gene1117	-	-	NC_016810	3470675	3470675	-	NC_016810	1204288	1204288	-	8	829	1154	28403083	237.517	9.3851e-10	CDS	3UTR
GJB7-3290	GJB7-1102.EST3UTR.48	rpmA.gene3331	dinI.3UTR.gene1117	-	-	NC_016810	3494139	3494139	-	NC_016810	1204288	1204289	-	27	5760	1135	28398152	117.283	1.42205e-38	CDS	3UTR
GJB7-2773	GJB7-2142.EST3UTR.63	mig-14.gene2813	dld.3UTR.gene2177	-	-	NC_016810	2952667	2952667	+	NC_016810	2263272	2263272	+	5	1156	18	28403895	6825.23	8.31526e-11	CDS	3UTR
GJB7-2787	GJB7-13.EST3UTR.25	SL1344_2780.gene2827	dnaJ.3UTR.gene12	-	-	NC_016810	2968353	2968353	-	NC_016810	14785	14785	+	17	89	1148	28403820	4726	9.94623e-49	CDS	3UTR
GJB7-12	GJB7-13.EST3UTR.9	dnaK.gene11	dnaJ.3UTR.gene12	-	-	NC_016810	11840	11840	+	NC_016810	14769	14769	+	14	190	1151	28403719	1818.34	9.61462e-34	CDS	3UTR
GJB7-2290	GJB7-13.EST3UTR.9	nuoL.gene2326	dnaJ.3UTR.gene12	-	-	NC_016810	2426040	2426040	-	NC_016810	14769	14769	+	9	122	1156	28403787	1812.6	1.63822e-19	CDS	3UTR
GJB7-216	GJB7-13.EST3UTR.9	pyrH.gene219	dnaJ.3UTR.gene12	-	-	NC_016810	256621	256621	+	NC_016810	14769	14769	+	24	767	1141	28403142	778.927	3.50021e-53	CDS	3UTR
GJB7-2568	GJB7-1736.EST3UTR.4	SL1344_2559.gene2604	dsbB.3UTR.gene1758	-	-	NC_016810	2744022	2744022	-	NC_016810	1865927	1865927	+	5	29	239	28404801	20491.1	2.72991e-13	CDS	3UTR
GJB7-47	GJB7-1736.EST3UTR.3	ileS.gene46	dsbB.3UTR.gene1758	-	-	NC_016810	54585	54585	+	NC_016810	1865926	1865926	+	15	1261	229	28403569	1475.41	3.89211e-35	CDS	3UTR
GJB7-998	GJB7-3183.EST3UTR.5	pepN.gene1013	dsbB.3UTR.gene3224	-	-	NC_016810	1102817	1102817	+	NC_016810	3378416	3378416	+	9	484	3	28404578	176061	6.38701e-34	CDS	3UTR
GJB7-612	GJB7-1008.EST3UTR.47	pagP.gene623	fabA.3UTR.gene1023	-	-	NC_016810	692029	692029	+	NC_016810	1114183	1114183	-	5	904	34	28404131	4620.66	4.17479e-10	CDS	3UTR
GJB7-2	GJB7-1008.EST3UTR.48	thrA.gene1	fabA.3UTR.gene1023	-	-	NC_016810	1727	1727	+	NC_016810	1114182	1114182	-	6	1152	33	28403883	4482.94	3.22881e-13	CDS	3UTR
GJB7-3578	GJB7-1734.EST3UTR.39	prlC.gene3620	fadR.3UTR.gene1756	-	-	NC_016810	3786145	3786145	-	NC_016810	1862703	1862703	-	12	383	47	28404632	18935.4	1.08052e-39	CDS	3UTR
GJB7-1656	GJB7-1734.EST3UTR.83	trpB.gene1678	fadR.3UTR.gene1756	-	-	NC_016810	1780318	1780318	+	NC_016810	1862659	1862659	-	11	166	19	28404878	99065.8	4.78354e-43	CDS	3UTR
GJB7-3761	GJB7-4005.EST3UTR.44	SL1344_3747.gene3807	fdhE.3UTR.gene4055	-	-	NC_016810	4003013	4003013	-	NC_016810	4263679	4263679	-	8	190	34	28404842	35176.3	1.2462e-26	CDS	3UTR
GJB7-551	GJB7-2664.EST3UTR.59	SL1344_0555.gene562	ffh.3UTR.gene2701	-	-	NC_016810	622207	622207	-	NC_016810	2828331	2828331	-	16	39	281	28404738	41470.6	8.79456e-60	CDS	3UTR
GJB7-3366	GJB7-2664.EST3UTR.78	accB.gene3407	ffh.3UTR.gene2701	-	-	NC_016810	3571909	3571909	+	NC_016810	2828312	2828312	-	7	569	290	28404208	1204.95	1.11365e-12	CDS	3UTR
GJB7-3977	GJB7-2664.EST3UTR.59	glnL.gene4027	ffh.3UTR.gene2701	-	-	NC_016810	4236665	4236665	-	NC_016810	2828331	2828331	-	9	183	288	28404594	4850.51	2.33018e-23	CDS	3UTR
GJB7-2660	GJB7-2664.EST3UTR.43	rpl19.gene2697	ffh.3UTR.gene2701	-	-	NC_016810	2826261	2826261	-	NC_016810	2828347	2828347	-	18	2980	279	28401797	614.891	1.27478e-36	CDS	3UTR
GJB7-3412	GJB7-2664.EST3UTR.77	rplF.gene3453	ffh.3UTR.gene2701	-	-	NC_016810	3610707	3610707	-	NC_016810	2828313	2828313	-	8	1308	289	28403469	601.113	6.12994e-13	CDS	3UTR
GJB7-3418	GJB7-2664.EST3UTR.57	rpsQ.gene3459	ffh.3UTR.gene2701	-	-	NC_016810	3613106	3613106	-	NC_016810	2828333	2828333	-	6	6046	291	28398731	96.8476	0.00175292	CDS	3UTR
GJB7-4367	GJB7-4366.EST3UTR.1	cycA.gene4418	fklB.3UTR.gene4417	-	-	NC_016810	4656659	4656659	+	NC_016810	4655159	4655159	+	25	78	467	28404504	19494.7	6.09839e-89	CDS	3UTR
GJB7-1791	GJB7-3440.EST3UTR.39	SL1344_1795.gene1817	fkpA.3UTR.gene3481	-	-	NC_016810	1918332	1918332	+	NC_016810	3626314	3626314	-	11	1118	578	28403367	483.496	5.38329e-19	CDS	3UTR
GJB7-2978	GJB7-3440.EST3UTR.38	SL1344_2966.gene3019	fkpA.3UTR.gene3481	-	-	NC_016810	3159645	3159645	+	NC_016810	3626315	3626315	-	6	12	583	28404473	24360.6	3.14437e-17	CDS	3UTR
GJB7-358	GJB7-3440.EST3UTR.39	SL1344_0360.gene366	fkpA.3UTR.gene3481	-	-	NC_016810	414755	414755	-	NC_016810	3626314	3626314	-	27	252	562	28404233	5415.14	1.13785e-82	CDS	3UTR
GJB7-807	GJB7-3440.EST3UTR.39	glnQ.gene820	fkpA.3UTR.gene3481	-	-	NC_016810	894637	894637	-	NC_016810	3626313	3626314	-	10	190	579	28404295	2581.97	6.65692e-24	CDS	3UTR
GJB7-3555	GJB7-677.EST3UTR.35	ftsY.gene3597	fldA.3UTR.gene689	-	-	NC_016810	3761477	3761477	-	NC_016810	756504	756504	-	10	941	232	28403891	1301.07	5.76078e-21	CDS	3UTR
GJB7-2180	GJB7-1876.EST3UTR.75	fruB.gene2215	fliY.3UTR.gene1909	-	-	NC_016810	2304310	2304310	-	NC_016810	2000683	2000683	-	7	885	79	28404103	2843.86	3.44797e-15	CDS	3UTR
GJB7-1515	GJB7-2763.EST3UTR.78	ansP.gene1535	fljA.3UTR.gene2803	-	-	NC_016810	1627824	1627824	+	NC_016810	2935121	2935121	-	17	93	0	28404964		5.88401e-86	CDS	3UTR
GJB7-188	GJB7-3394.EST3UTR.14	mrcB.gene191	fmt.3UTR.gene3435	-	-	NC_016810	222462	222462	+	NC_016810	3599930	3599930	+	18	1225	638	28403193	654.158	4.07176e-37	CDS	3UTR
GJB7-2219	GJB7-3394.EST3UTR.1	narP.gene2255	fmt.3UTR.gene3435	-	-	NC_016810	2344469	2344469	+	NC_016810	3599917	3599917	+	31	1439	625	28402979	979.005	2.60561e-73	CDS	3UTR
GJB7-1590	GJB7-1591.EST3UTR.23	ogt.gene1611	fnr.3UTR.gene1612	-	-	NC_016810	1710753	1710753	+	NC_016810	1712028	1712028	+	6	25	265	28404778	25725.1	1.14796e-17	CDS	3UTR
GJB7-2191	GJB7-1591.EST3UTR.65	yejB.gene2226	fnr.3UTR.gene1612	-	-	NC_016810	2316299	2316299	+	NC_016810	1712070	1712070	+	14	76	257	28404727	20359.7	7.26554e-48	CDS	3UTR
GJB7-2528	GJB7-1858.EST3UTR.73	cadC.gene2564	ftnA.3UTR.gene1890	-	-	NC_016810	2695597	2695597	+	NC_016810	1987555	1987555	+	28	548	32	28404466	45353.8	4.59656e-108	CDS	3UTR
GJB7-1134	GJB7-3283.EST3UTR.64	fabD.gene1149	ftsH.3UTR.gene3324	-	-	NC_016810	1234524	1234524	+	NC_016810	3486042	3486042	-	9	712	389	28403964	922.979	5.68362e-17	CDS	3UTR
GJB7-3423	GJB7-2072.EST3UTR.86	rpsS.gene3464	galF.3UTR.gene2107	-	-	NC_016810	3615072	3615072	-	NC_016810	2176586	2176586	-	31	5787	0	28399256		9.07151e-108	CDS	3UTR
GJB7-1331	GJB7-3854.EST3UTR.83	ssaD.gene1349	gidB.3UTR.gene3900	-	-	NC_016810	1439860	1439860	+	NC_016810	4102400	4102400	-	18	1059	242	28403755	1994.97	1.24287e-45	CDS	3UTR
GJB7-3503	GJB7-3186.EST3UTR.27	SL1344_3483.gene3544	glgS.3UTR.gene3227	-	-	NC_016810	3701274	3701274	-	NC_016810	3379992	3379992	-	21	570	184	28404299	5687.36	1.74613e-63	CDS	3UTR
GJB7-1805	GJB7-2254.EST3UTR.37	opdB.gene1835	glpQ.3UTR.gene2290	-	-	NC_016810	1929989	1929989	-	NC_016810	2385209	2385209	-	5	152	342	28404575	2732.05	4.30086e-09	CDS	3UTR
GJB7-4555	GJB7-4551.EST3UTR.33	creC.gene4610	gpmB.3UTR.gene4606	-	-	NC_016810	4866558	4866558	+	NC_016810	4863308	4863308	+	15	81	222	28404756	23694.3	1.20216e-52	CDS	3UTR
GJB7-3890	GJB7-3889.EST3UTR.64	rhlB.gene3939	gppA.3UTR.gene3938	-	-	NC_016810	4145309	4145309	-	NC_016810	4143308	4143308	-	9	195	77	28404793	17025.8	4.271e-28	CDS	3UTR
GJB7-3288	GJB7-3286.EST3UTR.29	SL1344_3273.gene3329	greA.3UTR.gene3327	-	-	NC_016810	3491775	3491775	-	NC_016810	3489317	3489317	-	24	7010	576	28397464	168.791	2.48458e-37	CDS	3UTR
GJB7-2622	GJB7-3286.EST3UTR.25	yfiF.gene2659	greA.3UTR.gene3327	-	-	NC_016810	2788071	2788071	-	NC_016810	3489321	3489321	-	5	263	595	28404211	907.57	9.98747e-07	CDS	3UTR
GJB7-2543	GJB7-851.EST3UTR.73	SL1344_2535.gene2579	grxA.3UTR.gene864	-	-	NC_016810	2716569	2716569	-	NC_016810	944262	944262	-	5	322	1655	28403092	266.491	0.000440658	CDS	3UTR
GJB7-3858	GJB7-851.EST3UTR.32	asnA.gene3904	grxA.3UTR.gene864	-	-	NC_016810	4106965	4106965	+	NC_016810	944303	944303	-	6	1322	820	28402926	157.206	9.464e-05	CDS	3UTR
GJB7-4091	GJB7-851.EST3UTR.36	ppc.gene4141	grxA.3UTR.gene864	-	-	NC_016810	4356728	4356728	-	NC_016810	944299	944299	-	6	102	1654	28403312	1010.15	1.64326e-09	CDS	3UTR
GJB7-2474	GJB7-851.EST3UTR.44	ppk.gene2510	grxA.3UTR.gene864	-	-	NC_016810	2613248	2613248	+	NC_016810	944291	944291	-	14	51	1646	28403363	4736.94	6.82198e-39	CDS	3UTR
GJB7-1954	GJB7-1387.EST3UTR.32	SL1344_1960.gene1988	gst.3UTR.gene1405	-	-	NC_016810	2066330	2066330	-	NC_016810	1482560	1482560	-	6	311	43	28404714	12744.2	5.6298e-16	CDS	3UTR
GJB7-921	GJB7-1387.EST3UTR.47	rpsA.gene934	gst.3UTR.gene1405	-	-	NC_016810	1022368	1022368	+	NC_016810	1482545	1482545	-	9	3110	40	28401915	2054.8	1.0263e-19	CDS	3UTR
GJB7-3862	GJB7-2830.EST3UTR.6	rbsD.gene3908	gutQ.3UTR.gene2870	-	-	NC_016810	4112982	4112982	+	NC_016810	3005976	3005976	+	12	635	18	28404409	29820.9	3.32727e-41	CDS	3UTR
GJB7-2886	GJB7-2525.EST3UTR.40	invB.gene2926	hcaT.3UTR.gene2561	-	-	NC_016810	3060722	3060722	-	NC_016810	2690023	2690023	-	18	111	768	28404177	5997.5	7.14455e-54	CDS	3UTR
GJB7-2279	GJB7-2525.EST3UTR.61	menB.gene2315	hcaT.3UTR.gene2561	-	-	NC_016810	2412455	2412455	-	NC_016810	2690002	2690002	-	10	112	776	28404176	3268.15	7.46696e-25	CDS	3UTR
GJB7-3525	GJB7-3960.EST3UTR.13	asd.gene3567	hemG.3UTR.gene4010	-	-	NC_016810	3731049	3731049	-	NC_016810	4217265	4217265	+	14	271	127	28404662	11554.3	1.1956e-44	CDS	3UTR
GJB7-40	GJB7-3910.EST3UTR.28	nhaA.gene39	hemY.3UTR.gene3959	-	-	NC_016810	47031	47031	+	NC_016810	4163439	4163439	-	7	338	36	28404693	16340.6	2.58292e-20	CDS	3UTR
GJB7-4217	GJB7-4335.EST3UTR.36	alr.gene4267	hflC.3UTR.gene4385	-	-	NC_016810	4490213	4490213	+	NC_016810	4629359	4629359	+	5	231	241	28404597	2551.11	5.96781e-09	CDS	3UTR
GJB7-1348	GJB7-2323.EST3UTR.40	ssaL.gene1366	hisP.3UTR.gene2359	-	-	NC_016810	1449682	1449682	+	NC_016810	2459807	2459807	-	5	4983	68	28400018	419.072	5.41848e-05	CDS	3UTR
GJB7-2669	GJB7-2527.EST3UTR.5	SL1344_2655.gene2706	hmpA.3UTR.gene2563	-	-	NC_016810	2833580	2833580	+	NC_016810	2694197	2694197	+	20	84	544	28404426	12431.9	1.79887e-66	CDS	3UTR
GJB7-2711	GJB7-2527.EST3UTR.1	SL1344_2697.gene2748	hmpA.3UTR.gene2563	-	-	NC_016810	2879367	2879367	-	NC_016810	2694193	2694193	+	23	111	541	28404399	10879.1	4.30001e-76	CDS	3UTR
GJB7-3452	GJB7-2527.EST3UTR.28	SL1344_3432.gene3493	hmpA.3UTR.gene2563	-	-	NC_016810	3636565	3636565	-	NC_016810	2694220	2694220	+	14	309	81	28404670	15888.2	2.02792e-46	CDS	3UTR
GJB7-3002	GJB7-2527.EST3UTR.5	aas.gene3043	hmpA.3UTR.gene2563	-	-	NC_016810	3190274	3190274	-	NC_016810	2694197	2694197	+	5	109	559	28404401	2330.87	9.71376e-09	CDS	3UTR
GJB7-886	GJB7-2527.EST3UTR.5	clpA.gene899	hmpA.3UTR.gene2563	-	-	NC_016810	979315	979315	+	NC_016810	2694197	2694197	+	30	1349	534	28403161	1182.86	3.54732e-73	CDS	3UTR
GJB7-886	GJB7-2527.EST3UTR.5	clpA.gene899	hmpA.3UTR.gene2563	-	-	NC_016810	980328	980328	+	NC_016810	2694197	2694197	+	8	281	556	28404229	1454.43	5.47312e-16	CDS	3UTR
GJB7-1773	GJB7-2527.EST3UTR.5	htpX.gene1795	hmpA.3UTR.gene2563	-	-	NC_016810	1898271	1898271	-	NC_016810	2694197	2694197	+	8	279	556	28404231	1464.85	5.17397e-16	CDS	3UTR
GJB7-3424	GJB7-2527.EST3UTR.10	rplB.gene3465	hmpA.3UTR.gene2563	-	-	NC_016810	3615901	3615901	-	NC_016810	2694202	2694202	+	21	2449	74	28402530	3291.21	6.48024e-58	CDS	3UTR
GJB7-4404	GJB7-443.EST3UTR.38	SL1344_4367.gene4455	hupB.3UTR.gene452	-	-	NC_016810	4702289	4702289	-	NC_016810	507927	507927	+	8	401	546	28404119	1037.85	7.83375e-15	CDS	3UTR
GJB7-3421	GJB7-443.EST3UTR.17	rpsC.gene3462	hupB.3UTR.gene452	-	-	NC_016810	3613995	3613995	-	NC_016810	507906	507906	+	5	2162	549	28402358	119.645	0.0231971	CDS	3UTR
GJB7-1654	GJB7-1178.EST3UTR.2	trpD.gene1676	icdA.3UTR.gene1194	-	-	NC_016810	1777102	1777102	+	NC_016810	1282516	1282516	+	9	342	82	28404641	9115.74	1.03712e-25	CDS	3UTR
GJB7-3813	GJB7-3886.EST3UTR.71	SL1344_3799.gene3859	ilvC.3UTR.gene3933	-	-	NC_016810	4057485	4057485	+	NC_016810	4140494	4140494	+	5	4	114	28404951	311458	3.26504e-18	CDS	3UTR
GJB7-812	GJB7-3886.EST3UTR.41	ompX.gene825	ilvC.3UTR.gene3933	-	-	NC_016810	898869	898869	+	NC_016810	4140464	4140464	+	7	744	112	28404211	2386.11	1.07268e-14	CDS	3UTR
GJB7-308	GJB7-3775.EST3UTR.54	dbh.gene315	ilvN.3UTR.gene3821	-	-	NC_016810	357401	357401	+	NC_016810	4016881	4016881	-	5	54	248	28404767	10605.1	5.89442e-12	CDS	3UTR
GJB7-2167	GJB7-2645.EST3UTR.77	folE.gene2202	int.3UTR.gene2682	-	-	NC_016810	2288216	2288216	-	NC_016810	2815305	2815305	-	9	54	47	28404964	100727	1.18166e-34	CDS	3UTR
GJB7-1103	GJB7-2645.EST3UTR.86	pyrC.gene1118	int.3UTR.gene2682	-	-	NC_016810	1205606	1205606	-	NC_016810	2815296	2815296	-	10	231	75	28404758	16395.2	1.09384e-31	CDS	3UTR
GJB7-4327	GJB7-1665.EST3UTR.62	SL1344_4290.gene4377	ispZ.3UTR.gene1687	-	-	NC_016810	4618965	4618965	+	NC_016810	1787579	1787579	+	12	172	226	28404664	8768.68	4.29815e-36	CDS	3UTR
GJB7-730	GJB7-1665.EST3UTR.3	pal.gene743	ispZ.3UTR.gene1687	-	-	NC_016810	817012	817012	+	NC_016810	1787520	1787520	+	21	577	217	28404259	4763.95	5.99934e-62	CDS	3UTR
GJB7-3421	GJB7-1665.EST3UTR.20	rpsC.gene3462	ispZ.3UTR.gene1687	-	-	NC_016810	3614580	3614580	-	NC_016810	1787537	1787537	+	15	9329	223	28395507	204.739	2.50395e-22	CDS	3UTR
GJB7-3788	GJB7-3009.EST3UTR.43	hslS.gene3834	kduD.3UTR.gene3050	-	-	NC_016810	4030989	4030989	-	NC_016810	3198993	3198993	-	22	707	0	28404345		1.6071e-94	CDS	3UTR
GJB7-2629	GJB7-2628.EST3UTR.56	SL1344_2619.gene2666	kgtP.3UTR.gene2665	-	-	NC_016810	2796245	2796245	-	NC_016810	2794732	2794732	-	18	165	4	28404887	774679	2.46418e-83	CDS	3UTR
GJB7-3283	GJB7-109.EST3UTR.46	ftsH.gene3324	leuD.3UTR.gene111	-	-	NC_016810	3487343	3487343	-	NC_016810	129014	129014	-	5	2860	180	28402029	275.855	0.000383099	CDS	3UTR
GJB7-1577	GJB7-649.EST3UTR.84	SL1344_1576.gene1597	lnt.3UTR.gene661	-	-	NC_016810	1694893	1694893	-	NC_016810	729499	729499	-	13	127	160	28404774	18172.3	1.56702e-43	CDS	3UTR
GJB7-675	GJB7-442.EST3UTR.40	SL1344_0674.gene687	lon.3UTR.gene451	-	-	NC_016810	755347	755347	-	NC_016810	507448	507448	+	7	350	135	28404582	4208.09	2.02611e-16	CDS	3UTR
GJB7-3472	GJB7-442.EST3UTR.26	damX.gene3513	lon.3UTR.gene451	-	-	NC_016810	3662095	3662095	-	NC_016810	507434	507434	+	7	279	135	28404653	5278.97	4.22907e-17	CDS	3UTR
GJB7-3972	GJB7-2445.EST3UTR.25	polA.gene4022	maeB.3UTR.gene2481	-	-	NC_016810	4228950	4228950	+	NC_016810	2577670	2577670	-	18	290	29	28404737	60794.9	2.58371e-70	CDS	3UTR
GJB7-1617	GJB7-4198.EST3UTR.51	pspC.gene1639	malG.3UTR.gene4248	-	-	NC_016810	1738227	1738227	-	NC_016810	4467988	4467988	-	25	8231	664	28396154	129.891	2.51994e-36	CDS	3UTR
GJB7-3547	GJB7-4203.EST3UTR.35	livM.gene3589	malM.3UTR.gene4253	-	-	NC_016810	3752579	3752579	-	NC_016810	4475870	4475870	+	5	199	67	28404803	10652.1	5.561e-12	CDS	3UTR
GJB7-4437	GJB7-1761.EST3UTR.14	SL1344_4400.gene4489	manZ.3UTR.gene1783	-	-	NC_016810	4733560	4733560	+	NC_016810	1888825	1888826	+	9	53	593	28404419	8133.88	3.59932e-25	CDS	3UTR
GJB7-3512	GJB7-213.EST3UTR.56	glpD.gene3554	map.3UTR.gene216	-	-	NC_016810	3710445	3710445	+	NC_016810	252992	252992	-	30	4987	21	28400036	8135.45	5.89585e-92	CDS	3UTR
GJB7-2128	GJB7-3080.EST3UTR.23	mrp.gene2163	metK.3UTR.gene3121	-	-	NC_016810	2247173	2247173	-	NC_016810	3273598	3273598	+	30	299	137	28404608	20802.6	5.17996e-109	CDS	3UTR
GJB7-3473	GJB7-3856.EST3UTR.53	aroB.gene3514	mioC.3UTR.gene3902	-	-	NC_016810	3663035	3663035	-	NC_016810	4105424	4105424	-	5	905	699	28403465	224.5	0.0010177	CDS	3UTR
GJB7-3423	GJB7-3856.EST3UTR.44	rpsS.gene3464	mioC.3UTR.gene3902	-	-	NC_016810	3615172	3615172	-	NC_016810	4105433	4105433	-	29	7824	675	28396546	155.93	2.66631e-45	CDS	3UTR
GJB7-2830	GJB7-3102.EST3UTR.59	gutQ.gene2870	mltC.3UTR.gene3143	-	-	NC_016810	3005396	3005396	+	NC_016810	3292026	3292026	+	12	52	0	28405010		1.24667e-61	CDS	3UTR
GJB7-4062	GJB7-1907.EST3UTR.36	menA.gene4112	mngB.3UTR.gene1940	-	-	NC_016810	4320400	4320400	-	NC_016810	2027394	2027394	+	17	140	27	28404890	127747	2.56253e-71	CDS	3UTR
GJB7-3433	GJB7-1608.EST3UTR.48	fusA.gene3474	mppA.3UTR.gene1630	-	-	NC_016810	3621814	3621814	-	NC_016810	1728803	1728803	-	5	1087	117	28403865	1116.69	3.75697e-07	CDS	3UTR
GJB7-62	GJB7-1093.EST3UTR.34	citF2.gene61	msyB.3UTR.gene1108	-	-	NC_016810	71473	71473	+	NC_016810	1196898	1196898	-	13	70	98	28404893	53828.5	2.75919e-49	CDS	3UTR
GJB7-3901	GJB7-3201.EST3UTR.38	SL1344_3885.gene3950	mug.3UTR.gene3242	-	-	NC_016810	4157548	4157548	+	NC_016810	3399039	3399039	-	14	354	365	28404341	3077.63	7.2192e-37	CDS	3UTR
GJB7-1340	GJB7-3201.EST3UTR.51	sseF.gene1358	mug.3UTR.gene3242	-	-	NC_016810	1445274	1445274	+	NC_016810	3399026	3399026	-	23	356	356	28404339	5154.81	3.33451e-69	CDS	3UTR
GJB7-2516	GJB7-3709.EST3UTR.81	SL1344_2507.gene2552	mutM.3UTR.gene3754	-	-	NC_016810	2681543	2681543	-	NC_016810	3942364	3942364	-	32	891	17	28404134	60007.4	1.96826e-124	CDS	3UTR
GJB7-665	GJB7-664.EST3UTR.49	nagC.gene677	nagD.3UTR.gene676	-	-	NC_016810	741454	741454	-	NC_016810	740255	740255	-	14	68	76	28404916	76948.3	1.70133e-55	CDS	3UTR
GJB7-3572	GJB7-1151.EST3UTR.12	SL1344_3553.gene3614	ndh.3UTR.gene1166	-	-	NC_016810	3779480	3779480	-	NC_016810	1251938	1251938	+	6	113	143	28404812	10547	1.42671e-15	CDS	3UTR
GJB7-1424	GJB7-3462.EST3UTR.7	SL1344_1421.gene1442	nirD.3UTR.gene3503	-	-	NC_016810	1526162	1526162	-	NC_016810	3647897	3647897	+	6	34	89	28404945	56321.8	9.99705e-20	CDS	3UTR
GJB7-1283	GJB7-1281.EST3UTR.45	SL1344_1279.gene1300	nlpC.3UTR.gene1298	-	-	NC_016810	1380815	1380815	+	NC_016810	1379408	1379408	+	23	97	234	28404720	28782.6	2.13269e-85	CDS	3UTR
GJB7-1471	GJB7-1281.EST3UTR.69	SL1344_1469.gene1490	nlpC.3UTR.gene1298	-	-	NC_016810	1572469	1572469	+	NC_016810	1379432	1379432	+	23	28	234	28404789	99711.6	1.56105e-95	CDS	3UTR
GJB7-1276	GJB7-1281.EST3UTR.47	pheT.gene1293	nlpC.3UTR.gene1298	-	-	NC_016810	1375450	1375450	+	NC_016810	1379410	1379410	+	11	307	246	28404510	4137.2	4.12988e-29	CDS	3UTR
GJB7-2149	GJB7-1389.EST3UTR.37	SL1344_2152.gene2184	nth.3UTR.gene1407	-	-	NC_016810	2270429	2270429	-	NC_016810	1485372	1485372	-	5	7	130	28404932	156071	3.89585e-17	CDS	3UTR
GJB7-4054	GJB7-1389.EST3UTR.90	SL1344_4031.gene4104	nth.3UTR.gene1407	-	-	NC_016810	4312636	4312636	-	NC_016810	1485319	1485319	-	16	205	119	28404734	18629.9	5.20944e-55	CDS	3UTR
GJB7-2511	GJB7-410.EST3UTR.2	hscB.gene2547	nusB.3UTR.gene418	-	-	NC_016810	2677882	2677882	-	NC_016810	471460	471460	+	26	5427	309	28399312	440.314	1.84693e-51	CDS	3UTR
GJB7-398	GJB7-4118.EST3UTR.26	tgt.gene406	nusG.3UTR.gene4168	-	-	NC_016810	460711	460711	+	NC_016810	4384330	4384330	+	8	694	185	28404187	1769.87	1.20014e-16	CDS	3UTR
GJB7-3423	GJB7-1590.EST3UTR.72	rpsS.gene3464	ogt.3UTR.gene1611	-	-	NC_016810	3615178	3615178	-	NC_016810	1711129	1711129	+	21	7832	52	28397169	1464.26	4.28477e-50	CDS	3UTR
GJB7-3059	GJB7-939.EST3UTR.55	fba.gene3100	ompF.3UTR.gene952	-	-	NC_016810	3250878	3250878	-	NC_016810	1046293	1046293	-	12	727	2	28404333	234424	1.74883e-46	CDS	3UTR
GJB7-1154	GJB7-812.EST3UTR.1	SL1344_1151.gene1169	ompX.3UTR.gene825	-	-	NC_016810	1253605	1253605	+	NC_016810	899337	899337	+	16	5424	342	28399292	244.952	1.63113e-25	CDS	3UTR
GJB7-1834	GJB7-1805.EST3UTR.83	argS.gene1866	opdB.3UTR.gene1835	-	-	NC_016810	1961235	1961235	+	NC_016810	1929290	1929290	-	21	195	62	28404796	49338.4	6.24278e-82	CDS	3UTR
GJB7-2860	GJB7-1676.EST3UTR.43	SL1344_2848.gene2900	oppA.3UTR.gene1698	-	-	NC_016810	3036348	3036348	-	NC_016810	1796418	1796418	-	9	4232	247	28400586	244.527	8.7287e-12	CDS	3UTR
GJB7-1792	GJB7-1676.EST3UTR.45	pagM.gene1819	oppA.3UTR.gene1698	-	-	NC_016810	1919769	1919769	-	NC_016810	1796415	1796416	-	10	200	246	28404618	5773.3	2.38846e-27	CDS	3UTR
GJB7-2937	GJB7-1672.EST3UTR.34	cysH.gene2978	oppF.3UTR.gene1694	-	-	NC_016810	3110881	3110881	-	NC_016810	1792442	1792442	-	9	200	326	28404539	3920.87	1.52166e-22	CDS	3UTR
GJB7-1389	GJB7-1672.EST3UTR.34	nth.gene1407	oppF.3UTR.gene1694	-	-	NC_016810	1485613	1485613	-	NC_016810	1792442	1792442	-	9	236	326	28404503	3322.77	6.52545e-22	CDS	3UTR
GJB7-1732	GJB7-1494.EST3UTR.77	dadA.gene1754	osmC.3UTR.gene1514	-	-	NC_016810	1860073	1860073	-	NC_016810	1601013	1601013	-	17	17	86	28404954	330290	4.08763e-77	CDS	3UTR
GJB7-3266	GJB7-4096.EST3UTR.71	SL1344_3253.gene3307	oxyR.3UTR.gene4146	-	-	NC_016810	3468235	3468235	-	NC_016810	4365532	4365532	+	23	1050	120	28403881	5184.84	7.21968e-69	CDS	3UTR
GJB7-3886	GJB7-4096.EST3UTR.73	ilvC.gene3933	oxyR.3UTR.gene4146	-	-	NC_016810	4139777	4139777	+	NC_016810	4365534	4365534	+	9	680	134	28404251	2805.51	3.20479e-21	CDS	3UTR
GJB7-2513	GJB7-4096.EST3UTR.38	nifU.gene2549	oxyR.3UTR.gene4146	-	-	NC_016810	2678944	2678944	-	NC_016810	4365499	4365499	+	19	3649	136	28401270	1087.37	2.84234e-43	CDS	3UTR
GJB7-1188	GJB7-1185.EST3UTR.64	SL1344_1186.gene1204	pagC.3UTR.gene1201	-	-	NC_016810	1292075	1292075	+	NC_016810	1289751	1289751	+	12	355	359	28404348	2674.5	4.65935e-30	CDS	3UTR
GJB7-2469	GJB7-1185.EST3UTR.64	SL1344_2459.gene2505	pagC.3UTR.gene1201	-	-	NC_016810	2607927	2607927	-	NC_016810	1289751	1289751	+	8	457	363	28404246	1369.78	8.7119e-16	CDS	3UTR
GJB7-3039	GJB7-1185.EST3UTR.10	SL1344_3024.gene3080	pagC.3UTR.gene1201	-	-	NC_016810	3228528	3228528	+	NC_016810	1289697	1289697	+	7	62	3402	28401603	942.573	8.35279e-12	CDS	3UTR
GJB7-3978	GJB7-1185.EST3UTR.14	glnA.gene4028	pagC.3UTR.gene1201	-	-	NC_016810	4238438	4238438	-	NC_016810	1289701	1289701	+	13	4943	358	28399760	208.634	9.23764e-19	CDS	3UTR
GJB7-3085	GJB7-1185.EST3UTR.37	gshB.gene3126	pagC.3UTR.gene1201	-	-	NC_016810	3277843	3277843	+	NC_016810	1289724	1289724	+	10	165	361	28404538	4768.66	1.59374e-26	CDS	3UTR
GJB7-4335	GJB7-1185.EST3UTR.18	hflC.gene4385	pagC.3UTR.gene1201	-	-	NC_016810	4629220	4629220	+	NC_016810	1289705	1289705	+	7	800	364	28403903	682.786	5.71884e-11	CDS	3UTR
GJB7-1805	GJB7-1185.EST3UTR.10	opdB.gene1835	pagC.3UTR.gene1201	-	-	NC_016810	1930653	1930653	-	NC_016810	1289697	1289697	+	17	204	3392	28401461	697.756	4.88369e-35	CDS	3UTR
GJB7-3423	GJB7-1185.EST3UTR.12	rpsS.gene3464	pagC.3UTR.gene1201	-	-	NC_016810	3615124	3615124	-	NC_016810	1289699	1289699	+	13	7840	3396	28393825	13.8638	0.000659876	CDS	3UTR
GJB7-4027	GJB7-1185.EST3UTR.60	sodA.gene4077	pagC.3UTR.gene1201	-	-	NC_016810	4288104	4288104	+	NC_016810	1289747	1289747	+	6	651	365	28404052	717.229	1.12968e-08	CDS	3UTR
GJB7-4096	GJB7-1793.EST3UTR.72	oxyR.gene4146	pagK.3UTR.gene1821	-	-	NC_016810	4364613	4364613	+	NC_016810	1921045	1921045	+	5	391	382	28404296	950.854	7.87817e-07	CDS	3UTR
GJB7-1347	GJB7-301.EST3UTR.55	SL1344_1345.gene1365	pagN.3UTR.gene308	-	-	NC_016810	1448699	1448699	+	NC_016810	349316	349316	-	18	5205	92	28399759	1067.53	2.40607e-40	CDS	3UTR
GJB7-3097	GJB7-301.EST3UTR.54	SL1344_3082.gene3138	pagN.3UTR.gene308	-	-	NC_016810	3287495	3287495	-	NC_016810	349317	349317	-	11	367	99	28404597	8599.64	1.86317e-32	CDS	3UTR
GJB7-921	GJB7-301.EST3UTR.81	rpsA.gene934	pagN.3UTR.gene308	-	-	NC_016810	1023820	1023820	+	NC_016810	349290	349290	-	5	1098	96	28403875	1347.33	1.51049e-07	CDS	3UTR
GJB7-3722	GJB7-612.EST3UTR.70	SL1344_3705.gene3767	pagP.3UTR.gene623	-	-	NC_016810	3953833	3953833	-	NC_016810	692311	692311	+	7	83	1218	28403766	1966.75	4.44124e-14	CDS	3UTR
GJB7-651	GJB7-612.EST3UTR.41	SL1344_0657.gene663	pagP.3UTR.gene623	-	-	NC_016810	732389	732389	-	NC_016810	692282	692282	+	5	205	398	28404466	1740.68	3.96741e-08	CDS	3UTR
GJB7-229	GJB7-612.EST3UTR.17	dnaE.gene232	pagP.3UTR.gene623	-	-	NC_016810	272134	272134	+	NC_016810	692258	692258	+	13	239	390	28404432	3961.57	3.27727e-35	CDS	3UTR
GJB7-2855	GJB7-612.EST3UTR.32	sitC.gene2895	pagP.3UTR.gene623	-	-	NC_016810	3030767	3030767	+	NC_016810	692273	692273	+	25	333	378	28404338	5641.42	1.22874e-76	CDS	3UTR
GJB7-1003	GJB7-998.EST3UTR.16	SL1344_1002.gene1018	pepN.3UTR.gene1013	-	-	NC_016810	1109037	1109037	+	NC_016810	1103117	1103117	+	18	354	449	28404253	3216.67	2.30068e-49	CDS	3UTR
GJB7-3325	GJB7-4034.EST3UTR.43	nanT.gene3366	pfkA.3UTR.gene4084	-	-	NC_016810	3529389	3529389	-	NC_016810	4294799	4294799	+	15	307	81	28404671	17134	1.3463e-50	CDS	3UTR
GJB7-3978	GJB7-2367.EST3UTR.52	glnA.gene4028	pgtE.3UTR.gene2403	-	-	NC_016810	4237291	4237291	-	NC_016810	2503719	2503719	-	12	1522	152	28403388	1473.31	6.69371e-27	CDS	3UTR
GJB7-152	GJB7-4257.EST3UTR.66	aceF.gene154	phnO.3UTR.gene4307	-	-	NC_016810	180725	180725	+	NC_016810	4550244	4550244	-	8	153	160	28404753	9282.6	2.59167e-22	CDS	3UTR
GJB7-2401	GJB7-3931.EST3UTR.16	SL1344_2391.gene2437	pldA.3UTR.gene3981	-	-	NC_016810	2538893	2538893	-	NC_016810	4184079	4184079	+	22	142	340	28404570	12943.3	2.56192e-74	CDS	3UTR
GJB7-4347	GJB7-4206.EST3UTR.84	SL1344_4311.gene4398	plsB.3UTR.gene4256	-	-	NC_016810	4641906	4641906	-	NC_016810	4477388	4477388	-	6	93	42	28404933	43632.8	4.12059e-19	CDS	3UTR
GJB7-2271	GJB7-2276.EST3UTR.29	SL1344_2268.gene2307	pmrD.3UTR.gene2312	-	-	NC_016810	2405109	2405109	+	NC_016810	2409005	2409005	-	7	1493	444	28403130	299.931	1.73832e-08	CDS	3UTR
GJB7-3317	GJB7-2276.EST3UTR.35	gltB.gene3358	pmrD.3UTR.gene2312	-	-	NC_016810	3516882	3516882	+	NC_016810	2408999	2408999	-	6	509	137	28404422	2443.99	8.03758e-12	CDS	3UTR
GJB7-1617	GJB7-2276.EST3UTR.82	pspC.gene1639	pmrD.3UTR.gene2312	-	-	NC_016810	1738009	1738009	-	NC_016810	2408952	2408952	-	10	2253	133	28402678	947.865	1.56173e-19	CDS	3UTR
GJB7-3425	GJB7-2276.EST3UTR.35	rplW.gene3466	pmrD.3UTR.gene2312	-	-	NC_016810	3616195	3616195	-	NC_016810	2408999	2408999	-	5	6192	138	28398739	166.172	0.00488518	CDS	3UTR
GJB7-3421	GJB7-2276.EST3UTR.91	rpsC.gene3462	pmrD.3UTR.gene2312	-	-	NC_016810	3614107	3614107	-	NC_016810	2408943	2408943	-	7	1602	136	28403329	912.569	8.38337e-12	CDS	3UTR
GJB7-4301	GJB7-1413.EST3UTR.68	groEL.gene4351	pntB.3UTR.gene1431	-	-	NC_016810	4595739	4595739	+	NC_016810	1515571	1515571	+	6	1170	45	28403853	3236.91	1.95463e-12	CDS	3UTR
GJB7-2302	GJB7-1162.EST3UTR.37	lrhA.gene2338	potD.3UTR.gene1177	-	-	NC_016810	2437931	2437931	-	NC_016810	1263783	1263783	-	24	515	700	28403835	1890.96	2.87756e-62	CDS	3UTR
GJB7-3033	GJB7-1162.EST3UTR.92	recJ.gene3074	potD.3UTR.gene1177	-	-	NC_016810	3223698	3223698	-	NC_016810	1263728	1263728	-	17	454	707	28403896	1504.36	8.39678e-41	CDS	3UTR
GJB7-2925	GJB7-1782.EST3UTR.77	cysN.gene2966	pphA.3UTR.gene1804	-	-	NC_016810	3096870	3096870	-	NC_016810	1908180	1908180	-	28	91	85	28404870	102823	4.72462e-119	CDS	3UTR
GJB7-3884	GJB7-309.EST3UTR.15	SL1344_3867.gene3931	prfH.3UTR.gene317	-	-	NC_016810	4137551	4137551	+	NC_016810	360336	360336	+	20	287	500	28404267	3958.78	3.24393e-57	CDS	3UTR
GJB7-2821	GJB7-309.EST3UTR.68	recA.gene2861	prfH.3UTR.gene317	-	-	NC_016810	2997879	2997879	-	NC_016810	360389	360389	+	9	2220	511	28402334	225.332	1.5394e-11	CDS	3UTR
GJB7-3425	GJB7-309.EST3UTR.14	rplW.gene3466	prfH.3UTR.gene317	-	-	NC_016810	3616402	3616402	-	NC_016810	360335	360335	+	22	4543	498	28400011	276.165	2.10518e-38	CDS	3UTR
GJB7-2514	GJB7-4260.EST3UTR.43	iscS.gene2550	proP.3UTR.gene4310	-	-	NC_016810	2679963	2679963	-	NC_016810	4553833	4553833	+	21	2080	2881	28400092	99.5251	2.72378e-27	CDS	3UTR
GJB7-2514	GJB7-393.EST3UTR.6	iscS.gene2550	proY.3UTR.gene401	-	-	NC_016810	2679758	2679758	-	NC_016810	455540	455540	+	22	2226	202	28402624	1389.65	1.75777e-53	CDS	3UTR
GJB7-1654	GJB7-393.EST3UTR.28	trpD.gene1676	proY.3UTR.gene401	-	-	NC_016810	1777977	1777977	+	NC_016810	455562	455562	+	5	537	219	28404313	1207.64	2.43084e-07	CDS	3UTR
GJB7-1137	GJB7-360.EST3UTR.39	fabF.gene1152	prpR.3UTR.gene368	-	-	NC_016810	1237755	1237755	+	NC_016810	415534	415534	-	5	742	10	28404317	19140.4	8.14688e-13	CDS	3UTR
GJB7-1801	GJB7-2995.EST3UTR.67	SL1344_1809.gene1831	ptsP.3UTR.gene3036	-	-	NC_016810	1927217	1927217	-	NC_016810	3181304	3181304	-	19	136	626	28404293	6339.05	1.04991e-57	CDS	3UTR
GJB7-779	GJB7-4336.EST3UTR.44	uvrB.gene792	purA.3UTR.gene4386	-	-	NC_016810	864457	864457	+	NC_016810	4631044	4631044	+	11	185	392	28404486	4308.46	2.75094e-29	CDS	3UTR
GJB7-926	GJB7-2460.EST3UTR.36	SL1344_0923.gene939	purC.3UTR.gene2496	-	-	NC_016810	1030738	1030738	+	NC_016810	2599784	2599784	-	18	99	179	28404778	28852	8.98322e-66	CDS	3UTR
GJB7-1613	GJB7-2821.EST3UTR.42	SL1344_1614.gene1635	recA.3UTR.gene2861	-	-	NC_016810	1735727	1735727	-	NC_016810	2997388	2997388	-	12	366	157	28404539	5931.82	4.28723e-34	CDS	3UTR
GJB7-1614	GJB7-2821.EST3UTR.24	SL1344_1615.gene1636	recA.3UTR.gene2861	-	-	NC_016810	1736107	1736107	-	NC_016810	2997406	2997406	-	8	172	1310	28403584	1008.47	1.01855e-14	CDS	3UTR
GJB7-2673	GJB7-2821.EST3UTR.25	SL1344_2659.gene2710	recA.3UTR.gene2861	-	-	NC_016810	2837321	2837321	-	NC_016810	2997405	2997405	-	24	440	1294	28403316	1197.27	1.5041e-57	CDS	3UTR
GJB7-4367	GJB7-2821.EST3UTR.42	cycA.gene4418	recA.3UTR.gene2861	-	-	NC_016810	4656199	4656199	+	NC_016810	2997388	2997388	-	12	249	157	28404656	8719.1	4.649e-36	CDS	3UTR
GJB7-3440	GJB7-2821.EST3UTR.42	fkpA.gene3481	recA.3UTR.gene2861	-	-	NC_016810	3626658	3626658	-	NC_016810	2997388	2997388	-	5	3147	164	28401758	275.153	0.00039089	CDS	3UTR
GJB7-3480	GJB7-2821.EST3UTR.24	mrcA.gene3521	recA.3UTR.gene2861	-	-	NC_016810	3668608	3668608	+	NC_016810	2997406	2997406	-	10	485	1308	28403271	447.733	2.12716e-16	CDS	3UTR
GJB7-1395	GJB7-2821.EST3UTR.42	rnfA.gene1413	recA.3UTR.gene2861	-	-	NC_016810	1491487	1491487	-	NC_016810	2997388	2997388	-	28	3238	141	28401667	1741.83	7.04405e-72	CDS	3UTR
GJB7-1140	GJB7-2821.EST3UTR.53	tmk.gene1155	recA.3UTR.gene2861	-	-	NC_016810	1240264	1240264	+	NC_016810	2997377	2997377	-	14	388	155	28404517	6612.29	2.29475e-41	CDS	3UTR
GJB7-1654	GJB7-2821.EST3UTR.42	trpD.gene1676	recA.3UTR.gene2861	-	-	NC_016810	1777539	1777539	+	NC_016810	2997388	2997388	-	5	1085	164	28403820	798.129	1.94067e-06	CDS	3UTR
GJB7-526	GJB7-4417.EST3UTR.47	cysS.gene535	relE.3UTR.gene4469	-	-	NC_016810	599165	599165	+	NC_016810	4712620	4712620	+	9	530	22	28404513	21924.6	1.31414e-28	CDS	3UTR
GJB7-934	GJB7-3189.EST3UTR.35	mukB.gene947	rfaE.3UTR.gene3230	-	-	NC_016810	1038622	1038622	+	NC_016810	3383229	3383229	-	8	106	174	28404786	12320.4	2.92257e-23	CDS	3UTR
GJB7-584	GJB7-3696.EST3UTR.18	cstA.gene595	rfaL.3UTR.gene3741	-	-	NC_016810	661914	661914	+	NC_016810	3930862	3930862	+	16	141	3	28404914	1.07442e+06	7.28904e-75	CDS	3UTR
GJB7-1011	GJB7-2056.EST3UTR.74	ompA.gene1026	rfbP.3UTR.gene2091	-	-	NC_016810	1117664	1117664	-	NC_016810	2158572	2158572	-	5	800	215	28404054	825.699	1.61136e-06	CDS	3UTR
GJB7-3744	GJB7-3904.EST3UTR.68	mgtB.gene3789	rffM.3UTR.gene3953	-	-	NC_016810	3985120	3985120	-	NC_016810	4160852	4160852	+	15	1783	94	28403182	2542.02	2.18503e-38	CDS	3UTR
GJB7-3033	GJB7-3892.EST3UTR.2	recJ.gene3074	rho.3UTR.gene3941	-	-	NC_016810	3224314	3224314	-	NC_016810	4148416	4148416	+	34	43	24	28404973	935823	2.59021e-170	CDS	3UTR
GJB7-2819	GJB7-3933.EST3UTR.12	alaS.gene2859	rhtC.3UTR.gene3983	-	-	NC_016810	2994142	2994142	-	NC_016810	4186672	4186672	+	17	5314	89	28399654	1020.82	1.82121e-37	CDS	3UTR
GJB7-796	GJB7-601.EST3UTR.55	SL1344_0792.gene809	rna.3UTR.gene612	-	-	NC_016810	880522	880522	-	NC_016810	679422	679422	-	8	97	126	28404843	18592.6	1.20801e-24	CDS	3UTR
GJB7-3318	GJB7-261.EST3UTR.56	gltD.gene3359	rnhA.3UTR.gene264	-	-	NC_016810	3521640	3521640	+	NC_016810	302806	302806	-	10	348	24	28404692	34009.4	2.55332e-34	CDS	3UTR
GJB7-2515	GJB7-1370.EST3UTR.52	SL1344_2506.gene2551	rnt.3UTR.gene1388	-	-	NC_016810	2681142	2681142	-	NC_016810	1468502	1468502	-	16	12745	55	28392258	648.063	1.86528e-31	CDS	3UTR
GJB7-112	GJB7-1370.EST3UTR.52	leuA.gene114	rnt.3UTR.gene1388	-	-	NC_016810	132272	132272	-	NC_016810	1468502	1468502	-	11	256	60	28404747	20341.9	2.29859e-36	CDS	3UTR
GJB7-3543	GJB7-4552.EST3UTR.52	kil.gene3585	rob.3UTR.gene4607	-	-	NC_016810	3749448	3749448	-	NC_016810	4863194	4863194	-	9	401	423	28404241	1507.1	7.18871e-19	CDS	3UTR
GJB7-2611	GJB7-4552.EST3UTR.86	rseC.gene2648	rob.3UTR.gene4607	-	-	NC_016810	2777771	2777771	-	NC_016810	4863160	4863160	-	9	109	423	28404533	5544.51	7.81332e-24	CDS	3UTR
GJB7-4208	GJB7-3717.EST3UTR.32	lexA.gene4258	rph.3UTR.gene3762	-	-	NC_016810	4481086	4481086	+	NC_016810	3947961	3947961	-	22	4461	369	28400222	379.565	2.33753e-41	CDS	3UTR
GJB7-132	GJB7-3054.EST3UTR.95	ftsZ.gene134	rpiA.3UTR.gene3095	-	-	NC_016810	156418	156418	+	NC_016810	3245402	3245402	-	5	437	97	28404535	3350.46	1.62206e-09	CDS	3UTR
GJB7-2868	GJB7-3406.EST3UTR.62	hilA.gene2908	rpmJ.3UTR.gene3447	-	-	NC_016810	3043975	3043975	+	NC_016810	3607299	3607299	-	12	53	2144	28402865	2999.46	3.1111e-30	CDS	3UTR
GJB7-1618	GJB7-3406.EST3UTR.32	pspB.gene1640	rpmJ.3UTR.gene3447	-	-	NC_016810	1738354	1738354	-	NC_016810	3607329	3607329	-	7	3492	1502	28400073	37.903	0.0277472	CDS	3UTR
GJB7-1331	GJB7-3406.EST3UTR.59	ssaD.gene1349	rpmJ.3UTR.gene3447	-	-	NC_016810	1439634	1439634	+	NC_016810	3607302	3607302	-	23	493	1486	28403072	891.718	5.01089e-52	CDS	3UTR
GJB7-1333	GJB7-3406.EST3UTR.42	sseA.gene1351	rpmJ.3UTR.gene3447	-	-	NC_016810	1440632	1440632	+	NC_016810	3607319	3607319	-	12	2105	1497	28401460	108.155	1.56494e-13	CDS	3UTR
GJB7-4565	GJB7-2915.EST3UTR.45	lasT.gene4621	rpoS.3UTR.gene2956	-	-	NC_016810	4877847	4877847	+	NC_016810	3088010	3088010	-	26	334	1905	28402809	1160.63	2.26762e-62	CDS	3UTR
GJB7-913	GJB7-2915.EST3UTR.29	pflB.gene926	rpoS.3UTR.gene2956	-	-	NC_016810	1012822	1012822	-	NC_016810	3088026	3088026	-	6	119	1925	28403024	743.94	9.97477e-09	CDS	3UTR
GJB7-818	GJB7-214.EST3UTR.52	SL1344_0814.gene831	rpsB.3UTR.gene217	-	-	NC_016810	906754	906754	+	NC_016810	255096	255096	+	5	221	375	28404473	1713.69	4.27717e-08	CDS	3UTR
GJB7-3432	GJB7-214.EST3UTR.14	tuf.gene3473	rpsB.3UTR.gene217	-	-	NC_016810	3620700	3620700	-	NC_016810	255058	255058	+	6	2066	374	28402628	220.55	1.28401e-05	CDS	3UTR
GJB7-4224	GJB7-214.EST3UTR.26	uvrA.gene4274	rpsB.3UTR.gene217	-	-	NC_016810	4495700	4495700	-	NC_016810	255070	255070	+	12	47	368	28404647	19707.2	6.74463e-40	CDS	3UTR
GJB7-453	GJB7-3418.EST3UTR.28	mdlB.gene462	rpsQ.3UTR.gene3459	-	-	NC_016810	518770	518770	+	NC_016810	3613028	3613028	-	13	174	3251	28401636	652.71	4.57352e-25	CDS	3UTR
GJB7-1393	GJB7-3418.EST3UTR.28	rnfC.gene1411	rpsQ.3UTR.gene3459	-	-	NC_016810	1489849	1489849	-	NC_016810	3613028	3613028	-	31	979	3233	28400831	278.166	1.31439e-56	CDS	3UTR
GJB7-2109	GJB7-44.EST3UTR.34	SL1344_2112.gene2144	rpsT.3UTR.gene43	-	-	NC_016810	2227520	2227520	+	NC_016810	52246	52246	-	19	48	85	28404922	132278	4.68913e-81	CDS	3UTR
GJB7-3860	GJB7-3198.EST3UTR.57	SL1344_3846.gene3906	rpsU.3UTR.gene3239	-	-	NC_016810	4110416	4110416	-	NC_016810	3395058	3395058	+	7	183	749	28404135	1450.6	3.17665e-13	CDS	3UTR
GJB7-3358	GJB7-1820.EST3UTR.29	SL1344_3343.gene3399	ruvB.3UTR.gene1850	-	-	NC_016810	3563317	3563317	-	NC_016810	1946593	1946593	-	11	2922	16	28402125	6682.57	3.97383e-30	CDS	3UTR
GJB7-474	GJB7-2041.EST3UTR.0	dnaX.gene483	sbcB.3UTR.gene2076	-	-	NC_016810	541408	541408	+	NC_016810	2143432	2143432	+	23	149	22	28404880	199302	1.88208e-101	CDS	3UTR
GJB7-3320	GJB7-1057.EST3UTR.59	codB.gene3361	scsD.3UTR.gene1072	-	-	NC_016810	3523272	3523272	+	NC_016810	1159974	1159974	+	5	189	268	28404612	2803.9	3.75138e-09	CDS	3UTR
GJB7-721	GJB7-1164.EST3UTR.86	cydA.gene734	sifA.3UTR.gene1179	-	-	NC_016810	809913	809913	+	NC_016810	1265900	1265900	-	9	794	158	28404113	2037.73	5.36759e-20	CDS	3UTR
GJB7-3754	GJB7-2856.EST3UTR.60	SL1344_3738.gene3799	sitD.3UTR.gene2896	-	-	NC_016810	3995206	3995206	-	NC_016810	3032464	3032464	+	21	32	73	28404948	255353	5.09158e-95	CDS	3UTR
GJB7-3554	GJB7-2856.EST3UTR.60	ftsE.gene3596	sitD.3UTR.gene2896	-	-	NC_016810	3759921	3759921	-	NC_016810	3032464	3032464	+	21	199	73	28404781	41061.5	1.8144e-80	CDS	3UTR
GJB7-4092	GJB7-4027.EST3UTR.23	argE.gene4142	sodA.3UTR.gene4077	-	-	NC_016810	4359784	4359784	-	NC_016810	4288646	4288646	+	5	22	2603	28402444	2479.87	1.14533e-08	CDS	3UTR
GJB7-2406	GJB7-4027.EST3UTR.20	crr.gene2442	sodA.3UTR.gene4077	-	-	NC_016810	2544719	2544719	+	NC_016810	4288643	4288643	+	24	279	2584	28402187	945.51	5.60551e-55	CDS	3UTR
GJB7-4261	GJB7-986.EST3UTR.37	basS.gene4311	sodCI.3UTR.gene999	-	-	NC_016810	4554134	4554134	-	NC_016810	1086568	1086568	-	6	216	193	28404659	4088.18	3.71607e-13	CDS	3UTR
GJB7-3209	GJB7-1435.EST3UTR.40	SL1344_3193.gene3250	speG.3UTR.gene1453	-	-	NC_016810	3409749	3409749	-	NC_016810	1537524	1537524	-	5	283	78	28404708	6433.97	6.5643e-11	CDS	3UTR
GJB7-2054	GJB7-1435.EST3UTR.91	udg.gene2089	speG.3UTR.gene1453	-	-	NC_016810	2155900	2155900	-	NC_016810	1537473	1537473	-	6	100	103	28404865	16546.5	1.035e-16	CDS	3UTR
GJB7-315	GJB7-1526.EST3UTR.0	proB.gene323	srfC.3UTR.gene1546	-	-	NC_016810	366208	366208	+	NC_016810	1643096	1643096	+	13	274	101	28404686	13343.2	8.21698e-42	CDS	3UTR
GJB7-83	GJB7-1358.EST3UTR.20	SL1344_0083.gene82	ssaU.3UTR.gene1376	-	-	NC_016810	94791	94791	-	NC_016810	1458387	1458387	+	12	12184	172	28392706	162.581	1.73784e-15	CDS	3UTR
GJB7-3632	GJB7-1358.EST3UTR.60	cspA.gene3676	ssaU.3UTR.gene1376	-	-	NC_016810	3857869	3857869	+	NC_016810	1458427	1458427	+	19	7195	173	28397687	433.471	7.94241e-36	CDS	3UTR
GJB7-1133	GJB7-1358.EST3UTR.18	fabH.gene1148	ssaU.3UTR.gene1376	-	-	NC_016810	1234073	1234073	+	NC_016810	1458385	1458385	+	25	540	159	28404350	8270.54	1.81464e-80	CDS	3UTR
GJB7-912	GJB7-1358.EST3UTR.63	sopD2.gene925	ssaU.3UTR.gene1376	-	-	NC_016810	1011174	1011174	+	NC_016810	1458430	1458430	+	26	4349	166	28400533	1022.83	1.45916e-60	CDS	3UTR
GJB7-1350	GJB7-1358.EST3UTR.62	ssaV.gene1368	ssaU.3UTR.gene1376	-	-	NC_016810	1451082	1451082	+	NC_016810	1458429	1458429	+	20	16340	172	28388542	202.019	2.1692e-31	CDS	3UTR
GJB7-1361	GJB7-4226.EST3UTR.44	norM.gene1379	ssb.3UTR.gene4276	-	-	NC_016810	1459351	1459351	-	NC_016810	4498178	4498178	+	11	620	477	28403966	1056.48	1.07808e-22	CDS	3UTR
GJB7-2771	GJB7-1562.EST3UTR.71	SL1344_2763.gene2811	sseJ.3UTR.gene1582	-	-	NC_016810	2949533	2949533	-	NC_016810	1679469	1679469	+	9	6288	11	28398766	3695.19	4.71133e-21	CDS	3UTR
GJB7-13	GJB7-2123.EST3UTR.61	dnaJ.gene12	stcD.3UTR.gene2158	-	-	NC_016810	14149	14149	+	NC_016810	2240487	2240487	-	6	1230	117	28403721	1184.23	6.20343e-10	CDS	3UTR
GJB7-878	GJB7-1012.EST3UTR.31	SL1344_0876.gene891	sulA.3UTR.gene1027	-	-	NC_016810	970415	970415	-	NC_016810	1118665	1118665	-	18	241	2871	28401944	738.874	6.44935e-38	CDS	3UTR
GJB7-2819	GJB7-1012.EST3UTR.31	alaS.gene2859	sulA.3UTR.gene1027	-	-	NC_016810	2996001	2996001	-	NC_016810	1118665	1118665	-	18	520	2871	28401665	342.436	4.46956e-32	CDS	3UTR
GJB7-2294	GJB7-1012.EST3UTR.32	nuoH.gene2330	sulA.3UTR.gene1027	-	-	NC_016810	2429339	2429339	-	NC_016810	1118664	1118664	-	20	106	2869	28402079	1867.86	2.41793e-50	CDS	3UTR
GJB7-397	GJB7-1012.EST3UTR.30	queA.gene405	sulA.3UTR.gene1027	-	-	NC_016810	459548	459548	+	NC_016810	1118665	1118666	-	24	13	2865	28402172	18301.8	1.06115e-79	CDS	3UTR
GJB7-1333	GJB7-1012.EST3UTR.31	sseA.gene1351	sulA.3UTR.gene1027	-	-	NC_016810	1440716	1440716	+	NC_016810	1118664	1118665	-	23	3812	2866	28398373	59.785	1.97719e-25	CDS	3UTR
GJB7-3957	GJB7-3950.EST3UTR.21	pepQ.gene4007	tatD.3UTR.gene4000	-	-	NC_016810	4213820	4213820	+	NC_016810	4204508	4204508	+	23	250	61	28404740	42839.9	8.54119e-89	CDS	3UTR
GJB7-4034	GJB7-3950.EST3UTR.29	pfkA.gene4084	tatD.3UTR.gene4000	-	-	NC_016810	4294221	4294221	+	NC_016810	4204516	4204516	+	19	387	65	28404603	21454.5	4.16908e-67	CDS	3UTR
GJB7-1482	GJB7-1539.EST3UTR.40	SL1344_1480.gene1501	tehB.3UTR.gene1559	-	-	NC_016810	1583891	1583891	-	NC_016810	1655175	1655175	-	21	319	118	28404616	15846.6	2.03752e-72	CDS	3UTR
GJB7-986	GJB7-4.EST3UTR.37	sodCI.gene999	thrC.3UTR.gene3	-	-	NC_016810	1086762	1086762	-	NC_016810	5083	5083	+	8	590	349	28404127	1103.56	4.83591e-15	CDS	3UTR
GJB7-921	GJB7-439.EST3UTR.18	rpsA.gene934	tig.3UTR.gene448	-	-	NC_016810	1023750	1023750	+	NC_016810	502493	502493	+	10	2729	109	28402226	954.822	1.57522e-19	CDS	3UTR
GJB7-4368	GJB7-887.EST3UTR.10	SL1344_4332.gene4419	tnp.3UTR.gene900	-	-	NC_016810	4657343	4657343	-	NC_016810	982197	982197	+	15	320	816	28403923	1631.66	7.8508e-36	CDS	3UTR
GJB7-673	GJB7-887.EST3UTR.37	citB.gene685	tnp.3UTR.gene900	-	-	NC_016810	752272	752272	-	NC_016810	982224	982224	+	5	6	232	28404831	102029	3.91451e-16	CDS	3UTR
GJB7-1178	GJB7-887.EST3UTR.37	icdA.gene1194	tnp.3UTR.gene900	-	-	NC_016810	1282368	1282368	+	NC_016810	982224	982224	+	12	1498	225	28403339	1011.24	5.20731e-25	CDS	3UTR
GJB7-405	GJB7-887.EST3UTR.9	tsx.gene413	tnp.3UTR.gene900	-	-	NC_016810	467268	467268	-	NC_016810	982196	982196	+	16	320	815	28403923	1742.57	4.73606e-39	CDS	3UTR
GJB7-3331	GJB7-3804.EST3UTR.42	rpsI.gene3372	torR.3UTR.gene3850	-	-	NC_016810	3534000	3534000	-	NC_016810	4046740	4046740	+	14	746	40	28404274	13326.4	6.05492e-45	CDS	3UTR
GJB7-3433	GJB7-1611.EST3UTR.23	fusA.gene3474	tpx.3UTR.gene1633	-	-	NC_016810	3621641	3621641	-	NC_016810	1732993	1732993	+	6	363	103	28404602	4558.23	2.04039e-13	CDS	3UTR
GJB7-2551	GJB7-3891.EST3UTR.39	rnc.gene2587	trxA.3UTR.gene3940	-	-	NC_016810	2722561	2722561	-	NC_016810	4146775	4146775	+	8	523	178	28404365	2440.92	9.40494e-18	CDS	3UTR
GJB7-3416	GJB7-3891.EST3UTR.67	rplX.gene3457	trxA.3UTR.gene3940	-	-	NC_016810	3612314	3612314	-	NC_016810	4146803	4146803	+	6	3168	411	28401489	130.878	0.000286867	CDS	3UTR
GJB7-1608	GJB7-215.EST3UTR.4	mppA.gene1630	tsf.3UTR.gene218	-	-	NC_016810	1730391	1730391	-	NC_016810	256157	256157	+	7	308	460	28404299	1403.37	3.85703e-13	CDS	3UTR
GJB7-3207	GJB7-3432.EST3UTR.52	SL1344_3191.gene3248	tuf.3UTR.gene3473	-	-	NC_016810	3405567	3405567	+	NC_016810	3619732	3619732	-	6	119	1092	28403857	1311.47	3.36168e-10	CDS	3UTR
GJB7-729	GJB7-3432.EST3UTR.32	tolB.gene742	tuf.3UTR.gene3473	-	-	NC_016810	815836	815836	+	NC_016810	3619752	3619752	-	31	2530	1067	28401446	326.15	9.63851e-59	CDS	3UTR
GJB7-1029	GJB7-2328.EST3UTR.53	pipB.gene1044	ubiX.3UTR.gene2364	-	-	NC_016810	1133587	1133587	-	NC_016810	2464245	2464245	-	7	1905	207	28402955	504.192	4.9401e-10	CDS	3UTR
GJB7-1334	GJB7-2054.EST3UTR.56	sseB.gene1352	udg.3UTR.gene2089	-	-	NC_016810	1441210	1441210	+	NC_016810	2155617	2155617	-	8	12550	280	28392236	64.638	3.03565e-05	CDS	3UTR
GJB7-1920	GJB7-1918.EST3UTR.64	SL1344_1927.gene1953	umuC.3UTR.gene1951	-	-	NC_016810	2039394	2039394	-	NC_016810	2037396	2037396	-	17	456	24	28404577	44122.6	1.44142e-63	CDS	3UTR
GJB7-3407	GJB7-1918.EST3UTR.30	prlA.gene3448	umuC.3UTR.gene1951	-	-	NC_016810	3607891	3607891	-	NC_016810	2037430	2037430	-	10	2759	110	28402195	935.853	1.91616e-19	CDS	3UTR
GJB7-2543	GJB7-3575.EST3UTR.34	SL1344_2535.gene2579	uspA.3UTR.gene3617	-	-	NC_016810	2716502	2716502	-	NC_016810	3782671	3782671	+	7	320	170	28404577	3655	5.25054e-16	CDS	3UTR
GJB7-3896	GJB7-3575.EST3UTR.40	rffD.gene3945	uspA.3UTR.gene3617	-	-	NC_016810	4152646	4152646	+	NC_016810	3782677	3782677	+	9	144	168	28404753	10567.2	2.50693e-26	CDS	3UTR
GJB7-2269	GJB7-779.EST3UTR.59	SL1344_2266.gene2305	uvrB.3UTR.gene792	-	-	NC_016810	2402153	2402153	+	NC_016810	865794	865794	+	17	16	287	28404754	105157	5.12723e-69	CDS	3UTR
GJB7-4336	GJB7-779.EST3UTR.54	purA.gene4386	uvrB.3UTR.gene792	-	-	NC_016810	4630588	4630588	+	NC_016810	865789	865789	+	19	649	285	28404121	2917.73	1.3218e-51	CDS	3UTR
GJB7-2915	GJB7-779.EST3UTR.37	rpoS.gene2956	uvrB.3UTR.gene792	-	-	NC_016810	3088153	3088153	-	NC_016810	865772	865772	+	30	1799	274	28402971	1728.63	8.18649e-78	CDS	3UTR
GJB7-4214	GJB7-779.EST3UTR.58	yjbO.gene4264	uvrB.3UTR.gene792	-	-	NC_016810	4486507	4486507	+	NC_016810	865793	865793	+	18	313	286	28404457	5711.48	9.82479e-54	CDS	3UTR
GJB7-3288	GJB7-4473.EST3UTR.26	SL1344_3273.gene3329	uxuR.3UTR.gene4527	-	-	NC_016810	3491963	3491963	-	NC_016810	4782460	4782460	+	29	4500	277	28400268	660.736	5.03821e-63	CDS	3UTR
GJB7-443	GJB7-4473.EST3UTR.19	hupB.gene452	uxuR.3UTR.gene4527	-	-	NC_016810	507659	507659	+	NC_016810	4782453	4782453	+	21	9052	285	28395716	231.144	1.17585e-34	CDS	3UTR
GJB7-1809	GJB7-4473.EST3UTR.18	purT.gene1839	uxuR.3UTR.gene4527	-	-	NC_016810	1933674	1933674	+	NC_016810	4782452	4782452	+	5	242	301	28404526	1949.74	2.25311e-08	CDS	3UTR
GJB7-3425	GJB7-4473.EST3UTR.12	rplW.gene3466	uxuR.3UTR.gene4527	-	-	NC_016810	3616342	3616342	-	NC_016810	4782446	4782446	+	29	3178	277	28401590	935.636	2.20984e-67	CDS	3UTR
GJB7-3217	GJB7-2772.EST3UTR.38	SL1344_3201.gene3258	virK.3UTR.gene2812	-	-	NC_016810	3417330	3417330	+	NC_016810	2951942	2951942	+	5	1066	1202	28402801	110.833	0.033657	CDS	3UTR
GJB7-3272.GJB7-3273.IGT	GJB7-2772.EST3UTR.38	nusA.gene3314	virK.3UTR.gene2812	- : -	-	NC_016810	3477025	3477025	-	NC_016810	2951942	2951942	+	9	802	1198	28403065	266.058	3.71887e-12	CDS	3UTR
GJB7-1181	GJB7-2772.EST3UTR.38	msgA.gene1197	virK.3UTR.gene2812	-	-	NC_016810	1286393	1286393	-	NC_016810	2951942	2951942	+	27	317	1180	28403550	2050.19	1.46732e-71	CDS	3UTR
GJB7-3863	GJB7-2772.EST3UTR.21	rbsA.gene3909	virK.3UTR.gene2812	-	-	NC_016810	4113889	4113889	+	NC_016810	2951925	2951925	+	27	583	1180	28403284	1114.76	1.20254e-64	CDS	3UTR
GJB7-1351	GJB7-2772.EST3UTR.48	ssaN.gene1369	virK.3UTR.gene2812	-	-	NC_016810	1453453	1453453	+	NC_016810	2951952	2951952	+	16	4169	1191	28399698	91.5145	7.79751e-19	CDS	3UTR
GJB7-103	GJB7-104.EST3UTR.50	araC.gene105	yabI.3UTR.gene106	-	-	NC_016810	122250	122250	+	NC_016810	123450	123450	+	17	90	39	28404928	137574	3.46663e-72	CDS	3UTR
GJB7-3978	GJB7-171.EST3UTR.68	glnA.gene4028	yadH.3UTR.gene174	-	-	NC_016810	4237664	4237664	-	NC_016810	203964	203964	+	6	2432	110	28402526	637.018	2.55698e-08	CDS	3UTR
GJB7-3419	GJB7-253.EST3UTR.2	rpmC.gene3460	yafB.3UTR.gene256	-	-	NC_016810	3613342	3613342	-	NC_016810	295890	295891	+	8	12162	512	28392392	36.4768	0.0025607	CDS	3UTR
GJB7-4123	GJB7-482.EST3UTR.71	rpoB.gene4173	ybaL.3UTR.gene491	-	-	NC_016810	4390623	4390623	+	NC_016810	549767	549767	-	34	803	159	28404078	7563.92	7.87554e-110	CDS	3UTR
GJB7-4117	GJB7-482.EST3UTR.24	secE.gene4167	ybaL.3UTR.gene491	-	-	NC_016810	4383497	4383497	+	NC_016810	549814	549814	-	7	578	138	28404351	2492.73	7.63174e-15	CDS	3UTR
GJB7-2298	GJB7-458.EST3UTR.72	nuoC.gene2334	ybaZ.3UTR.gene467	-	-	NC_016810	2435588	2435588	-	NC_016810	523373	523373	-	5	115	112	28404842	11026.7	4.52884e-12	CDS	3UTR
GJB7-3428	GJB7-494.EST3UTR.84	rpsJ.gene3469	ybbN.3UTR.gene503	-	-	NC_016810	3617925	3617925	-	NC_016810	563419	563419	-	8	7291	57	28397718	546.653	2.06264e-12	CDS	3UTR
GJB7-3717	GJB7-690.EST3UTR.22	rph.gene3762	ybfA.3UTR.gene702	-	-	NC_016810	3948626	3948626	-	NC_016810	774126	774126	+	8	814	164	28404088	1702.17	1.66665e-16	CDS	3UTR
GJB7-805	GJB7-802.EST3UTR.53	SL1344_0801.gene818	ybiB.3UTR.gene815	-	-	NC_016810	890785	890785	+	NC_016810	889640	889640	+	29	345	81	28404619	29477	6.47709e-109	CDS	3UTR
GJB7-592	GJB7-815.EST3UTR.36	ahpC.gene603	ybiR.3UTR.gene828	-	-	NC_016810	670213	670213	+	NC_016810	903176	903176	+	9	605	776	28403684	544.503	6.2333e-15	CDS	3UTR
GJB7-125	GJB7-881.EST3UTR.67	murD.gene127	ybjX.3UTR.gene894	-	-	NC_016810	148294	148294	+	NC_016810	973985	973985	-	16	245	463	28404350	4006.43	1.00235e-44	CDS	3UTR
GJB7-3025	GJB7-908.EST3UTR.16	SL1344_3011.gene3066	ycaD.3UTR.gene921	-	-	NC_016810	3216041	3216041	-	NC_016810	1007365	1007365	+	8	135	795	28404136	2117.24	3.04961e-17	CDS	3UTR
GJB7-1182	GJB7-908.EST3UTR.58	envE.gene1198	ycaD.3UTR.gene921	-	-	NC_016810	1286778	1286778	-	NC_016810	1007407	1007407	+	28	94	233	28404719	36313.2	1.35511e-107	CDS	3UTR
GJB7-3520	GJB7-908.EST3UTR.20	glgP.gene3562	ycaD.3UTR.gene921	-	-	NC_016810	3721662	3721662	-	NC_016810	1007369	1007369	+	18	501	785	28403770	1299.99	2.04934e-42	CDS	3UTR
GJB7-200	GJB7-908.EST3UTR.15	hemL.gene203	ycaD.3UTR.gene921	-	-	NC_016810	238469	238469	-	NC_016810	1007364	1007364	+	6	92	797	28404179	2324.27	1.15035e-11	CDS	3UTR
GJB7-394	GJB7-908.EST3UTR.21	malZ.gene402	ycaD.3UTR.gene921	-	-	NC_016810	457252	457252	+	NC_016810	1007370	1007370	+	21	77	782	28404194	9906.14	6.39915e-68	CDS	3UTR
GJB7-612	GJB7-908.EST3UTR.61	pagP.gene623	ycaD.3UTR.gene921	-	-	NC_016810	692187	692187	+	NC_016810	1007410	1007410	+	6	182	255	28404631	3672.22	7.01578e-13	CDS	3UTR
GJB7-1503	GJB7-1666.EST3UTR.58	ompD.gene1523	yciA.3UTR.gene1688	-	-	NC_016810	1612496	1612496	+	NC_016810	1788137	1788137	+	16	1215	8	28403835	46755.3	2.25652e-57	CDS	3UTR
GJB7-2515	GJB7-2034.EST3UTR.24	SL1344_2506.gene2551	yeeA.3UTR.gene2068	-	-	NC_016810	2681098	2681098	-	NC_016810	2131919	2131919	-	17	102653	333	28302071	14.0751	7.22832e-07	CDS	3UTR
GJB7-4	GJB7-2034.EST3UTR.45	thrC.gene3	yeeA.3UTR.gene2068	-	-	NC_016810	4584	4584	+	NC_016810	2131898	2131898	-	7	573	198	28404296	1752.52	8.46323e-14	CDS	3UTR
GJB7-2492.GJB7-2493.IGT	GJB7-2168.EST3UTR.34	hisS.gene2529	yeiG.3UTR.gene2203	- : -	-	NC_016810	2652596	2652596	-	NC_016810	2290075	2290075	+	21	3799	59	28401195	2660.94	1.04454e-55	CDS	3UTR
GJB7-2178	GJB7-2168.EST3UTR.38	fruA.gene2213	yeiG.3UTR.gene2203	-	-	NC_016810	2302211	2302211	-	NC_016810	2290079	2290079	+	9	386	71	28404608	9327.94	8.98669e-26	CDS	3UTR
GJB7-3281	GJB7-2537.EST3UTR.69	folP.gene3322	yfhD.3UTR.gene2573	-	-	NC_016810	3485053	3485053	-	NC_016810	2711753	2711753	+	9	1936	29	28403100	4553.08	1.15569e-22	CDS	3UTR
GJB7-1643	GJB7-2644.EST3UTR.23	acnA.gene1665	yfiN.3UTR.gene2681	-	-	NC_016810	1763307	1763307	-	NC_016810	2815178	2815178	+	15	747	49	28404263	11640.1	8.13169e-48	CDS	3UTR
GJB7-4442	GJB7-3001.EST3UTR.52	valS.gene4494	ygeD.3UTR.gene3042	-	-	NC_016810	4738392	4738392	-	NC_016810	3188087	3188087	-	13	128	28	28404905	103031	2.41943e-52	CDS	3UTR
GJB7-1870	GJB7-3152.EST3UTR.5	sirA.gene1903	yghB.3UTR.gene3193	-	-	NC_016810	1996457	1996457	-	NC_016810	3343715	3343715	+	23	340	164	28404547	11716.4	5.08995e-77	CDS	3UTR
GJB7-156	GJB7-3362.EST3UTR.28	acnB.gene159	yhdA.3UTR.gene3403	-	-	NC_016810	187661	187661	+	NC_016810	3566259	3566259	-	11	412	96	28404555	7899.73	4.73996e-32	CDS	3UTR
GJB7-3104	GJB7-3362.EST3UTR.71	speC.gene3145	yhdA.3UTR.gene3403	-	-	NC_016810	3295376	3295376	-	NC_016810	3566216	3566216	-	11	1	96	28404966	3.25474e+06	3.34089e-52	CDS	3UTR
GJB7-1793	GJB7-3460.EST3UTR.38	pagK.gene1821	yhfC.3UTR.gene3501	-	-	NC_016810	1920913	1920913	+	NC_016810	3644799	3644799	+	12	1325	25	28403712	10289.6	4.5535e-36	CDS	3UTR
GJB7-4170	GJB7-3791.EST3UTR.95	SL1344_4135.gene4220	yidR.3UTR.gene3837	-	-	NC_016810	4443025	4443025	-	NC_016810	4032191	4032191	-	9	31	3	28405031	2.74887e+06	3.96474e-44	CDS	3UTR
GJB7-3280	GJB7-3905.EST3UTR.47	SL1344_3265.gene3321	yifK.3UTR.gene3954	-	-	NC_016810	3484318	3484318	-	NC_016810	4162423	4162423	+	27	442	606	28403999	2863.18	1.74223e-75	CDS	3UTR
GJB7-67	GJB7-3905.EST3UTR.69	carA.gene66	yifK.3UTR.gene3954	-	-	NC_016810	76029	76029	+	NC_016810	4162445	4162445	+	5	108	628	28404333	2093.97	1.65687e-08	CDS	3UTR
GJB7-4473	GJB7-3937.EST3UTR.20	uxuR.gene4527	yigM.3UTR.gene3987	-	-	NC_016810	4782121	4782121	+	NC_016810	4190263	4190263	+	6	1112	2	28403954	76629.4	2.24544e-18	CDS	3UTR
GJB7-2772	GJB7-3999.EST3UTR.48	virK.gene2812	yiiD.3UTR.gene4049	-	-	NC_016810	2951153	2951153	+	NC_016810	4261146	4261146	+	27	2629	134	28402284	2176.82	1.07952e-71	CDS	3UTR
GJB7-3628	GJB7-4033.EST3UTR.71	yiaD.gene3672	yiiP.3UTR.gene4083	-	-	NC_016810	3854685	3854685	+	NC_016810	4293680	4293680	+	26	37	405	28404606	49283.9	1.8466e-101	CDS	3UTR
GJB7-2528	GJB7-4055.EST3UTR.53	cadC.gene2564	yiiR.3UTR.gene4105	-	-	NC_016810	2695533	2695533	+	NC_016810	4313787	4313787	+	17	559	38	28404460	22732.1	1.94731e-59	CDS	3UTR
GJB7-3480	GJB7-4214.EST3UTR.13	mrcA.gene3521	yjbO.3UTR.gene4264	-	-	NC_016810	3670041	3670041	+	NC_016810	4486699	4486699	+	15	314	215	28404530	6311.18	1.8278e-44	CDS	3UTR
GJB7-3419	GJB7-4299.EST3UTR.77	rpmC.gene3460	yjeH.3UTR.gene4349	-	-	NC_016810	3613354	3613354	-	NC_016810	4593761	4593761	-	6	12164	27	28392877	518.705	1.48126e-07	CDS	3UTR
GJB7-2861	GJB7-4326.EST3UTR.59	orgAb.gene2901	yjeS.3UTR.gene4376	-	-	NC_016810	3036876	3036876	-	NC_016810	4617751	4617751	-	5	704	16	28404349	12608.5	4.2486e-12	CDS	3UTR
GJB7-2857	GJB7-1183	AvrA.gene2897	cspH.3UTR.gene1199	-	-	NC_016810	3032763	3032763	-	NC_016810	1287665	1287665	-	5	904	95	28404070	1653.71	5.45024e-08	CDS	3UTR
GJB7-4014	GJB7-1026	SL1344_3991.gene4064	SL1344_1025.3UTR.gene1041	-	-	NC_016810	4274610	4274610	+	NC_016810	1130569	1130569	-	5	67	492	28404510	4308.41	4.91152e-10	CDS	3UTR
GJB7-2858	GJB7-1026	sprB.gene2898	SL1344_1025.3UTR.gene1041	-	-	NC_016810	3034021	3034459	-	NC_016810	1130562	1130789	-	17	1090	1376	28402591	321.93	1.44799e-29	CDS	3UTR
GJB7-1309	GJB7-1068.GJB7-1067.IGR	SL1344_1307.gene1327	SL1344_1066.3UTR.gene1083	-	- : -	NC_016810	1413844	1413844	+	NC_016810	1172560	1172561	-	9	105	3532	28401428	689.244	1.00803e-15	CDS	3UTR
GJB7-1806	GJB7-1068.GJB7-1067.IGR	SL1344_1814.gene1836	SL1344_1066.3UTR.gene1083	-	- : -	NC_016810	1932087	1932087	-	NC_016810	1172560	1172560	-	12	300	3529	28401233	321.918	4.18743e-19	CDS	3UTR
GJB7-2771	GJB7-1068.GJB7-1067.IGR	SL1344_2763.gene2811	SL1344_1066.3UTR.gene1083	-	- : -	NC_016810	2949922	2949926	-	NC_016810	1172560	1172562	-	21	6658	3520	28394875	25.4433	3.79645e-15	CDS	3UTR
GJB7-3267	GJB7-1068.GJB7-1067.IGR	SL1344_3254.gene3308	SL1344_1066.3UTR.gene1083	-	- : -	NC_016810	3469283	3469283	-	NC_016810	1172560	1172561	-	12	1154	3529	28400379	83.6851	3.29849e-12	CDS	3UTR
GJB7-4337	GJB7-1068.GJB7-1067.IGR	SL1344_4300.gene4387	SL1344_1066.3UTR.gene1083	-	- : -	NC_016810	4631400	4631400	+	NC_016810	1172560	1172560	-	26	411	3515	28401122	511.142	3.05442e-53	CDS	3UTR
GJB7-3199	GJB7-1068.GJB7-1067.IGR	dnaG.gene3240	SL1344_1066.3UTR.gene1083	-	- : -	NC_016810	3396718	3396718	+	NC_016810	1172560	1172561	-	13	1212	3528	28400321	86.3446	6.88173e-14	CDS	3UTR
GJB7-48	GJB7-1068.GJB7-1067.IGR	lspA.gene47	SL1344_1066.3UTR.gene1083	-	- : -	NC_016810	57142	57142	+	NC_016810	1172560	1172561	-	18	640	3523	28400893	226.732	6.7804e-29	CDS	3UTR
GJB7-1618	GJB7-1068.GJB7-1067.IGR	pspB.gene1640	SL1344_1066.3UTR.gene1083	-	- : -	NC_016810	1738351	1738370	-	NC_016810	1172560	1172562	-	39	3460	3502	28398073	91.4032	4.1048e-54	CDS	3UTR
GJB7-3422	GJB7-1068.GJB7-1067.IGR	rplV.gene3463	SL1344_1066.3UTR.gene1083	-	- : -	NC_016810	3614666	3614666	-	NC_016810	1172560	1172561	-	33	49479	3508	28352054	5.39036	7.00398e-07	CDS	3UTR
GJB7-3552	GJB7-1068.GJB7-1067.IGR	rpoH.gene3594	SL1344_1066.3UTR.gene1083	-	- : -	NC_016810	3757445	3757445	-	NC_016810	1172560	1172561	-	9	1124	3532	28400409	64.3843	1.13962e-06	CDS	3UTR
GJB7-912	GJB7-1068.GJB7-1067.IGR	sopD2.gene925	SL1344_1066.3UTR.gene1083	-	- : -	NC_016810	1011207	1011326	+	NC_016810	1172560	1172568	-	33	5157	3508	28396376	51.7989	6.06748e-37	CDS	3UTR
GJB7-1068	GJB7-1068.GJB7-1067.IGR	SL1344_1066.gene1083	SL1344_1066.3UTR.gene1083	-	- : -	NC_016810	1173793	1173793	-	NC_016810	1172560	1172560	-	18	29	3523	28401504	5003.84	5.03949e-51	CDS	3UTR
GJB7-1331	GJB7-1104	ssaD.gene1349	SL1344_1101.3UTR.gene1119	-	-	NC_016810	1439826	1439826	+	NC_016810	1205794	1205794	-	24	1053	83	28403914	7799.79	6.57475e-76	CDS	3UTR
GJB7-4034	GJB7-1129	pfkA.gene4084	SL1344_1126.3UTR.gene1144	-	-	NC_016810	4294562	4294562	+	NC_016810	1230615	1230615	-	14	212	23	28404825	81556.1	3.6059e-55	CDS	3UTR
GJB7-1970	GJB7-1152	SL1344_1976.gene2004	SL1344_1149.3UTR.gene1167	-	-	NC_016810	2079725	2079725	+	NC_016810	1252638	1252638	+	9	49	5301	28399715	984.017	6.39446e-17	CDS	3UTR
GJB7-210	GJB7-1152	SL1344_0213.gene213	SL1344_1149.3UTR.gene1167	-	-	NC_016810	248793	248793	+	NC_016810	1252634	1252634	+	12	672	5298	28399092	95.7204	6.96105e-13	CDS	3UTR
GJB7-2710	GJB7-1152	SL1344_2696.gene2747	SL1344_1149.3UTR.gene1167	-	-	NC_016810	2878377	2878377	-	NC_016810	1252632	1252632	+	27	1062	5283	28398702	136.665	2.43091e-40	CDS	3UTR
GJB7-156	GJB7-1152	acnB.gene159	SL1344_1149.3UTR.gene1167	-	-	NC_016810	187600	187600	+	NC_016810	1252634	1252634	+	20	390	5290	28399374	275.308	2.47248e-34	CDS	3UTR
GJB7-940	GJB7-1152	asnS.gene953	SL1344_1149.3UTR.gene1167	-	-	NC_016810	1048173	1048173	-	NC_016810	1252631	1252631	+	11	1704	5299	28398060	34.5954	1.44303e-06	CDS	3UTR
GJB7-1748	GJB7-1152	fadD.gene1770	SL1344_1149.3UTR.gene1167	-	-	NC_016810	1873732	1873732	-	NC_016810	1252634	1252634	+	18	158	5292	28399606	611.375	2.6782e-36	CDS	3UTR
GJB7-1152	GJB7-3401	SL1344_1149.gene1167	rplQ.3UTR.gene3442	-	-	NC_016810	1252199	1252199	+	NC_016810	3604354	3604354	-	33	210	478	28404353	9337.95	1.23892e-109	CDS	3UTR
GJB7-719	GJB7-1152	sucC.gene732	SL1344_1149.3UTR.gene1167	-	-	NC_016810	806099	806099	+	NC_016810	1252635	1252635	+	21	553	5289	28399211	203.905	1.13114e-33	CDS	3UTR
GJB7-1154	GJB7-4000	SL1344_1151.gene1169	SL1344_3976.3UTR.gene4050	-	-	NC_016810	1253709	1253709	+	NC_016810	4261068	4261068	-	7	3140	163	28401764	388.442	3.14672e-09	CDS	3UTR
GJB7-1169	GJB7-4280.GJB7-4281.IGR	SL1344_1167.gene1185	SL1344_4247.3UTR.gene4330	-	- : -	NC_016810	1273521	1273521	-	NC_016810	4580566	4580566	+	10	78	172436	28232550	20.9907	0.00436112	CDS	3UTR
GJB7-1192	GJB7-1007	SL1344_1190.gene1208	rmf.3UTR.gene1022	-	-	NC_016810	1295248	1295248	-	NC_016810	1114141	1114141	+	7	1834	160	28403073	677.554	6.51183e-11	CDS	3UTR
GJB7-225	GJB7-1204	fabZ.gene228	SL1344_1201.3UTR.gene1220	-	-	NC_016810	266599	266599	+	NC_016810	1305904	1305904	+	7	2540	17	28402510	4604.39	3.49309e-16	CDS	3UTR
GJB7-1209	GJB7-1212	SL1344_1207.gene1226	SL1344_1210.3UTR.gene1229	-	-	NC_016810	1308658	1308658	+	NC_016810	1310252	1310252	+	6	99	187	28404782	9205.89	3.19911e-15	CDS	3UTR
GJB7-1335	GJB7-1214	sscA.gene1353	SL1344_1212.3UTR.gene1231	-	-	NC_016810	1441447	1441447	+	NC_016810	1311316	1311316	+	8	11226	236	28393604	85.738	3.33432e-06	CDS	3UTR
GJB7-1285	GJB7-1227.EST5UTR.32	aroH.gene1302	gapA.3UTR.gene1245	-	-	NC_016810	1382294	1382294	-	NC_016810	1325498	1325498	-	6	26	63	28404979	104048	3.25556e-21	CDS	3UTR
GJB7-1247	GJB7-3005	SL1344_1244.gene1264	lysA.3UTR.gene3046	-	-	NC_016810	1346106	1346106	-	NC_016810	3194149	3194149	-	5	90	77	28404902	20494.2	2.24263e-13	CDS	3UTR
GJB7-1336	GJB7-1265	sseC.gene1354	SL1344_1262.3UTR.gene1282	-	-	NC_016810	1442249	1442249	+	NC_016810	1363940	1363940	+	32	3029	1263	28400750	237.562	1.80351e-56	CDS	3UTR
GJB7-1266	GJB7-3194	SL1344_1263.gene1283	bacA.3UTR.gene3235	-	-	NC_016810	1364633	1364633	-	NC_016810	3391269	3391269	-	22	222	423	28404407	6654.49	2.79528e-68	CDS	3UTR
GJB7-2112	GJB7-1300.GJB7-1299.IGR	SL1344_2115.gene2147	SL1344_1298.3UTR.gene1318	-	- : -	NC_016810	2230870	2230870	-	NC_016810	1401684	1401686	-	24	249	23906	28380895	114.428	4.82411e-33	CDS	3UTR
GJB7-3946	GJB7-1300.GJB7-1299.IGR	aarF.gene3996	SL1344_1298.3UTR.gene1318	-	- : -	NC_016810	4201531	4201531	+	NC_016810	1401852	1401852	-	9	111	169	28404785	13627.8	2.77214e-27	CDS	3UTR
GJB7-809	GJB7-1300.GJB7-1299.IGR	glnH.gene822	SL1344_1298.3UTR.gene1318	-	- : -	NC_016810	895710	895782	-	NC_016810	1401683	1401692	-	33	92	23897	28381052	426.002	1.20749e-64	CDS	3UTR
GJB7-2601	GJB7-1300.GJB7-1299.IGR	gpO.gene2637	SL1344_1298.3UTR.gene1318	-	- : -	NC_016810	2767673	2767673	-	NC_016810	1401684	1401686	-	30	4	23900	28381140	8906.22	5.79593e-81	CDS	3UTR
GJB7-2302	GJB7-1300.GJB7-1299.IGR	lrhA.gene2338	SL1344_1298.3UTR.gene1318	-	- : -	NC_016810	2437990	2438258	-	NC_016810	1401684	1401687	-	32	1673	23898	28379471	22.7142	1.67291e-24	CDS	3UTR
GJB7-118	GJB7-1300.GJB7-1299.IGR	mraZ.gene120	SL1344_1298.3UTR.gene1318	-	- : -	NC_016810	140295	140329	+	NC_016810	1401684	1401687	-	33	3301	23897	28377843	11.8715	8.98784e-17	CDS	3UTR
GJB7-4288	GJB7-1300.GJB7-1299.IGR	phoN.gene4338	SL1344_1298.3UTR.gene1318	-	- : -	NC_016810	4584892	4584892	-	NC_016810	1401684	1401686	-	17	235	23913	28380909	85.8565	1.05554e-19	CDS	3UTR
GJB7-1680	GJB7-1300.GJB7-1299.IGR	tdk.gene1702	SL1344_1298.3UTR.gene1318	-	- : -	NC_016810	1803134	1803134	-	NC_016810	1401684	1401685	-	9	271	23921	28380873	39.4021	9.72981e-05	CDS	3UTR
GJB7-974	GJB7-1303.GJB7-1304.IGR	SL1344_0971.gene987	SL1344_1301.3UTR.gene1321	-	- : -	NC_016810	1077057	1077057	+	NC_016810	1407258	1407258	+	5	30	59	28404980	80240.1	3.51168e-16	CDS	3UTR
GJB7-817	GJB7-1303.GJB7-1304.IGR	ybiT.gene830	SL1344_1301.3UTR.gene1321	-	- : -	NC_016810	904745	904745	+	NC_016810	1407261	1407261	+	22	1928	42	28403082	7716.7	3.96221e-68	CDS	3UTR
GJB7-795	GJB7-1303	SL1344_0791.gene808	SL1344_1301.3UTR.gene1321	-	-	NC_016810	879829	879829	-	NC_016810	1407118	1407118	+	9	40	654	28404371	9772.15	8.73867e-26	CDS	3UTR
GJB7-1354	GJB7-1303	ssaQ.gene1372	SL1344_1301.3UTR.gene1321	-	-	NC_016810	1454955	1454955	+	NC_016810	1407118	1407118	+	27	684	636	28403727	1762.89	6.10712e-70	CDS	3UTR
GJB7-1807	GJB7-1303	yebF.gene1837	SL1344_1301.3UTR.gene1321	-	-	NC_016810	1932514	1932514	-	NC_016810	1407128	1407128	+	9	4255	654	28400156	91.8514	4.9631e-08	CDS	3UTR
GJB7-1306	GJB7-731	SL1344_1304.gene1324	ybgF.3UTR.gene744	-	-	NC_016810	1409556	1409556	+	NC_016810	818047	818047	+	5	269	0	28404800		1.76023e-18	CDS	3UTR
GJB7-1345	GJB7-1369	ssaJ.gene1363	SL1344_1365.3UTR.gene1387	-	-	NC_016810	1447374	1447374	+	NC_016810	1468501	1468501	+	9	822	34	28404209	9146.91	1.85155e-25	CDS	3UTR
GJB7-138	GJB7-1459	SL1344_0139.gene140	SL1344_1457.3UTR.gene1478	-	-	NC_016810	162569	162569	-	NC_016810	1561962	1561962	+	25	269	275	28404505	9599.36	3.52524e-82	CDS	3UTR
GJB7-1397.EST5UTR.21	GJB7-4096.GJB7-4095.IGR	SL1344_1393.gene1415	argE.gene4142.OxyS.IGR	-	- : -	NC_016810	1492520	1492735	-	NC_016810	4364303	4364338	-	3380	6098	33574	28362022	468.234	0	CDS	IGR
GJB7-1223.EST5UTR.28	GJB7-83.GJB7-82.IGR	SL1344_1221.5UTR.gene1240	caiT.gene74.STnc470.IGR	-	- : -	NC_016810	1320981	1321026	+	NC_016810	94651	94670	-	2997	3727	14464	28383886	1578.01	0	5UTR	IGR
GJB7-1414	GJB7-600	SL1344_1411.gene1432	rnk.3UTR.gene611	-	-	NC_016810	1515972	1515972	-	NC_016810	678816	678816	-	7	183	377	28404507	2881.99	2.70245e-15	CDS	3UTR
GJB7-3978	GJB7-1416	glnA.gene4028	SL1344_1413.3UTR.gene1434	-	-	NC_016810	4237796	4237796	-	NC_016810	1517795	1517795	+	12	1381	50	28403631	4936.18	8.69505e-33	CDS	3UTR
GJB7-1540	GJB7-1417	tehA.gene1560	SL1344_1414.3UTR.gene1435	-	-	NC_016810	1656346	1656346	-	NC_016810	1517801	1517801	-	28	295	25	28404726	107842	2.1629e-117	CDS	3UTR
GJB7-1533.GJB7-1534.IGR	GJB7-485.GJB7-486.IGR	sifB.gene1553.SL1344_1533.gene1554.IGR	ChiX	- : -	- : -	NC_016810	1650103	1650183	+	NC_016810	555570	555574	+	2953	887	13786503	14614731	3.5292	1.5952e-276	IGR	sRNA
GJB7-1380	GJB7-1428	slyA.gene1398	SL1344_1425.3UTR.gene1446	-	-	NC_016810	1476855	1476855	+	NC_016810	1529108	1529108	-	26	194	605	28404249	6292.16	5.6648e-81	CDS	3UTR
GJB7-2774	GJB7-1442.EST5UTR.50	SL1344_2767.gene2814	SL1344_1441.3UTR.gene1462	-	-	NC_016810	2954347	2954347	-	NC_016810	1545577	1545577	-	18	112	67	28404877	68135.4	5.96001e-72	CDS	3UTR
GJB7-4375	GJB7-4280.GJB7-4281.IGR	SL1344_4339.5UTR.gene4426	STnc440	-	- : -	NC_016810	4663889	4664112	+	NC_016810	4580513	4580566	+	2779	5233	169667	28227395	88.351	0	5UTR	sRNA
GJB7-2998	GJB7-1447.GJB7-1448.IGR	mutH.3UTR.gene3038	MgrR	-	- : -	NC_016810	3185602	3185963	+	NC_016810	1550782	1550844	+	2485	19479	121740	28261370	29.6155	0	3UTR	sRNA
GJB7-2916	GJB7-1907.GJB7-1906.IGR	rpoS.gene2956	dsrB.gene1938.DsrA.IGR	-	- : -	NC_016810	3088890	3089297	-	NC_016810	2026215	2026268	-	2151	129702	630	28272591	744.25	0	CDS	IGR
GJB7-4280.GJB7-4281.IGR	GJB7-3347.GJB7-3346.IGR	STnc440	mdh.5UTR.gene3387	- : -	- : -	NC_016810	4580487	4580501	+	NC_016810	3549108	3549116	-	1767	145790	1237	28256280	276.856	0	sRNA	5UTR
GJB7-3108	GJB7-485.GJB7-486.IGR	SL1344_3092.gene3149	ChiX	-	- : -	NC_016810	3298556	3298599	-	NC_016810	555571	555574	+	1629	709	13787827	14614909	2.43543	9.64004e-88	CDS	sRNA
GJB7-3853	GJB7-4280.GJB7-4281.IGR	atpB.gene3898	STnc440	-	- : -	NC_016810	4101424	4101789	-	NC_016810	4580510	4580566	+	1467	63141	170979	28169487	3.82785	0	CDS	sRNA
GJB7-2772.EST3UTR.43	GJB7-1447.GJB7-1448.IGR	virK.gene2812	MgrR	-	- : -	NC_016810	2951864	2952164	+	NC_016810	1550824	1550844	+	1365	3913	120608	28279188	81.7925	0	CDS	sRNA
GJB7-3880.GJB7-3881.IGT	GJB7-4280.GJB7-4281.IGR	ilvE.gene3927	STnc440	- : -	- : -	NC_016810	4133371	4133491	+	NC_016810	4580531	4580566	+	1294	1858	171152	28230770	114.876	0	CDS	sRNA
GJB7-1355	GJB7-1447.GJB7-1448.IGR	yscR.gene1373	SL1344_1445.3UTR.gene1466	-	- : -	NC_016810	1456201	1456201	+	NC_016810	1550708	1550708	+	20	2440	2232	28400382	104.297	4.0373e-26	CDS	3UTR
GJB7-230	GJB7-1460	accA.gene233	SL1344_1458.3UTR.gene1479	-	-	NC_016810	273137	273137	+	NC_016810	1562001	1562001	-	23	541	0	28404510		9.85348e-102	CDS	3UTR
GJB7-2941	GJB7-1480	SL1344_2929.gene2982	SL1344_1478.3UTR.gene1499	-	-	NC_016810	3115815	3115815	-	NC_016810	1582849	1582849	-	17	113	130	28404814	32871.5	9.32267e-63	CDS	3UTR
GJB7-1599	GJB7-1554	SL1344_1599.gene1620	SL1344_1553.3UTR.gene1574	-	-	NC_016810	1719069	1719069	-	NC_016810	1668548	1668548	-	17	20	51	28404986	473416	1.0898e-79	CDS	3UTR
GJB7-1348	GJB7-1587	ssaL.gene1366	SL1344_1587.3UTR.gene1608	-	-	NC_016810	1449580	1449580	+	NC_016810	1706987	1706987	-	27	5490	101	28399456	1382.87	4.60289e-66	CDS	3UTR
GJB7-2515	GJB7-1595	SL1344_2506.gene2551	SL1344_1595.3UTR.gene1616	-	-	NC_016810	2680975	2680975	-	NC_016810	1714723	1714723	-	10	1874	45	28403145	3368.09	1.02595e-24	CDS	3UTR
GJB7-1601	GJB7-2336.GJB7-2335.IGR	SL1344_1602.gene1623	dedD.3UTR.gene2372	-	- : -	NC_016810	1722617	1722617	+	NC_016810	2474245	2474245	-	22	403	102	28404547	15202.2	1.23885e-75	CDS	3UTR
GJB7-130	GJB7-1610	ftsQ.gene132	SL1344_1611.3UTR.gene1632	-	-	NC_016810	154055	154055	+	NC_016810	1731343	1731343	-	6	429	137	28404502	2899.75	2.90413e-12	CDS	3UTR
GJB7-1610	GJB7-1608	SL1344_1611.gene1632	mppA.3UTR.gene1630	-	-	NC_016810	1731362	1731362	-	NC_016810	1728832	1728832	-	7	355	115	28404597	4870.35	7.50004e-17	CDS	3UTR
GJB7-1614	GJB7-1734	SL1344_1615.gene1636	fadR.3UTR.gene1756	-	-	NC_016810	1736275	1736275	-	NC_016810	1862720	1862720	-	6	434	53	28404581	7409.25	1.31423e-14	CDS	3UTR
GJB7-3283	GJB7-1626	ftsH.gene3324	SL1344_1627.3UTR.gene1648	-	-	NC_016810	3486537	3486537	-	NC_016810	1745819	1745819	-	14	1690	84	28403286	2801.11	5.26091e-36	CDS	3UTR
GJB7-1710	GJB7-1136.GJB7-1137.IGT	SL1344_1709.gene1732	acpP.3UTR.gene1151	-	- : -	NC_016810	1835981	1835981	+	NC_016810	1236513	1236513	+	20	47	1414	28403593	8547.83	1.27992e-62	CDS	3UTR
GJB7-2949	GJB7-1710	relA.gene2990	SL1344_1709.3UTR.gene1732	-	-	NC_016810	3125636	3125636	-	NC_016810	1837390	1837390	+	11	600	64	28404399	8136.68	4.4567e-32	CDS	3UTR
GJB7-921	GJB7-1711	rpsA.gene934	SL1344_1710.3UTR.gene1733	-	-	NC_016810	1023479	1023479	+	NC_016810	1837411	1837411	-	8	3008	31	28402027	2436.69	2.14663e-17	CDS	3UTR
GJB7-3367	GJB7-1737	accC.gene3408	SL1344_1736.3UTR.gene1759	-	-	NC_016810	3572393	3572393	+	NC_016810	1866348	1866348	+	7	551	659	28403857	547.568	2.62594e-10	CDS	3UTR
GJB7-1808	GJB7-1768.GJB7-1767.IGR	SL1344_1816.gene1838	SL1344_1768.3UTR.gene1790	-	- : -	NC_016810	1932857	1932857	-	NC_016810	1893895	1893895	-	12	822	237	28404003	1749.61	7.46148e-28	CDS	3UTR
GJB7-1963	GJB7-1768.GJB7-1767.IGR	SL1344_1969.gene1997	SL1344_1768.3UTR.gene1790	-	- : -	NC_016810	2074285	2074285	+	NC_016810	1893916	1893916	-	7	75	239	28404753	11092.5	2.78514e-19	CDS	3UTR
GJB7-551	GJB7-1768.GJB7-1767.IGR	SL1344_0555.gene562	SL1344_1768.3UTR.gene1790	-	- : -	NC_016810	623193	623193	-	NC_016810	1893830	1893830	-	36	111	213	28404714	43250.4	3.51384e-142	CDS	3UTR
GJB7-1700	GJB7-1768.GJB7-1767.IGR	chaA.gene1722	SL1344_1768.3UTR.gene1790	-	- : -	NC_016810	1827104	1827104	+	NC_016810	1893918	1893918	-	8	334	238	28404494	2858.6	2.62962e-18	CDS	3UTR
GJB7-1736	GJB7-1768.GJB7-1767.IGR	dsbB.gene1758	SL1344_1768.3UTR.gene1790	-	- : -	NC_016810	1865414	1865414	+	NC_016810	1893915	1893915	-	25	272	221	28404556	11813.2	2.54795e-84	CDS	3UTR
GJB7-1028	GJB7-1768.GJB7-1767.IGR	pipA.gene1043	SL1344_1768.3UTR.gene1790	-	- : -	NC_016810	1132546	1132546	-	NC_016810	1894028	1894028	-	26	52	546	28404450	26011.4	3.42418e-95	CDS	3UTR
GJB7-3412	GJB7-1768.GJB7-1767.IGR	rplF.gene3453	SL1344_1768.3UTR.gene1790	-	- : -	NC_016810	3610714	3610714	-	NC_016810	1893899	1893899	-	21	1295	228	28403530	2020.17	3.04722e-54	CDS	3UTR
GJB7-921	GJB7-1768.GJB7-1767.IGR	rpsA.gene934	SL1344_1768.3UTR.gene1790	-	- : -	NC_016810	1022404	1022404	+	NC_016810	1893976	1893976	-	7	1163	239	28403665	715.311	4.25055e-11	CDS	3UTR
GJB7-3215	GJB7-1768	SL1344_3199.gene3256	SL1344_1768.3UTR.gene1790	-	-	NC_016810	3416160	3416160	+	NC_016810	1894114	1894114	-	17	421	814	28403822	1409.03	2.54764e-40	CDS	3UTR
GJB7-809	GJB7-1768	glnH.gene822	SL1344_1768.3UTR.gene1790	-	-	NC_016810	896139	896139	-	NC_016810	1894114	1894114	-	7	3168	824	28401075	76.1589	0.000231294	CDS	3UTR
GJB7-1768	GJB7-4546	SL1344_1768.gene1790	nadR.3UTR.gene4601	-	-	NC_016810	1894402	1894402	-	NC_016810	4857645	4857645	+	13	4635	544	28399882	146.424	8.27026e-17	CDS	3UTR
GJB7-3552	GJB7-1768	rpoH.gene3594	SL1344_1768.3UTR.gene1790	-	-	NC_016810	3757949	3758182	-	NC_016810	1893951	1894387	-	13	5978	6052	28393031	10.2024	0.025837	CDS	3UTR
GJB7-1336	GJB7-1768	sseC.gene1354	SL1344_1768.3UTR.gene1790	-	-	NC_016810	1442197	1442197	+	NC_016810	1894116	1894116	-	9	2111	822	28402132	147.31	7.28959e-10	CDS	3UTR
GJB7-210	GJB7-177	SL1344_0213.gene213	SL1344_0180.3UTR.gene180	-	-	NC_016810	248161	248161	+	NC_016810	211022	211022	+	8	251	51	28404764	17751.6	2.07605e-24	CDS	3UTR
GJB7-1787	GJB7-4496	SL1344_1787.gene1809	SL1344_4460.3UTR.gene4551	-	-	NC_016810	1912824	1912824	-	NC_016810	4806821	4806821	+	6	683	54	28404331	4620.84	2.17888e-13	CDS	3UTR
GJB7-1787	GJB7-555	SL1344_1787.gene1809	SL1344_0559.3UTR.gene566	-	-	NC_016810	1912723	1912723	-	NC_016810	631561	631561	+	26	288	53	28404707	48383.3	5.30015e-102	CDS	3UTR
GJB7-2625	GJB7-1788.GJB7-1787.IGR	SL1344_2615.gene2662	SL1344_1790.3UTR.gene1812	-	- : -	NC_016810	2790591	2790591	+	NC_016810	1914026	1914026	-	11	212	48	28404803	30704.9	3.3244e-38	CDS	3UTR
GJB7-3119	GJB7-1788.GJB7-1787.IGR	SL1344_3103.gene3160	SL1344_1790.3UTR.gene1812	-	- : -	NC_016810	3310332	3310332	+	NC_016810	1914024	1914024	-	17	4	42	28405011	2.87432e+06	2.53169e-87	CDS	3UTR
GJB7-82	GJB7-1791	SL1344_0082.gene81	SL1344_1795.3UTR.gene1817	-	-	NC_016810	94280	94280	+	NC_016810	1918907	1918907	+	9	787	827	28403451	392.766	1.14828e-13	CDS	3UTR
GJB7-1791	GJB7-4288	SL1344_1795.gene1817	phoN.3UTR.gene4338	-	-	NC_016810	1918524	1918524	+	NC_016810	4584164	4584164	-	7	962	159	28403946	1299.88	6.94069e-13	CDS	3UTR
GJB7-1791	GJB7-720.GJB7-721.IGT	SL1344_1795.gene1817	sucD.3UTR.gene733	-	- : -	NC_016810	1918734	1918734	+	NC_016810	807431	807431	+	5	727	405	28403937	482.346	2.28939e-05	CDS	3UTR
GJB7-1806	GJB7-4453	SL1344_1814.gene1836	SL1344_4416.3UTR.gene4505	-	-	NC_016810	1932011	1932011	-	NC_016810	4750338	4750338	-	7	305	56	28404706	11641.3	2.1793e-19	CDS	3UTR
GJB7-1806	GJB7-2821	SL1344_1814.gene1836	recA.3UTR.gene2861	-	-	NC_016810	1931756	1931756	-	NC_016810	2997409	2997409	-	14	5811	1304	28397945	52.467	1.99425e-12	CDS	3UTR
GJB7-1830	GJB7-641	SL1344_1840.gene1862	SL1344_0647.3UTR.gene653	-	-	NC_016810	1956693	1956693	+	NC_016810	721945	721945	+	8	380	21	28404665	28475.9	1.0574e-25	CDS	3UTR
GJB7-1861	GJB7-3875	SL1344_1871.gene1893	SL1344_3858.3UTR.gene3922	-	-	NC_016810	1989377	1989377	-	NC_016810	4127079	4127079	-	10	327	431	28404306	2015.39	7.27034e-23	CDS	3UTR
GJB7-1861	GJB7-1792.GJB7-1793.IGR	SL1344_1871.gene1893	SL1344_1798.3UTR.gene1820	-	- : -	NC_016810	1989858	1989858	-	NC_016810	1920371	1920371	+	9	5736	7	28399322	6365.66	1.40582e-22	CDS	3UTR
GJB7-1861	GJB7-601	SL1344_1871.gene1893	rna.3UTR.gene612	-	-	NC_016810	1989900	1989900	-	NC_016810	679464	679464	-	6	5739	128	28399201	231.959	1.04795e-05	CDS	3UTR
GJB7-1862	GJB7-3272	SL1344_1872.gene1894	infB.3UTR.gene3313	-	-	NC_016810	1990368	1990368	-	NC_016810	3474304	3474304	-	14	4401	1335	28399324	67.6711	6.00913e-14	CDS	3UTR
GJB7-3623	GJB7-1862	lpfA.gene3667	SL1344_1872.3UTR.gene1894	-	-	NC_016810	3848869	3848869	-	NC_016810	1990145	1990145	-	9	0	1400	28403665		3.87481e-32	CDS	3UTR
GJB7-2271	GJB7-1867	SL1344_2268.gene2307	pgsA.3UTR.gene1901	-	-	NC_016810	2404662	2404958	+	NC_016810	1993156	1993179	-	29	2948	17948	28384149	15.5572	3.31438e-17	CDS	3UTR
GJB7-3203	GJB7-1867	SL1344_3187.gene3244	pgsA.3UTR.gene1901	-	-	NC_016810	3400435	3400435	-	NC_016810	1993155	1993155	-	12	138	17965	28386959	137.402	1.43084e-14	CDS	3UTR
GJB7-3265	GJB7-1867	SL1344_3252.gene3306	pgsA.3UTR.gene1901	-	-	NC_016810	3465644	3465644	-	NC_016810	1993154	1993154	-	11	233	17966	28386864	74.5938	4.51943e-10	CDS	3UTR
GJB7-3356	GJB7-1867	SL1344_3341.gene3397	pgsA.3UTR.gene1901	-	-	NC_016810	3560434	3560434	-	NC_016810	1993156	1993156	-	6	104	17971	28386993	91.1308	0.00284185	CDS	3UTR
GJB7-4015	GJB7-1867	SL1344_3992.gene4065	pgsA.3UTR.gene1901	-	-	NC_016810	4275196	4275196	-	NC_016810	1993154	1993154	-	6	17	17971	28387080	557.508	1.40406e-07	CDS	3UTR
GJB7-67	GJB7-1867	carA.gene66	pgsA.3UTR.gene1901	-	-	NC_016810	76425	76425	+	NC_016810	1993156	1993156	-	12	122	17965	28386975	155.422	3.52922e-15	CDS	3UTR
GJB7-3977	GJB7-1867	glnL.gene4027	pgsA.3UTR.gene1901	-	-	NC_016810	4236485	4236485	-	NC_016810	1993155	1993155	-	5	23	17972	28387074	343.373	0.000215425	CDS	3UTR
GJB7-2481	GJB7-1867	guaA.gene2517	pgsA.3UTR.gene1901	-	-	NC_016810	2621367	2621382	-	NC_016810	1993156	1993163	-	10	448	17967	28386649	35.2664	1.76194e-05	CDS	3UTR
GJB7-187	GJB7-1867	hrpB.gene190	pgsA.3UTR.gene1901	-	-	NC_016810	220289	220289	+	NC_016810	1993154	1993154	-	31	762	17946	28386335	64.35	4.69193e-37	CDS	3UTR
GJB7-2281	GJB7-1867	menD.gene2317	pgsA.3UTR.gene1901	-	-	NC_016810	2414933	2414933	-	NC_016810	1993155	1993155	-	13	5	17964	28387092	4108.57	4.85993e-31	CDS	3UTR
GJB7-3032	GJB7-1867	prfB.gene3073	pgsA.3UTR.gene1901	-	-	NC_016810	3221630	3221630	-	NC_016810	1993154	1993154	-	8	383	17969	28386714	32.9976	0.00571199	CDS	3UTR
GJB7-3897	GJB7-1867	rffG.gene3946	pgsA.3UTR.gene1901	-	-	NC_016810	4153257	4153257	+	NC_016810	1993156	1993156	-	12	623	17965	28386474	30.4353	5.0547e-07	CDS	3UTR
GJB7-2880	GJB7-1867	spaQ.gene2920	pgsA.3UTR.gene1901	-	-	NC_016810	3056178	3056178	-	NC_016810	1993156	1993156	-	7	265	17970	28386832	41.7274	0.0155087	CDS	3UTR
GJB7-416	GJB7-1867	xseB.gene424	pgsA.3UTR.gene1901	-	-	NC_016810	477067	477067	-	NC_016810	1993154	1993154	-	27	17	17950	28387080	2511.72	6.29473e-68	CDS	3UTR
GJB7-4315	GJB7-1867	yjeA.gene4365	pgsA.3UTR.gene1901	-	-	NC_016810	4607423	4607423	+	NC_016810	1993154	1993154	-	12	56	17965	28387041	338.599	6.33936e-19	CDS	3UTR
GJB7-18	GJB7-2672	SL1344_0018.gene17	rnfH.3UTR.gene2709	-	-	NC_016810	19221	19221	+	NC_016810	2836764	2836764	-	23	559	54	28404438	21642.6	5.0032e-82	CDS	3UTR
GJB7-2555	GJB7-1909	SL1344_2547.gene2591	SL1344_1916.3UTR.gene1942	-	-	NC_016810	2729316	2729316	+	NC_016810	2029174	2029174	-	10	136	137	28404791	15245.2	1.94844e-31	CDS	3UTR
GJB7-3842	GJB7-1920	glmS.gene3888	SL1344_1927.3UTR.gene1953	-	-	NC_016810	4090416	4090416	-	NC_016810	2039259	2039259	-	21	77	190	28404786	40772.4	1.92882e-80	CDS	3UTR
GJB7-4460	GJB7-1952.GJB7-1951.IGR	SL1344_4423.gene4513	SL1344_1958.3UTR.gene1986	-	- : -	NC_016810	4763719	4763719	-	NC_016810	2064255	2064255	-	19	50	103	28404902	104795	2.44936e-79	CDS	3UTR
GJB7-2235	GJB7-1952.GJB7-1951.IGR	eco.gene2271	SL1344_1958.3UTR.gene1986	-	- : -	NC_016810	2358000	2358000	+	NC_016810	2064154	2064154	-	6	129	121	28404818	10918.6	1.16324e-15	CDS	3UTR
GJB7-3512	GJB7-1952.GJB7-1951.IGR	glpD.gene3554	SL1344_1958.3UTR.gene1986	-	- : -	NC_016810	3710196	3710196	+	NC_016810	2064372	2064372	-	6	392	114	28404562	3813.72	5.81093e-13	CDS	3UTR
GJB7-2497	GJB7-1952.GJB7-1951.IGR	ndk.gene2533	SL1344_1958.3UTR.gene1986	-	- : -	NC_016810	2658187	2658187	-	NC_016810	2064120	2064120	-	5	212	122	28404735	5491.17	1.37974e-10	CDS	3UTR
GJB7-3200	GJB7-1952.GJB7-1951.IGR	rpoD.gene3241	SL1344_1958.3UTR.gene1986	-	- : -	NC_016810	3398912	3398912	+	NC_016810	2064061	2064062	-	26	20	130	28404898	284049	2.30632e-118	CDS	3UTR
GJB7-1137	GJB7-1973	fabF.gene1152	SL1344_1977.3UTR.gene2006	-	-	NC_016810	1237689	1237689	+	NC_016810	2081038	2081038	+	7	541	3846	28400680	95.5477	4.88301e-05	CDS	3UTR
GJB7-962	GJB7-1973	ninG.gene975	SL1344_1977.3UTR.gene2006	-	-	NC_016810	1067378	1067378	+	NC_016810	2081037	2081037	+	5	170	3848	28401051	217.08	0.00126842	CDS	3UTR
GJB7-2108	GJB7-2743.GJB7-2742.IGR	SL1344_2111.gene2143	SL1344_2732.3UTR.gene2781	-	- : -	NC_016810	2227145	2227145	+	NC_016810	2910807	2910808	-	16	67	332	28404659	20431.3	2.05047e-55	CDS	3UTR
GJB7-2943	GJB7-2109.GJB7-2110.IGR	eno.gene2984	SL1344_2112.3UTR.gene2144	-	- : -	NC_016810	3120083	3120083	-	NC_016810	2228932	2228932	+	8	975	2585	28401506	90.1501	2.02562e-06	CDS	3UTR
GJB7-1351	GJB7-2109.GJB7-2110.IGR	ssaN.gene1369	SL1344_2112.3UTR.gene2144	-	- : -	NC_016810	1453389	1453389	+	NC_016810	2228932	2228932	+	22	1456	2571	28401025	166.914	9.74999e-34	CDS	3UTR
GJB7-3125	GJB7-2109.GJB7-2110.IGR	uxuA.gene3166	SL1344_2112.3UTR.gene2144	-	- : -	NC_016810	3316946	3316946	+	NC_016810	2228932	2228932	+	17	755	2576	28401726	248.257	1.19427e-27	CDS	3UTR
GJB7-3332	GJB7-2111	rplM.gene3373	SL1344_2114.3UTR.gene2146	-	-	NC_016810	3534590	3534590	-	NC_016810	2230280	2230280	-	7	1812	290	28402965	378.36	3.5373e-09	CDS	3UTR
GJB7-3894	GJB7-2127	SL1344_3878.gene3943	SL1344_2130.3UTR.gene2162	-	-	NC_016810	4150718	4150718	+	NC_016810	2245614	2245614	-	22	924	307	28403821	2202.87	5.48739e-58	CDS	3UTR
GJB7-2187	GJB7-1007	SL1344_2190.gene2222	rmf.3UTR.gene1022	-	-	NC_016810	2310716	2310716	+	NC_016810	1114134	1114134	+	8	432	159	28404475	3308.23	8.58497e-19	CDS	3UTR
GJB7-2188	GJB7-168	SL1344_2191.gene2223	hpt.3UTR.gene171	-	-	NC_016810	2311495	2311495	+	NC_016810	201350	201350	+	34	75	138	28404827	93310.5	5.10757e-144	CDS	3UTR
GJB7-392	GJB7-2203.GJB7-2204.IGR	brnQ.gene400	yejM.3UTR.gene2237	-	- : -	NC_016810	453610	453610	+	NC_016810	2328583	2328583	+	9	987	365	28403713	709.59	5.98084e-16	CDS	3UTR
GJB7-4470	GJB7-2217.AS	SL1344_4434.gene4524	SL1344_2221.3UTR.gene2254	-	-	NC_016810	4779853	4779853	+	NC_016810	2342875	2342875	-	5	1134	130	28403805	963.363	7.75586e-07	CDS	3UTR
GJB7-3613	GJB7-2217.AS	dppB.gene3656	SL1344_2221.3UTR.gene2254	-	-	NC_016810	3835063	3835063	-	NC_016810	2342822	2342822	-	9	320	126	28404619	6340.32	2.29277e-24	CDS	3UTR
GJB7-2215	GJB7-2217.AS	sspH2.gene2250	SL1344_2221.3UTR.gene2254	-	-	NC_016810	2339696	2339696	-	NC_016810	2342742	2342742	-	31	2006	143	28402894	3069.43	1.16474e-87	CDS	3UTR
GJB7-882	GJB7-2218.GJB7-2217.IGR	ybjY.gene895	SL1344_2221.3UTR.gene2254	-	- : -	NC_016810	975331	975331	+	NC_016810	2342928	2342928	-	18	792	193	28404071	3344.8	1.4231e-49	CDS	3UTR
GJB7-3999	GJB7-2218.GJB7-2217.IGR	yiiD.gene4049	SL1344_2221.3UTR.gene2254	-	- : -	NC_016810	4260868	4260868	+	NC_016810	2342956	2342956	-	9	115	202	28404748	11004.9	1.79573e-26	CDS	3UTR
GJB7-2218	GJB7-394	SL1344_2221.gene2254	malZ.3UTR.gene402	-	-	NC_016810	2343309	2343309	-	NC_016810	457508	457508	+	7	452	3	28404612	146631	7.20857e-25	CDS	3UTR
GJB7-2861	GJB7-2218	orgAb.gene2901	SL1344_2221.3UTR.gene2254	-	-	NC_016810	3036876	3036876	-	NC_016810	2343106	2343106	-	5	704	242	28404123	833.611	1.52858e-06	CDS	3UTR
GJB7-2527	GJB7-2260	hmpA.gene2563	SL1344_2257.3UTR.gene2296	-	-	NC_016810	2692976	2692976	+	NC_016810	2393567	2393567	-	26	260	667	28404121	4258.49	8.96931e-77	CDS	3UTR
GJB7-2271	GJB7-939	SL1344_2268.gene2307	ompF.3UTR.gene952	-	-	NC_016810	2405390	2405390	+	NC_016810	1046330	1046330	-	8	638	205	28404223	1737.39	1.37245e-16	CDS	3UTR
GJB7-2271	GJB7-3823	SL1344_2268.gene2307	yidC.3UTR.gene3869	-	-	NC_016810	2405697	2405697	+	NC_016810	4069387	4069387	+	5	1097	577	28403395	224.366	0.00102236	CDS	3UTR
GJB7-1276	GJB7-2308	pheT.gene1293	SL1344_2305.3UTR.gene2344	-	-	NC_016810	1375450	1375450	+	NC_016810	2444843	2444843	-	5	313	49	28404707	9260.19	1.17762e-11	CDS	3UTR
GJB7-2860	GJB7-2318	SL1344_2848.gene2900	SL1344_2315.3UTR.gene2354	-	-	NC_016810	3036011	3036011	-	NC_016810	2456119	2456119	-	7	573	90	28404404	3855.55	4.00184e-16	CDS	3UTR
GJB7-1501	GJB7-2344	fdnG.gene1521	SL1344_2341.3UTR.gene2380	-	-	NC_016810	1609140	1609140	-	NC_016810	2482287	2482287	-	16	21	78	28404959	277460	1.50492e-71	CDS	3UTR
GJB7-4424	GJB7-2362	mgtA.gene4476	SL1344_2359.3UTR.gene2398	-	-	NC_016810	4720986	4720986	+	NC_016810	2499450	2499450	-	9	334	167	28404564	4583.19	3.88722e-23	CDS	3UTR
GJB7-2373	GJB7-2772	SL1344_2369.gene2409	virK.3UTR.gene2812	-	-	NC_016810	2512656	2512656	+	NC_016810	2951887	2951887	+	12	571	475	28404016	1256.7	3.50243e-26	CDS	3UTR
GJB7-4144	GJB7-2401	hydG.gene4194	SL1344_2391.3UTR.gene2437	-	-	NC_016810	4411510	4411510	+	NC_016810	2538800	2538800	-	8	75	193	28404798	15698.7	4.70592e-24	CDS	3UTR
GJB7-144	GJB7-2401	nadC.gene146	SL1344_2391.3UTR.gene2437	-	-	NC_016810	168913	168913	-	NC_016810	2538780	2538781	-	23	53	178	28404820	69250.7	3.53783e-93	CDS	3UTR
GJB7-2401	GJB7-3048	SL1344_2391.gene2437	pepP.3UTR.gene3090	-	-	NC_016810	2539277	2539277	-	NC_016810	3240300	3240300	-	15	335	124	28404600	10256.8	1.80182e-47	CDS	3UTR
GJB7-3283	GJB7-2412	ftsH.gene3324	SL1344_2402.3UTR.gene2448	-	-	NC_016810	3487671	3487671	-	NC_016810	2549243	2549243	+	5	983	273	28403813	529.213	1.45899e-05	CDS	3UTR
GJB7-1743	GJB7-2412	minC.gene1765	SL1344_2402.3UTR.gene2448	-	-	NC_016810	1869281	1869281	+	NC_016810	2549258	2549258	+	18	45	260	28404751	43699.6	2.18842e-68	CDS	3UTR
GJB7-2441	GJB7-2979.EST5UTR.42	SL1344_2431.gene2477	mltA.3UTR.gene3021	-	-	NC_016810	2575515	2575515	-	NC_016810	3161154	3161154	-	7	8	397	28404662	62604.7	1.57196e-23	CDS	3UTR
GJB7-2356	GJB7-2457	aroC.gene2392	SL1344_2447.3UTR.gene2493	-	-	NC_016810	2493001	2493001	-	NC_016810	2596786	2596786	+	27	478	643	28403926	2495.19	6.47982e-74	CDS	3UTR
GJB7-2459	GJB7-1811.GJB7-1812.IGT	SL1344_2449.gene2495	zwf.3UTR.gene1842	-	- : -	NC_016810	2599220	2599220	-	NC_016810	1937218	1937218	-	22	264	364	28404424	6502.84	4.29585e-68	CDS	3UTR
GJB7-2466	GJB7-2821	SL1344_2456.gene2502	recA.3UTR.gene2861	-	-	NC_016810	2604833	2604833	-	NC_016810	2997407	2997407	-	17	1063	1301	28402693	349.139	3.69625e-30	CDS	3UTR
GJB7-1367	GJB7-2469	sodB.gene1385	SL1344_2459.3UTR.gene2505	-	-	NC_016810	1466624	1466624	-	NC_016810	2607565	2607565	-	17	248	122	28404687	15959.8	1.08758e-57	CDS	3UTR
GJB7-1336	GJB7-2478	sseC.gene1354	SL1344_2468.3UTR.gene2514	-	-	NC_016810	1442763	1442763	+	NC_016810	2619127	2619127	+	6	2801	316	28401951	192.53	2.91305e-05	CDS	3UTR
GJB7-294	GJB7-2480.AS	safA.gene301	SL1344_2469.3UTR.gene2515	-	-	NC_016810	342010	342010	+	NC_016810	2620228	2620228	+	5	102	97	28404870	14354.6	1.25597e-12	CDS	3UTR
GJB7-3595	GJB7-2491	SL1344_3576.gene3637	SL1344_2482.3UTR.gene2527	-	-	NC_016810	3808040	3808040	-	NC_016810	2650749	2650749	-	16	99	381	28404578	12048.9	5.10512e-52	CDS	3UTR
GJB7-2494	GJB7-2491	gcpE.gene2530	SL1344_2482.3UTR.gene2527	-	-	NC_016810	2655048	2655048	-	NC_016810	2650744	2650744	-	8	153	389	28404524	3818	2.77723e-19	CDS	3UTR
GJB7-2507	GJB7-2508.GJB7-2507.IGR	pepB.gene2543	SL1344_2499.3UTR.gene2544	-	- : -	NC_016810	2673880	2673880	-	NC_016810	2675226	2675226	-	20	241	40	28404773	58931.1	7.9902e-79	CDS	3UTR
GJB7-2512	GJB7-1161	SL1344_2503.gene2548	cobB.3UTR.gene1176	-	-	NC_016810	2678567	2678567	-	NC_016810	1263747	1263747	+	30	4755	448	28399841	399.953	4.15715e-59	CDS	3UTR
GJB7-2515	GJB7-1917	SL1344_2506.gene2551	cspB.3UTR.gene1950	-	-	NC_016810	2680714	2680714	-	NC_016810	2036783	2036783	-	21	1502	1551	28402000	256.027	8.3149e-36	CDS	3UTR
GJB7-2515	GJB7-2668	SL1344_2506.gene2551	grpE.3UTR.gene2705	-	-	NC_016810	2680693	2680693	-	NC_016810	2832763	2832763	-	11	7501	636	28396926	65.4768	1.57524e-09	CDS	3UTR
GJB7-2515	GJB7-1011	SL1344_2506.gene2551	ompA.3UTR.gene1026	-	-	NC_016810	2680822	2680822	-	NC_016810	1117273	1117273	-	17	2249	933	28401875	230.104	4.19462e-27	CDS	3UTR
GJB7-2522	GJB7-4041.GJB7-4043.IGR	SL1344_2513.gene2558	cdh.3UTR.gene4092	-	- : -	NC_016810	2687518	2687518	-	NC_016810	4301672	4301672	+	11	77	20	28404966	202893	2.43492e-46	CDS	3UTR
GJB7-3789	GJB7-263.GJB7-264.IGR	hslT.gene3835	dnaQ.3UTR.gene265	-	- : -	NC_016810	4031642	4031642	-	NC_016810	304357	304357	+	21	5134	16	28399903	7260.4	7.34653e-62	CDS	3UTR
GJB7-2635	GJB7-3184	SL1344_2621.gene2672	ribB.3UTR.gene3225	-	-	NC_016810	2805396	2805396	-	NC_016810	3378545	3378545	-	6	391	73	28404604	5970.91	4.3574e-14	CDS	3UTR
GJB7-3823	GJB7-2711	yidC.gene3869	SL1344_2697.3UTR.gene2748	-	-	NC_016810	4067962	4067962	+	NC_016810	2879055	2879055	-	6	8	394	28404666	54069.8	4.93026e-19	CDS	3UTR
GJB7-3509	GJB7-2713	rtcR.gene3550	SL1344_2699.3UTR.gene2750	-	-	NC_016810	3706857	3706857	+	NC_016810	2880630	2880630	-	8	9	735	28404322	34351.4	1.12137e-25	CDS	3UTR
GJB7-921	GJB7-2743.GJB7-2742.IGR	rpsA.gene934	SL1344_2732.3UTR.gene2781	-	- : -	NC_016810	1023750	1023750	+	NC_016810	2910829	2910829	-	8	2731	340	28401995	244.702	7.7296e-10	CDS	3UTR
GJB7-3039	GJB7-2754.GJB7-2755.IGR	SL1344_3024.gene3080	SL1344_2743.3UTR.gene2792	-	- : -	NC_016810	3228578	3228578	+	NC_016810	2922129	2922129	+	17	52	0	28405005		9.09207e-90	CDS	3UTR
GJB7-3858	GJB7-2771	asnA.gene3904	SL1344_2763.3UTR.gene2811	-	-	NC_016810	4106655	4106655	+	NC_016810	2949365	2949365	-	13	471	537	28404053	1459.92	1.10346e-29	CDS	3UTR
GJB7-3395	GJB7-2771	fmu.gene3436	SL1344_2763.3UTR.gene2811	-	-	NC_016810	3599943	3599943	+	NC_016810	2949365	2949365	-	9	262	541	28404262	1803.55	1.48103e-19	CDS	3UTR
GJB7-3459	GJB7-2771	ppiA.gene3500	SL1344_2763.3UTR.gene2811	-	-	NC_016810	3643188	3643188	-	NC_016810	2949355	2949355	-	5	370	545	28404154	704.293	3.49484e-06	CDS	3UTR
GJB7-3332	GJB7-2774	rplM.gene3373	SL1344_2767.3UTR.gene2814	-	-	NC_016810	3534342	3534342	-	NC_016810	2953778	2953778	-	18	170	739	28404147	4069.69	4.7381e-51	CDS	3UTR
GJB7-1335	GJB7-2774	sscA.gene1353	SL1344_2767.3UTR.gene2814	-	-	NC_016810	1441548	1441548	+	NC_016810	2953778	2953778	-	11	6620	746	28397697	63.2527	2.26026e-09	CDS	3UTR
GJB7-1408	GJB7-2779	rstA.gene1426	SL1344_2772.3UTR.gene2819	-	-	NC_016810	1508753	1508753	-	NC_016810	2960139	2960139	+	8	241	40	28404785	23572.4	2.56707e-25	CDS	3UTR
GJB7-3807	GJB7-2789	dgoT.gene3853	SL1344_2782.3UTR.gene2829	-	-	NC_016810	4051749	4051749	-	NC_016810	2969478	2969478	+	15	0	126	28404933		2.7668e-73	CDS	3UTR
GJB7-2034	GJB7-2860	yeeA.gene2068	SL1344_2848.3UTR.gene2900	-	-	NC_016810	2132036	2132036	-	NC_016810	3035911	3035911	-	5	210	626	28404233	1080.34	4.23638e-07	CDS	3UTR
GJB7-2437	GJB7-2897	eutN.gene2473	SL1344_2885.3UTR.gene2937	-	-	NC_016810	2572569	2572569	-	NC_016810	3070743	3070743	+	26	134	55	28404859	100207	9.53256e-110	CDS	3UTR
GJB7-2943	GJB7-2942	eno.gene2984	SL1344_2930.3UTR.gene2983	-	-	NC_016810	3119265	3119265	-	NC_016810	3118017	3118017	-	18	692	35	28404329	21109.7	1.64775e-62	CDS	3UTR
GJB7-2972	GJB7-3552	SL1344_2960.gene3013	rpoH.3UTR.gene3594	-	-	NC_016810	3154262	3154262	-	NC_016810	3757243	3757243	-	15	711	608	28403740	985.584	1.28963e-32	CDS	3UTR
GJB7-4260	GJB7-2975	proP.gene4310	SL1344_2963.3UTR.gene3016	-	-	NC_016810	4552631	4552631	+	NC_016810	3156989	3156989	-	5	896	198	28403975	800.527	1.88814e-06	CDS	3UTR
GJB7-3743	GJB7-2979.EST5UTR.29	cigR.gene3788	mltA.3UTR.gene3021	-	-	NC_016810	3982355	3982355	-	NC_016810	3161141	3161141	-	6	1795	398	28402875	238.543	8.02076e-06	CDS	3UTR
GJB7-2915	GJB7-2979.EST5UTR.49	rpoS.gene2956	mltA.3UTR.gene3021	-	-	NC_016810	3088276	3088276	-	NC_016810	3161161	3161161	-	22	2411	382	28402259	678.446	6.95188e-47	CDS	3UTR
GJB7-2446	GJB7-3000	tal.gene2482	SL1344_2986.3UTR.gene3041	-	-	NC_016810	2580702	2580702	+	NC_016810	3188072	3188072	+	6	104	89	28404875	18412.8	5.5774e-17	CDS	3UTR
GJB7-570	GJB7-3025	fes.gene581	SL1344_3011.3UTR.gene3066	-	-	NC_016810	643516	643516	+	NC_016810	3215869	3215869	-	7	159	694	28404214	1801.87	7.14685e-14	CDS	3UTR
GJB7-2059	GJB7-3025	rfbN.gene2094	SL1344_3011.3UTR.gene3066	-	-	NC_016810	2163806	2163806	-	NC_016810	3215866	3215866	-	25	491	676	28403882	2139.39	2.10791e-66	CDS	3UTR
GJB7-3026	GJB7-720.GJB7-721.IGT	SL1344_3012.gene3067	sucD.3UTR.gene733	-	- : -	NC_016810	3216383	3216383	-	NC_016810	807416	807416	+	30	501	380	28404163	4475.92	4.10145e-90	CDS	3UTR
GJB7-3027	GJB7-3097	SL1344_3013.gene3068	SL1344_3082.3UTR.gene3138	-	-	NC_016810	3217243	3217243	+	NC_016810	3287407	3287407	-	9	104	505	28404456	4867.48	2.52643e-23	CDS	3UTR
GJB7-304	GJB7-612	SL1344_0305.gene311	pagP.3UTR.gene623	-	-	NC_016810	354411	354411	-	NC_016810	692229	692229	+	5	294	398	28404377	1213.74	2.35259e-07	CDS	3UTR
GJB7-2806	GJB7-3097	emrA.gene2846	SL1344_3082.3UTR.gene3138	-	-	NC_016810	2985166	2985166	+	NC_016810	3287407	3287407	-	9	158	505	28404402	3203.91	9.45341e-22	CDS	3UTR
GJB7-2861	GJB7-3097	orgAb.gene2901	SL1344_3082.3UTR.gene3138	-	-	NC_016810	3036561	3036561	-	NC_016810	3287407	3287407	-	10	780	504	28403780	722.522	1.8338e-18	CDS	3UTR
GJB7-2056	GJB7-3130	rfbP.gene2091	SL1344_3114.3UTR.gene3171	-	-	NC_016810	2159376	2159376	-	NC_016810	3326019	3326019	+	14	329	0	28404731		2.34178e-62	CDS	3UTR
GJB7-3505	GJB7-3143	rtcA.gene3546	SL1344_3127.3UTR.gene3184	-	-	NC_016810	3702366	3702366	-	NC_016810	3336968	3336968	-	11	89	41	28404933	85627.4	7.68602e-43	CDS	3UTR
GJB7-3144	GJB7-133	SL1344_3128.gene3185	lpxC.3UTR.gene135	-	-	NC_016810	3337882	3337882	-	NC_016810	157858	157858	+	17	141	1426	28403490	2401.5	5.42102e-44	CDS	3UTR
GJB7-3158	GJB7-1183	SL1344_3142.gene3199	cspH.3UTR.gene1199	-	-	NC_016810	3351294	3351294	-	NC_016810	1287664	1287664	-	12	168	88	28404806	23055.8	6.61702e-41	CDS	3UTR
GJB7-3191	GJB7-4062.EST5UTR.15	SL1344_3175.gene3232	hslU.3UTR.gene4113	-	-	NC_016810	3387974	3387974	-	NC_016810	4320537	4320537	-	21	224	864	28403965	3082.03	4.77089e-58	CDS	3UTR
GJB7-3213	GJB7-4226	SL1344_3197.gene3254	ssb.3UTR.gene4276	-	-	NC_016810	3413366	3413366	+	NC_016810	4498111	4498111	+	12	523	476	28404063	1369.16	1.26837e-26	CDS	3UTR
GJB7-4068	GJB7-3219	rpmE.gene4118	SL1344_3203.3UTR.gene3260	-	-	NC_016810	4327279	4327279	+	NC_016810	3418518	3418518	+	22	769	43	28404240	18897.8	1.20461e-76	CDS	3UTR
GJB7-2661	GJB7-3222	trmD.gene2698	SL1344_3206.3UTR.gene3263	-	-	NC_016810	2827187	2827187	-	NC_016810	3420700	3420700	+	7	1561	32	28403474	3980.31	5.17457e-16	CDS	3UTR
GJB7-1336	GJB7-3254	sscA.gene1353	SL1344_3240.3UTR.gene3295	-	-	NC_016810	1441822	1441963	+	NC_016810	3457645	3457717	+	14	31622	241	28373197	52.1231	3.00676e-12	CDS	3UTR
GJB7-3257	GJB7-3053	SL1344_3243.gene3298	serA.3UTR.gene3094	-	-	NC_016810	3459256	3459256	-	NC_016810	3243994	3243994	-	18	156	986	28403914	3323.91	1.85864e-49	CDS	3UTR
GJB7-3265	GJB7-1091	SL1344_3252.gene3306	mdoH.3UTR.gene1106	-	-	NC_016810	3465555	3465555	-	NC_016810	1196648	1196648	+	9	175	35	28404855	41737.7	2.55117e-31	CDS	3UTR
GJB7-1789	GJB7-3278.GJB7-3277.IGR	pagO.gene1815	secG.3UTR.gene3320	-	- : -	NC_016810	1917759	1917759	+	NC_016810	3482418	3482418	-	7	424	1310	28403333	357.956	5.08555e-09	CDS	3UTR
GJB7-3506	GJB7-3278	rtcB.gene3547	secG.3UTR.gene3320	-	-	NC_016810	3703590	3703590	-	NC_016810	3482458	3482458	-	23	2579	1294	28401178	195.74	4.23176e-37	CDS	3UTR
GJB7-3287	GJB7-3972.GJB7-3973.IGR	SL1344_3272.gene3328	polA.3UTR.gene4022	-	- : -	NC_016810	3490634	3490634	+	NC_016810	4230613	4230613	+	9	70	173387	28231608	20.9345	0.0360378	CDS	3UTR
GJB7-3612	GJB7-3288	dppC.gene3655	SL1344_3273.3UTR.gene3329	-	-	NC_016810	3834108	3834108	-	NC_016810	3491616	3491616	-	13	99	6336	28398626	588.559	2.49854e-24	CDS	3UTR
GJB7-3288	GJB7-812	SL1344_3273.gene3329	ompX.3UTR.gene825	-	-	NC_016810	3491961	3491961	-	NC_016810	899316	899316	+	22	4507	336	28400209	412.589	3.99383e-42	CDS	3UTR
GJB7-3289	GJB7-4380	SL1344_3274.gene3330	SL1344_4344.3UTR.gene4431	-	-	NC_016810	3493557	3493557	-	NC_016810	4672504	4672504	+	12	820	311	28403931	1336.55	1.74796e-26	CDS	3UTR
GJB7-3914	GJB7-3387	cyaA.gene3963	SL1344_3367.3UTR.gene3428	-	-	NC_016810	4167958	4167958	+	NC_016810	3594487	3594487	-	5	431	97	28404541	3397.1	1.51446e-09	CDS	3UTR
GJB7-3858	GJB7-3398	asnA.gene3904	SL1344_3378.3UTR.gene3439	-	-	NC_016810	4106942	4106942	+	NC_016810	3603108	3603108	-	11	1317	58	28403688	4090.29	8.90086e-29	CDS	3UTR
GJB7-3398	GJB7-1183	SL1344_3378.gene3439	cspH.3UTR.gene1199	-	-	NC_016810	3603310	3603310	-	NC_016810	1287665	1287665	-	14	223	86	28404751	20735.6	5.17219e-48	CDS	3UTR
GJB7-2613	GJB7-3562	rseA.gene2650	SL1344_3543.3UTR.gene3604	-	-	NC_016810	2779795	2779795	-	NC_016810	3767815	3767815	-	14	3805	69	28401186	1514.47	3.52995e-32	CDS	3UTR
GJB7-3564	GJB7-358	SL1344_3545.gene3606	SL1344_0360.3UTR.gene366	-	-	NC_016810	3769412	3769412	+	NC_016810	414291	414291	-	7	141	5	28404921	282035	1.56302e-27	CDS	3UTR
GJB7-2853	GJB7-3634	sitA.gene2893	SL1344_3617.3UTR.gene3678	-	-	NC_016810	3028974	3028974	+	NC_016810	3859038	3859038	-	21	234	544	28404275	4685.85	8.08221e-62	CDS	3UTR
GJB7-3089	GJB7-3660	pilT.gene3130	SL1344_3643.3UTR.gene3704	-	-	NC_016810	3280761	3280761	-	NC_016810	3886134	3886134	-	7	1	38	28405028	5.23251e+06	2.68128e-33	CDS	3UTR
GJB7-366	GJB7-3200	SL1344_0368.gene374	rpoD.3UTR.gene3241	-	-	NC_016810	427184	427184	+	NC_016810	3398967	3398967	+	23	155	279	28404617	15107.1	1.9056e-79	CDS	3UTR
GJB7-3745	GJB7-37.EST5UTR.40	mgtC.gene3790	SL1344_0036.3UTR.gene35	-	-	NC_016810	3986205	3986205	-	NC_016810	41708	41708	+	11	3466	171	28401426	527.118	2.60756e-19	CDS	3UTR
GJB7-4032	GJB7-3747	cpxP.gene4082	SL1344_3731.3UTR.gene3792	-	-	NC_016810	4292394	4292542	+	NC_016810	3987853	3987969	-	39	21776	139	28383120	365.706	2.04709e-75	CDS	3UTR
GJB7-2612	GJB7-3790	rseB.gene2649	SL1344_3777.3UTR.gene3836	-	-	NC_016810	2779109	2779109	-	NC_016810	4032307	4032307	+	8	252	155	28404659	5817.65	1.00185e-20	CDS	3UTR
GJB7-3831	GJB7-13	SL1344_3817.gene3877	dnaJ.3UTR.gene12	-	-	NC_016810	4078907	4078907	+	NC_016810	14740	14740	+	8	258	1157	28403651	761.222	9.46319e-14	CDS	3UTR
GJB7-3901	GJB7-1161	SL1344_3885.gene3950	cobB.3UTR.gene1176	-	-	NC_016810	4156674	4156674	+	NC_016810	1263761	1263761	+	7	433	471	28404163	974.925	4.79699e-12	CDS	3UTR
GJB7-3952	GJB7-3978	SL1344_3932.gene4002	glnA.3UTR.gene4028	-	-	NC_016810	4206421	4206421	+	NC_016810	4237035	4237035	-	16	264	474	28404320	3631.8	4.60775e-44	CDS	3UTR
GJB7-1876	GJB7-4000	fliY.gene1909	SL1344_3976.3UTR.gene4050	-	-	NC_016810	2001527	2001527	-	NC_016810	4261081	4261081	-	27	1066	143	28403838	5030.92	1.72101e-81	CDS	3UTR
GJB7-4000	GJB7-361	SL1344_3976.gene4050	prpB.3UTR.gene369	-	-	NC_016810	4261195	4261195	-	NC_016810	418365	418365	+	14	289	65	28404706	21169.3	4.95001e-48	CDS	3UTR
GJB7-3427	GJB7-4012.GJB7-4011.IGR	rplC.gene3468	SL1344_3989.3UTR.gene4062	-	- : -	NC_016810	3617447	3617447	-	NC_016810	4272982	4272982	-	16	17389	52	28387617	502.309	1.22282e-29	CDS	3UTR
GJB7-1348	GJB7-4012.GJB7-4011.IGR	ssaL.gene1366	SL1344_3989.3UTR.gene4062	-	- : -	NC_016810	1449306	1449306	+	NC_016810	4273039	4273039	-	17	4117	71	28400869	1651.74	7.57436e-41	CDS	3UTR
GJB7-2	GJB7-4012.GJB7-4011.IGR	thrA.gene1	SL1344_3989.3UTR.gene4062	-	- : -	NC_016810	644	644	+	NC_016810	4273107	4273107	-	5	397	63	28404609	5678.42	1.26113e-10	CDS	3UTR
GJB7-2340	GJB7-4012.GJB7-4011.IGR	truA.gene2376	SL1344_3989.3UTR.gene4062	-	- : -	NC_016810	2478969	2478969	-	NC_016810	4273006	4273006	-	6	301	82	28404685	6904.96	1.79664e-14	CDS	3UTR
GJB7-779	GJB7-4012.GJB7-4011.IGR	uvrB.gene792	SL1344_3989.3UTR.gene4062	-	- : -	NC_016810	864377	864377	+	NC_016810	4273110	4273110	-	22	339	46	28404667	40073.3	8.90205e-84	CDS	3UTR
GJB7-3978	GJB7-404.GJB7-405.IGR	glnA.gene4028	SL1344_0406.3UTR.gene412	-	- : -	NC_016810	4237991	4237991	-	NC_016810	466601	466601	+	11	2440	133	28402490	962.737	3.90497e-22	CDS	3UTR
GJB7-1185	GJB7-404.GJB7-405.IGR	pagC.gene1201	SL1344_0406.3UTR.gene412	-	- : -	NC_016810	1289642	1289642	+	NC_016810	466604	466604	+	6	561	138	28404369	2201.38	1.49738e-11	CDS	3UTR
GJB7-3331	GJB7-4088	rpsI.gene3372	SL1344_4065.3UTR.gene4138	-	-	NC_016810	3534119	3534119	-	NC_016810	4353762	4353762	+	22	2494	21	28402537	11930.6	1.45192e-70	CDS	3UTR
GJB7-4139	GJB7-720.GJB7-721.IGT	SL1344_4108.gene4189	sucD.3UTR.gene733	-	- : -	NC_016810	4407381	4407381	+	NC_016810	807399	807399	+	6	208	276	28404584	2968.71	2.46202e-12	CDS	3UTR
GJB7-2528	GJB7-417	cadC.gene2564	SL1344_0419.3UTR.gene425	-	-	NC_016810	2695165	2695165	+	NC_016810	478818	478818	+	21	623	22	28404408	43520.5	4.82743e-79	CDS	3UTR
GJB7-4197	GJB7-3462	SL1344_4162.gene4247	nirD.3UTR.gene3503	-	-	NC_016810	4467827	4467827	+	NC_016810	3647880	3647880	+	5	768	90	28404211	2054.7	1.86261e-08	CDS	3UTR
GJB7-1350	GJB7-4197	ssaV.gene1368	SL1344_4162.3UTR.gene4247	-	-	NC_016810	1452515	1452515	+	NC_016810	4467897	4467897	+	23	3320	1083	28400648	181.673	2.37132e-36	CDS	3UTR
GJB7-4366	GJB7-4233.GJB7-4232.IGR	fklB.gene4417	SL1344_4199.3UTR.gene4283	-	- : -	NC_016810	4654927	4654927	+	NC_016810	4522595	4522596	-	14	366	15	28404679	72434.5	7.82452e-54	CDS	3UTR
GJB7-3054	GJB7-4233.GJB7-4232.IGR	rpiA.gene3095	SL1344_4199.3UTR.gene4283	-	- : -	NC_016810	3245790	3245790	-	NC_016810	4522595	4522595	-	7	72	22	28404973	125527	3.34136e-26	CDS	3UTR
GJB7-2916	GJB7-4287.GJB7-4288.IGR	nlpD.gene2957	SL1344_4254.3UTR.gene4337	-	- : -	NC_016810	3089205	3089237	-	NC_016810	4583979	4584054	+	38	65758	829	28338449	19.7541	8.99485e-28	CDS	3UTR
GJB7-3335	GJB7-4375	degQ.gene3376	SL1344_4339.3UTR.gene4426	-	-	NC_016810	3537195	3537195	+	NC_016810	4664190	4664190	+	20	648	3290	28401116	266.437	3.95379e-34	CDS	3UTR
GJB7-43	GJB7-3401	SL1344_0043.gene42	rplQ.3UTR.gene3442	-	-	NC_016810	51095	51095	-	NC_016810	3604354	3604354	-	6	11	505	28404552	30680	8.90422e-18	CDS	3UTR
GJB7-4456	GJB7-2055.EST5UTR.70	SL1344_4419.gene4509	rfbP.3UTR.gene2091	-	-	NC_016810	4756606	4756606	+	NC_016810	2158553	2158553	-	10	103	210	28404751	13132.1	8.56194e-31	CDS	3UTR
GJB7-2276	GJB7-4471	pmrD.gene2312	SL1344_4435.3UTR.gene4525	-	-	NC_016810	2409240	2409240	-	NC_016810	4780616	4780616	+	6	1020	72	28403976	2320.59	1.22631e-11	CDS	3UTR
GJB7-4091	GJB7-449	ppc.gene4141	SL1344_0451.3UTR.gene458	-	-	NC_016810	4358299	4358299	-	NC_016810	514561	514561	+	5	112	1062	28403895	1194	2.70475e-07	CDS	3UTR
GJB7-3407	GJB7-449	prlA.gene3448	SL1344_0451.3UTR.gene458	-	-	NC_016810	3607973	3607973	-	NC_016810	514560	514560	+	7	4367	1060	28399640	42.9459	0.0118664	CDS	3UTR
GJB7-4526	GJB7-2664.GJB7-2663.IGR	SL1344_4487.gene4581	ffh.3UTR.gene2701	-	- : -	NC_016810	4834109	4834109	+	NC_016810	2828222	2828222	-	15	104	34	28404921	120496	2.94851e-62	CDS	3UTR
GJB7-3418	GJB7-515	rpsQ.gene3459	SL1344_0519.3UTR.gene524	-	-	NC_016810	3613285	3613285	-	NC_016810	587404	587404	-	11	4008	253	28400802	308.088	8.36185e-17	CDS	3UTR
GJB7-551	GJB7-3080	SL1344_0555.gene562	metK.3UTR.gene3121	-	-	NC_016810	622593	622593	-	NC_016810	3273573	3273573	+	9	314	158	28404593	5152.81	1.38647e-23	CDS	3UTR
GJB7-878	GJB7-585.GJB7-584.IGR	SL1344_0876.gene891	ybdH.3UTR.gene597	-	- : -	NC_016810	970733	970733	-	NC_016810	662918	662918	-	36	73	56	28404909	250141	1.58123e-165	CDS	3UTR
GJB7-2642	GJB7-598	aroF.gene2679	SL1344_0602.3UTR.gene609	-	-	NC_016810	2812937	2812937	-	NC_016810	676841	676841	-	7	529	277	28404261	1356.89	4.89223e-13	CDS	3UTR
GJB7-615	GJB7-2168	SL1344_0619.gene626	yeiG.3UTR.gene2203	-	-	NC_016810	693337	693337	+	NC_016810	2290034	2290034	+	5	128	75	28404866	14794.2	1.09596e-12	CDS	3UTR
GJB7-629	GJB7-547.AS	SL1344_0633.gene640	cusA.3UTR.gene557	-	-	NC_016810	706309	706309	-	NC_016810	618792	618792	+	7	89	1	28404977	2.2341e+06	7.04251e-31	CDS	3UTR
GJB7-635	GJB7-959.GJB7-960.IGR	SL1344_0639.gene646	SL1344_0956.3UTR.gene972	-	- : -	NC_016810	713560	713560	+	NC_016810	1065706	1065706	+	5	252	187	28404630	3013.82	2.62631e-09	CDS	3UTR
GJB7-724	GJB7-612	SL1344_0725.gene737	pagP.3UTR.gene623	-	-	NC_016810	811966	811966	+	NC_016810	692222	692222	+	6	235	397	28404436	1826.75	4.37781e-11	CDS	3UTR
GJB7-814	GJB7-851	SL1344_0810.gene827	grxA.3UTR.gene864	-	-	NC_016810	901645	901645	+	NC_016810	944313	944313	-	9	1373	817	28402875	227.883	1.48264e-11	CDS	3UTR
GJB7-3743	GJB7-82	cigR.gene3788	SL1344_0082.3UTR.gene81	-	-	NC_016810	3982470	3982470	-	NC_016810	94571	94571	+	16	1053	321	28403684	1344.5	2.88122e-37	CDS	3UTR
GJB7-3525	GJB7-83	asd.gene3567	SL1344_0083.3UTR.gene82	-	-	NC_016810	3730488	3730488	-	NC_016810	94759	94759	-	7	46	2216	28402805	1950.44	5.984e-14	CDS	3UTR
GJB7-3488	GJB7-83	envZ.gene3529	SL1344_0083.3UTR.gene82	-	-	NC_016810	3680525	3680525	-	NC_016810	94757	94757	-	12	280	2211	28402571	550.544	7.00459e-22	CDS	3UTR
GJB7-846	GJB7-2381	SL1344_0843.gene859	nupC.3UTR.gene2417	-	-	NC_016810	939552	939552	-	NC_016810	2524230	2524230	+	31	64	363	28404616	37902.2	1.63624e-119	CDS	3UTR
GJB7-1125	GJB7-855	ams.gene1140	SL1344_0853.3UTR.gene868	-	-	NC_016810	1225826	1225826	-	NC_016810	947310	947310	+	22	142	40	28404870	110019	9.69703e-93	CDS	3UTR
GJB7-2671	GJB7-890	smpA.gene2708	SL1344_0888.3UTR.gene904	-	-	NC_016810	2836509	2836509	+	NC_016810	983982	983982	-	5	667	483	28403919	440.834	3.5728e-05	CDS	3UTR
GJB7-1645	GJB7-890	topA.gene1667	SL1344_0888.3UTR.gene904	-	-	NC_016810	1768884	1768884	-	NC_016810	983981	983981	-	9	443	479	28404143	1204.72	5.26595e-18	CDS	3UTR
GJB7-915	GJB7-1136.GJB7-1137.IGT	SL1344_0912.gene928	acpP.3UTR.gene1151	-	- : -	NC_016810	1016512	1016512	-	NC_016810	1236506	1236506	+	10	365	1424	28403275	546.469	3.00865e-17	CDS	3UTR
GJB7-926	GJB7-2773	SL1344_0923.gene939	mig-14.3UTR.gene2813	-	-	NC_016810	1030194	1030194	+	NC_016810	2953088	2953088	+	7	113	389	28404565	4523.33	1.2604e-16	CDS	3UTR
GJB7-3521	GJB7-959.GJB7-960.IGR	glgA.gene3563	SL1344_0956.3UTR.gene972	-	- : -	NC_016810	3723388	3723388	-	NC_016810	1065718	1065718	+	11	248	181	28404634	6960.68	1.55944e-31	CDS	3UTR
GJB7-1734	GJB7-4255.GJB7-4254.IGR	fadR.gene1756	SC4B5.11c.3UTR.gene4305	-	- : -	NC_016810	1863011	1863011	-	NC_016810	4546519	4546519	-	5	496	70	28404503	4090.51	6.30711e-10	CDS	3UTR
GJB7-4255	GJB7-4255.GJB7-4254.IGR	SC4B5.11c.gene4305	SC4B5.11c.3UTR.gene4305	-	- : -	NC_016810	4547917	4547917	-	NC_016810	4546535	4546535	-	27	53	48	28404946	301468	3.85065e-125	CDS	3UTR
GJB7-2980	GJB7-156	mltA.gene3021	acnB.3UTR.gene159	-	-	NC_016810	3161997	3161997	-	NC_016810	188453	188453	+	7	17	1743	28403307	6709.97	2.51663e-17	CDS	3UTR
GJB7-1134	GJB7-1136.GJB7-1137.IGT	fabD.gene1149	acpP.3UTR.gene1151	-	- : -	NC_016810	1234942	1235184	+	NC_016810	1236513	1236592	+	21	3144	1413	28400496	134.252	5.59557e-30	CDS	3UTR
GJB7-397	GJB7-1136.GJB7-1137.IGT	queA.gene405	acpP.3UTR.gene1151	-	- : -	NC_016810	459353	459353	+	NC_016810	1236525	1236525	+	7	72	1427	28403568	1935.15	5.20323e-14	CDS	3UTR
GJB7-2042	GJB7-1136.GJB7-1137.IGT	yeeF.gene2077	acpP.3UTR.gene1151	-	- : -	NC_016810	2144288	2144288	-	NC_016810	1236526	1236526	+	6	121	1428	28403519	986.302	1.84195e-09	CDS	3UTR
GJB7-4245	GJB7-3496	acs.gene4295	bioH.3UTR.gene3537	-	-	NC_016810	4535828	4535828	-	NC_016810	3689392	3689392	-	5	91	15	28404963	104047	1.34454e-16	CDS	3UTR
GJB7-1679	GJB7-444	adh.gene1701	ppiD.3UTR.gene453	-	-	NC_016810	1800370	1800370	+	NC_016810	510043	510043	+	5	131	364	28404574	2978.42	2.82932e-09	CDS	3UTR
GJB7-1334	GJB7-1058	sseB.gene1352	agp.3UTR.gene1073	-	-	NC_016810	1440969	1440969	+	NC_016810	1161278	1161278	+	20	12121	82	28392851	571.33	7.16811e-40	CDS	3UTR
GJB7-2819	GJB7-4091	alaS.gene2859	ppc.3UTR.gene4141	-	-	NC_016810	2994147	2994147	-	NC_016810	4356688	4356688	-	5	5326	36	28399707	740.594	3.78662e-06	CDS	3UTR
GJB7-4217	GJB7-1183	alr.gene4267	cspH.3UTR.gene1199	-	-	NC_016810	4490190	4490190	+	NC_016810	1287665	1287665	-	5	160	95	28404814	9343.69	1.02362e-11	CDS	3UTR
GJB7-3317	GJB7-4217	gltB.gene3358	alr.3UTR.gene4267	-	-	NC_016810	3515961	3515961	+	NC_016810	4490430	4490430	+	5	2177	58	28402834	1124.72	4.07672e-07	CDS	3UTR
GJB7-1125	GJB7-940	ams.gene1140	asnS.3UTR.gene953	-	-	NC_016810	1227683	1227683	-	NC_016810	1048036	1048036	-	19	1169	1222	28402664	377.77	5.00685e-35	CDS	3UTR
GJB7-3138	GJB7-1125	hybB.gene3179	ams.3UTR.gene1140	-	-	NC_016810	3331671	3331671	-	NC_016810	1224494	1224494	-	20	37	59	28404958	260238	1.45976e-90	CDS	3UTR
GJB7-1515	GJB7-2552	ansP.gene1535	lepB.3UTR.gene2588	-	-	NC_016810	1628592	1628592	+	NC_016810	2723492	2723492	-	12	196	119	28404747	14614	1.19237e-38	CDS	3UTR
GJB7-3978	GJB7-88	glnA.gene4028	apaH.3UTR.gene89	-	-	NC_016810	4238181	4238181	-	NC_016810	101406	101406	-	8	5071	116	28399879	386.238	2.45555e-11	CDS	3UTR
GJB7-47	GJB7-4219	ileS.gene46	aphA.3UTR.gene4269	-	-	NC_016810	53922	53922	+	NC_016810	4492702	4492702	+	19	207	42	28404806	62076.3	3.87189e-75	CDS	3UTR
GJB7-392	GJB7-3347	brnQ.gene400	argR.3UTR.gene3388	-	-	NC_016810	453610	453610	+	NC_016810	3549937	3549937	+	12	984	3690	28400388	93.8608	8.53343e-13	CDS	3UTR
GJB7-3193	GJB7-3347	cca.gene3234	argR.3UTR.gene3388	-	-	NC_016810	3389970	3389970	+	NC_016810	3549920	3549920	+	7	1365	3695	28400007	39.4157	0.0212591	CDS	3UTR
GJB7-809	GJB7-3347	glnH.gene822	argR.3UTR.gene3388	-	-	NC_016810	896225	896225	-	NC_016810	3549938	3549938	+	24	791	3678	28400581	234.288	8.95629e-41	CDS	3UTR
GJB7-3744	GJB7-3347	mgtB.gene3789	argR.3UTR.gene3388	-	-	NC_016810	3985120	3985120	-	NC_016810	3549921	3549921	+	11	1787	3691	28399585	47.3627	4.94948e-08	CDS	3UTR
GJB7-1834	GJB7-2937	argS.gene1866	cysH.3UTR.gene2978	-	-	NC_016810	1960589	1960589	+	NC_016810	3110197	3110197	-	7	135	43	28404889	34252.2	1.46612e-22	CDS	3UTR
GJB7-3388	GJB7-4552	aroE.gene3429	rob.3UTR.gene4607	-	-	NC_016810	3595558	3595558	-	NC_016810	4863240	4863240	-	6	58	454	28404556	6472.25	2.85926e-14	CDS	3UTR
GJB7-2094	GJB7-4211	asmA.gene2129	zur.3UTR.gene4261	-	-	NC_016810	2204167	2204167	-	NC_016810	4483070	4483071	-	8	415	120	28404531	4562.98	7.06217e-20	CDS	3UTR
GJB7-3851	GJB7-4036	atpE.gene3897	cdh.3UTR.gene4086	-	-	NC_016810	4100430	4100430	-	NC_016810	4296800	4296800	+	8	2019	171	28402876	658.142	3.19961e-13	CDS	3UTR
GJB7-3430	GJB7-313	bfr.gene3471	crl.3UTR.gene321	-	-	NC_016810	3619212	3619212	-	NC_016810	364431	364431	+	25	221	206	28404622	15598	3.49923e-87	CDS	3UTR
GJB7-2141	GJB7-4307	bglX.gene2176	ecnB.3UTR.gene4357	-	-	NC_016810	2259548	2259548	-	NC_016810	4601219	4601219	+	5	190	718	28404161	1041.06	5.11958e-07	CDS	3UTR
GJB7-3425	GJB7-70	rplW.gene3466	caiE.3UTR.gene69	-	-	NC_016810	3616417	3616417	-	NC_016810	81005	81005	-	6	4559	52	28400457	718.793	1.50889e-08	CDS	3UTR
GJB7-986	GJB7-4036	sodCI.gene999	cdh.3UTR.gene4086	-	-	NC_016810	1087072	1087072	-	NC_016810	4296800	4296800	+	6	424	173	28404471	2323.41	1.06416e-11	CDS	3UTR
GJB7-1503	GJB7-1840	ompD.gene1523	cheZ.3UTR.gene1872	-	-	NC_016810	1612881	1612881	+	NC_016810	1969173	1969173	-	12	54	184	28404824	34305.3	8.89089e-43	CDS	3UTR
GJB7-1161	GJB7-1178	cobB.gene1176	icdA.3UTR.gene1194	-	-	NC_016810	1263716	1263716	+	NC_016810	1282502	1282502	+	8	1026	83	28403957	2668.35	5.56078e-18	CDS	3UTR
GJB7-2807	GJB7-4032	emrB.gene2847	cpxP.3UTR.gene4082	-	-	NC_016810	2985585	2985585	+	NC_016810	4292534	4292534	+	24	2110	20932	28382008	15.4227	3.69644e-13	CDS	3UTR
GJB7-882	GJB7-4032	ybjY.gene895	cpxP.3UTR.gene4082	-	-	NC_016810	975236	975260	+	NC_016810	4292534	4292543	+	32	2076	20924	28382042	20.9084	1.99446e-23	CDS	3UTR
GJB7-3317	GJB7-313	gltB.gene3358	crl.3UTR.gene321	-	-	NC_016810	3519113	3519113	+	NC_016810	364431	364431	+	6	150	225	28404693	5049.72	1.07477e-13	CDS	3UTR
GJB7-1083	GJB7-463.EST5UTR.87	csgB.gene1098	hha.3UTR.gene473	-	-	NC_016810	1187417	1187417	+	NC_016810	527528	527528	-	16	6	299	28404753	253331	5.79334e-68	CDS	3UTR
GJB7-3434	GJB7-3632	rpsG.gene3475	cspA.3UTR.gene3676	-	-	NC_016810	3623449	3623449	-	NC_016810	3857970	3857970	+	12	1824	5376	28397862	34.7522	1.00694e-07	CDS	3UTR
GJB7-3404	GJB7-3632	rpsK.gene3445	cspA.3UTR.gene3676	-	-	NC_016810	3606742	3606742	-	NC_016810	3857970	3857970	+	14	3951	5374	28395735	18.723	2.22485e-06	CDS	3UTR
GJB7-1350	GJB7-3632	ssaV.gene1368	cspA.3UTR.gene3676	-	-	NC_016810	1452113	1452113	+	NC_016810	3857970	3857970	+	16	1122	5372	28398564	75.3854	1.67301e-17	CDS	3UTR
GJB7-1766	GJB7-1793	cspC.gene1788	pagK.3UTR.gene1821	-	-	NC_016810	1893151	1893151	-	NC_016810	1920949	1920949	+	6	207	2052	28402809	401.204	3.74446e-07	CDS	3UTR
GJB7-1135	GJB7-613	fabG.gene1150	cspE.3UTR.gene624	-	-	NC_016810	1235540	1235540	+	NC_016810	692635	692635	+	20	483	1469	28403102	800.621	1.38913e-43	CDS	3UTR
GJB7-1339	GJB7-1183.EST5UTR.37	sscB.gene1357	pagD.3UTR.gene1200	-	-	NC_016810	1444617	1444617	+	NC_016810	1287935	1287935	-	5	1153	24	28403892	5132.24	2.89628e-10	CDS	3UTR
GJB7-207	GJB7-1183	htrA.gene210	cspH.3UTR.gene1199	-	-	NC_016810	245372	245372	+	NC_016810	1287664	1287664	-	22	2908	78	28402066	2754.76	2.9087e-59	CDS	3UTR
GJB7-2807	GJB7-2818	emrB.gene2847	csrA.3UTR.gene2858	-	-	NC_016810	2986880	2986880	+	NC_016810	2993506	2993506	-	22	245	188	28404619	13567.1	8.02586e-75	CDS	3UTR
GJB7-4367	GJB7-253	cycA.gene4418	yafB.3UTR.gene256	-	-	NC_016810	4655539	4655539	+	NC_016810	295879	295879	+	8	279	512	28404275	1590.74	2.69118e-16	CDS	3UTR
GJB7-3683	GJB7-3682	gpsA.gene3727	cysE.3UTR.gene3726	-	-	NC_016810	3916507	3916507	-	NC_016810	3915422	3915422	-	16	107	132	28404819	32177.6	1.31651e-58	CDS	3UTR
GJB7-4373	GJB7-4033	cysQ.gene4424	yiiP.3UTR.gene4083	-	-	NC_016810	4662473	4662473	+	NC_016810	4293592	4293592	+	7	52	393	28404622	9729.51	7.76475e-19	CDS	3UTR
GJB7-3472	GJB7-4335	damX.gene3513	hflC.3UTR.gene4385	-	-	NC_016810	3662395	3662395	-	NC_016810	4629315	4629315	+	13	3790	233	28401038	418.102	1.29884e-22	CDS	3UTR
GJB7-2133	GJB7-373	yehT.gene2168	ddlA.3UTR.gene381	-	-	NC_016810	2251481	2251481	-	NC_016810	433009	433009	-	7	220	266	28404581	3397.68	8.58669e-16	CDS	3UTR
GJB7-1591	GJB7-2336.GJB7-2335.IGR	fnr.gene1612	dedD.3UTR.gene2372	-	- : -	NC_016810	1711548	1711548	+	NC_016810	2474193	2474193	-	7	156	215	28404696	5928.23	1.8822e-17	CDS	3UTR
GJB7-2302	GJB7-2336.GJB7-2335.IGR	lrhA.gene2338	dedD.3UTR.gene2372	-	- : -	NC_016810	2438735	2438735	-	NC_016810	2474237	2474237	-	6	4533	118	28400417	318.572	1.59419e-06	CDS	3UTR
GJB7-2097	GJB7-2336.GJB7-2335.IGR	yegE.gene2132	dedD.3UTR.gene2372	-	- : -	NC_016810	2206642	2206642	+	NC_016810	2474226	2474226	-	6	61	118	28404889	23677.3	1.33529e-17	CDS	3UTR
GJB7-12	GJB7-13	dnaK.gene11	dnaJ.3UTR.gene12	-	-	NC_016810	13093	13465	+	NC_016810	14745	14787	+	12	6464	1153	28397445	45.7225	3.94692e-09	CDS	3UTR
GJB7-3506	GJB7-13	rtcB.gene3547	dnaJ.3UTR.gene12	-	-	NC_016810	3703090	3703090	-	NC_016810	14747	14747	+	19	929	1146	28402980	506.894	2.00109e-37	CDS	3UTR
GJB7-93	GJB7-1905	imp.gene94	dsrB.3UTR.gene1938	-	-	NC_016810	107524	107524	-	NC_016810	2025637	2025637	-	15	276	42	28404741	36755.6	4.79972e-55	CDS	3UTR
GJB7-717	GJB7-1905	sucA.gene730	dsrB.3UTR.gene1938	-	-	NC_016810	803073	803073	+	NC_016810	2025639	2025639	-	31	141	26	28404876	240194	2.6454e-140	CDS	3UTR
GJB7-3886	GJB7-4307	ilvC.gene3933	ecnB.3UTR.gene4357	-	-	NC_016810	4139840	4139840	+	NC_016810	4601223	4601223	+	8	2761	715	28401590	115.096	2.95557e-07	CDS	3UTR
GJB7-2943	GJB7-894	eno.gene2984	infA.3UTR.gene907	-	-	NC_016810	3119850	3119850	-	NC_016810	986869	986869	-	16	1639	543	28402876	510.627	1.21798e-30	CDS	3UTR
GJB7-2550	GJB7-2668	era.gene2586	grpE.3UTR.gene2705	-	-	NC_016810	2722357	2722357	-	NC_016810	2832757	2832757	-	6	198	641	28404229	1342.8	2.76215e-10	CDS	3UTR
GJB7-3446	GJB7-1008	yheS.gene3487	fabA.3UTR.gene1023	-	-	NC_016810	3631798	3631799	+	NC_016810	1114217	1114217	-	18	186	463	28404407	5936.96	5.59331e-54	CDS	3UTR
GJB7-2342	GJB7-1630	pdxB.gene2378	fabI.3UTR.gene1652	-	-	NC_016810	2480496	2480496	-	NC_016810	1749784	1749784	+	6	335	448	28404285	1135.57	7.33339e-10	CDS	3UTR
GJB7-170	GJB7-3059	yadG.gene173	fba.3UTR.gene3100	-	-	NC_016810	202429	202429	+	NC_016810	3250217	3250217	-	9	286	128	28404651	6983.22	9.72107e-25	CDS	3UTR
GJB7-47	GJB7-4009.GJB7-4010.IGR	ileS.gene46	fdhD.3UTR.gene4059	-	- : -	NC_016810	54146	54146	+	NC_016810	4270437	4270437	+	6	461	57	28404550	6485.8	2.83838e-14	CDS	3UTR
GJB7-669	GJB7-2664.GJB7-2663.IGR	glnS.gene681	ffh.3UTR.gene2701	-	- : -	NC_016810	747632	747632	+	NC_016810	2828221	2828221	-	19	65	30	28404960	276766	4.02335e-86	CDS	3UTR
GJB7-536	GJB7-1680.GJB7-1679.IGR	fimH.gene545	tdk.3UTR.gene1702	-	- : -	NC_016810	609099	609099	+	NC_016810	1802718	1802718	-	33	63	3	28404975	4.9596e+06	8.52127e-173	CDS	3UTR
GJB7-112	GJB7-3372	leuA.gene114	fis.3UTR.gene3413	-	-	NC_016810	132930	132930	-	NC_016810	3577985	3577985	+	11	456	602	28404005	1138.18	4.79954e-23	CDS	3UTR
GJB7-2641	GJB7-677	tyrA.gene2678	fldA.3UTR.gene689	-	-	NC_016810	2811490	2811490	-	NC_016810	756520	756520	-	6	234	236	28404598	3086.11	1.95426e-12	CDS	3UTR
GJB7-2463	GJB7-3394	gcvR.gene2499	fmt.3UTR.gene3435	-	-	NC_016810	2603280	2603280	+	NC_016810	3599892	3599892	+	5	75	430	28404564	4403.81	4.3222e-10	CDS	3UTR
GJB7-2285	GJB7-3394	rnz.gene2321	fmt.3UTR.gene3435	-	-	NC_016810	2418292	2418292	+	NC_016810	3599905	3599905	+	18	132	638	28404286	6071.02	4.8025e-54	CDS	3UTR
GJB7-3421	GJB7-1591	rpsC.gene3462	fnr.3UTR.gene1612	-	-	NC_016810	3614424	3614424	-	NC_016810	1712002	1712002	+	16	7360	255	28397443	242.092	2.22466e-25	CDS	3UTR
GJB7-2626	GJB7-217	pssA.gene2663	frr.3UTR.gene220	-	-	NC_016810	2794312	2794312	+	NC_016810	257710	257710	+	29	90	77	28404878	118866	5.20316e-125	CDS	3UTR
GJB7-2180	GJB7-2178	fruB.gene2215	fruA.3UTR.gene2213	-	-	NC_016810	2304370	2304510	-	NC_016810	2301296	2301429	-	34	1563	913	28402564	676.716	1.34025e-75	CDS	3UTR
GJB7-1336	GJB7-1858	sseC.gene1354	ftnA.3UTR.gene1890	-	-	NC_016810	1442767	1442767	+	NC_016810	1987462	1987462	+	19	2788	144	28402123	1344.15	4.8089e-45	CDS	3UTR
GJB7-131	GJB7-3272	ftsA.gene133	infB.3UTR.gene3313	-	-	NC_016810	154966	154966	+	NC_016810	3474304	3474304	-	28	854	1321	28402871	704.952	8.84491e-62	CDS	3UTR
GJB7-131	GJB7-1007	ftsA.gene133	rmf.3UTR.gene1022	-	-	NC_016810	155174	155174	+	NC_016810	1114136	1114136	+	26	303	141	28404604	17286.2	7.0884e-92	CDS	3UTR
GJB7-3283	GJB7-3286	ftsH.gene3324	greA.3UTR.gene3327	-	-	NC_016810	3487633	3487633	-	NC_016810	3489343	3489343	-	18	970	582	28403504	905.628	1.2501e-39	CDS	3UTR
GJB7-3421	GJB7-3283	rpsC.gene3462	ftsH.3UTR.gene3324	-	-	NC_016810	3614547	3614579	-	NC_016810	3486074	3486190	-	30	9314	3699	28392031	24.7228	9.9395e-24	CDS	3UTR
GJB7-3284	GJB7-993.GJB7-994.IGR	ftsJ.gene3325	SL1344_0992.3UTR.gene1008	-	- : -	NC_016810	3488606	3488606	-	NC_016810	1097865	1097865	+	8	748	411	28403907	739.137	1.15723e-13	CDS	3UTR
GJB7-901	GJB7-365	ftsK.gene914	hemB.3UTR.gene373	-	-	NC_016810	997887	997887	+	NC_016810	423158	423158	-	7	113	760	28404194	2315.2	1.32094e-14	CDS	3UTR
GJB7-901	GJB7-1774	ftsK.gene914	prc.3UTR.gene1796	-	-	NC_016810	993955	993955	+	NC_016810	1898694	1898694	-	6	464	20	28404584	18365	1.00016e-16	CDS	3UTR
GJB7-132	GJB7-3048	ftsZ.gene134	pepP.3UTR.gene3090	-	-	NC_016810	156475	156475	+	NC_016810	3240303	3240303	-	6	436	212	28404420	1843.8	4.16053e-11	CDS	3UTR
GJB7-3433	GJB7-207	fusA.gene3474	htrA.3UTR.gene210	-	-	NC_016810	3621597	3621597	-	NC_016810	245922	245922	+	24	1723	107	28403220	3697.51	1.77101e-68	CDS	3UTR
GJB7-2974	GJB7-365	gcvA.gene3015	hemB.3UTR.gene373	-	-	NC_016810	3156263	3156263	-	NC_016810	423157	423157	-	16	376	751	28403931	1609.42	1.61018e-38	CDS	3UTR
GJB7-3856	GJB7-3978.GJB7-3977.IGR	mioC.gene3902	glnA.3UTR.gene4028	-	- : -	NC_016810	4105704	4105704	-	NC_016810	4236850	4236850	-	9	1197	8697	28395171	24.5484	0.00539609	CDS	3UTR
GJB7-2950	GJB7-3978.GJB7-3977.IGR	rumA.gene2991	glnA.3UTR.gene4028	-	- : -	NC_016810	3127399	3127401	-	NC_016810	4236851	4236852	-	16	856	8690	28395512	61.0768	4.75354e-16	CDS	3UTR
GJB7-2050	GJB7-3512	hisA.gene2085	glpD.3UTR.gene3554	-	-	NC_016810	2153016	2153016	+	NC_016810	3711569	3711569	+	15	466	699	28403894	1307.99	1.97333e-34	CDS	3UTR
GJB7-2387	GJB7-3510.GJB7-3509.IGR	gltX.gene2423	SL1344_3489.3UTR.gene3551	-	- : -	NC_016810	2528414	2528414	-	NC_016810	3707750	3707750	-	30	97	351	28404596	25028.3	5.34675e-111	CDS	3UTR
GJB7-3444	GJB7-3510.GJB7-3509.IGR	kefB.gene3485	SL1344_3489.3UTR.gene3551	-	- : -	NC_016810	3629036	3629036	-	NC_016810	3707764	3707764	-	7	1071	374	28403622	496.376	5.25323e-10	CDS	3UTR
GJB7-2282	GJB7-2055.EST5UTR.75	menF.gene2318	rfbP.3UTR.gene2091	-	-	NC_016810	2416076	2416076	-	NC_016810	2158558	2158558	-	15	74	205	28404780	28086.5	1.10809e-53	CDS	3UTR
GJB7-2055	GJB7-2276	gnd.gene2090	pmrD.3UTR.gene2312	-	-	NC_016810	2157163	2157163	-	NC_016810	2409023	2409023	-	6	156	445	28404467	2455.01	7.72833e-12	CDS	3UTR
GJB7-4551	GJB7-3573	gpmB.gene4606	pitA.3UTR.gene3615	-	-	NC_016810	4862714	4862714	+	NC_016810	3781317	3781317	+	23	34	222	28404795	86554.1	1.33215e-94	CDS	3UTR
GJB7-1348	GJB7-3286	ssaL.gene1366	greA.3UTR.gene3327	-	-	NC_016810	1449569	1449569	+	NC_016810	3489341	3489341	-	7	5510	593	28398964	60.8407	0.00110134	CDS	3UTR
GJB7-2341	GJB7-3286	usg.gene2377	greA.3UTR.gene3327	-	-	NC_016810	2479506	2479506	-	NC_016810	3489343	3489343	-	10	1027	590	28403447	468.758	1.33426e-16	CDS	3UTR
GJB7-4300	GJB7-2773	groES.gene4350	mig-14.3UTR.gene2813	-	-	NC_016810	4595484	4595484	+	NC_016810	2953091	2953091	+	15	1336	381	28403342	837.007	1.54809e-31	CDS	3UTR
GJB7-3419	GJB7-2668	rpsQ.gene3459	grpE.3UTR.gene2705	-	-	NC_016810	3613078	3613342	-	NC_016810	2832739	2832777	-	11	27239	636	28377188	18.0183	0.0015128	CDS	3UTR
GJB7-2915	GJB7-2668	rpoS.gene2956	grpE.3UTR.gene2705	-	-	NC_016810	3088597	3088597	-	NC_016810	2832757	2832757	-	20	3923	627	28400504	230.925	6.83437e-33	CDS	3UTR
GJB7-2846	GJB7-851	hypA.gene2886	grxA.3UTR.gene864	-	-	NC_016810	3022567	3022567	+	NC_016810	944324	944324	-	9	0	817	28404248		3.11169e-34	CDS	3UTR
GJB7-3129	GJB7-3905	gsp.gene3170	yifK.3UTR.gene3954	-	-	NC_016810	3324424	3324424	-	NC_016810	4162369	4162369	+	17	150	71	28404836	45341.1	6.91298e-65	CDS	3UTR
GJB7-1387	GJB7-1413	gst.gene1405	pntB.3UTR.gene1431	-	-	NC_016810	1483070	1483070	-	NC_016810	1515495	1515495	+	14	41	153	28404866	63393.6	3.20388e-54	CDS	3UTR
GJB7-4137	GJB7-2790	hemE.gene4187	stpA.3UTR.gene2830	-	-	NC_016810	4405656	4405656	+	NC_016810	2969790	2969790	-	11	274	333	28404456	3424.4	3.16495e-28	CDS	3UTR
GJB7-3272	GJB7-479	infB.gene3313	hemH.3UTR.gene488	-	-	NC_016810	3474634	3474634	-	NC_016810	547382	547382	+	25	1535	37	28403477	12502.6	8.25418e-83	CDS	3UTR
GJB7-4333	GJB7-617	hflX.gene4383	lipA.3UTR.gene628	-	-	NC_016810	4626398	4626398	+	NC_016810	694332	694332	-	6	374	62	28404632	7349.83	1.31752e-14	CDS	3UTR
GJB7-2513	GJB7-464	nifU.gene2549	hha.3UTR.gene473	-	-	NC_016810	2678949	2678949	-	NC_016810	527600	527600	-	28	3640	287	28401119	761.22	2.08891e-62	CDS	3UTR
GJB7-1185	GJB7-1277	pagC.gene1201	himA.3UTR.gene1294	-	-	NC_016810	1289285	1289285	+	NC_016810	1376223	1376223	+	7	771	167	28404129	1544.22	2.07814e-13	CDS	3UTR
GJB7-1393	GJB7-1277	rnfC.gene1411	himA.3UTR.gene1294	-	-	NC_016810	1490489	1490489	-	NC_016810	1376235	1376235	+	10	472	164	28404428	3669.44	2.11672e-25	CDS	3UTR
GJB7-921	GJB7-922	rpsA.gene934	himD.3UTR.gene935	-	-	NC_016810	1022847	1022847	+	NC_016810	1024481	1024481	+	5	1332	542	28403195	196.713	0.00118007	CDS	3UTR
GJB7-3717	GJB7-2052	rph.gene3762	hisI.3UTR.gene2087	-	-	NC_016810	3948243	3948243	-	NC_016810	2154469	2154469	+	16	473	283	28404302	3395.13	1.31046e-43	CDS	3UTR
GJB7-2511	GJB7-443	hscB.gene2547	hupB.3UTR.gene452	-	-	NC_016810	2678099	2678099	-	NC_016810	507886	507886	+	17	3100	1150	28400807	135.432	3.11429e-23	CDS	3UTR
GJB7-2511	GJB7-2772.GJB7-2773.IGR	hscB.gene2547	virK.3UTR.gene2812	-	- : -	NC_016810	2678102	2678189	-	NC_016810	2951881	2952041	+	11	854	3615	28400594	101.194	1.3631e-11	CDS	3UTR
GJB7-3408	GJB7-4063	rplO.gene3449	hslU.3UTR.gene4113	-	-	NC_016810	3609061	3609061	-	NC_016810	4320573	4320573	-	24	6919	861	28397270	114.404	2.22804e-33	CDS	3UTR
GJB7-443	GJB7-3824.GJB7-3826.IGR	hupB.gene452	intA.3UTR.gene3871	-	- : -	NC_016810	507653	507653	+	NC_016810	4072551	4072551	+	27	9046	137	28395864	618.645	5.03488e-57	CDS	3UTR
GJB7-2841	GJB7-3401	hycE.gene2881	rplQ.3UTR.gene3442	-	-	NC_016810	3016697	3016697	-	NC_016810	3604354	3604354	-	20	29	491	28404534	39896.8	5.34436e-75	CDS	3UTR
GJB7-3273	GJB7-3272.GJB7-3271.IGR	nusA.gene3314	infB.3UTR.gene3313	-	- : -	NC_016810	3477492	3477494	-	NC_016810	3474171	3474172	-	36	932	167	28403939	6569.75	1.93097e-114	CDS	3UTR
GJB7-3272	GJB7-1919.EST5UTR.37	infB.gene3313	SL1344_1927.3UTR.gene1953	-	-	NC_016810	3474634	3474634	-	NC_016810	2039188	2039188	-	10	1550	196	28403318	934.935	1.59511e-19	CDS	3UTR
GJB7-1774	GJB7-2891.GJB7-2892.IGR	prc.gene1796	invH.3UTR.gene2931	-	- : -	NC_016810	1899738	1899738	-	NC_016810	3067587	3067587	+	8	477	5785	28398804	82.3319	4.27975e-06	CDS	3UTR
GJB7-1336	GJB7-1708	sseC.gene1354	hemM.3UTR.gene1729	-	-	NC_016810	1442332	1442332	+	NC_016810	1833561	1833561	+	20	3100	83	28401871	2207.69	1.37465e-51	CDS	3UTR
GJB7-1771	GJB7-986	kdgR.gene1793	sodCI.3UTR.gene999	-	-	NC_016810	1895464	1895464	-	NC_016810	1086601	1086601	-	6	479	739	28403850	481.447	1.20928e-07	CDS	3UTR
GJB7-924	GJB7-928	msbA.gene937	kdsB.3UTR.gene941	-	-	NC_016810	1027636	1027636	+	NC_016810	1031980	1031980	+	19	136	21	28404898	188968	9.12574e-83	CDS	3UTR
GJB7-3444	GJB7-803.GJB7-802.IGR	kefB.gene3485	ybiJ.3UTR.gene816	-	- : -	NC_016810	3628941	3628941	-	NC_016810	889559	889560	-	7	1157	801	28403109	214.535	1.76002e-07	CDS	3UTR
GJB7-2916	GJB7-3861	nlpD.gene2957	kup.3UTR.gene3907	-	-	NC_016810	3089302	3089302	-	NC_016810	4112797	4112797	+	5	2172	40	28402857	1634.6	7.01338e-08	CDS	3UTR
GJB7-3861	GJB7-2638	kup.gene3907	yfiA.3UTR.gene2675	-	-	NC_016810	4111057	4111057	+	NC_016810	2808425	2808425	+	30	1642	455	28402947	1140.51	1.15122e-72	CDS	3UTR
GJB7-4208	GJB7-4205	lexA.gene4258	ubiA.3UTR.gene4255	-	-	NC_016810	4480651	4480651	+	NC_016810	4477397	4477397	+	5	233	88	28404748	6926.64	4.49548e-11	CDS	3UTR
GJB7-153	GJB7-4350	lpdA.gene155	yjfQ.3UTR.gene4401	-	-	NC_016810	182237	182237	+	NC_016810	4643514	4643514	-	9	918	0	28404147		8.83019e-34	CDS	3UTR
GJB7-3767	GJB7-2809	uhpT.gene3813	luxS.3UTR.gene2849	-	-	NC_016810	4008386	4008386	-	NC_016810	2988842	2988842	-	9	0	72	28404993		1.71944e-43	CDS	3UTR
GJB7-812	GJB7-3031	ompX.gene825	lysS.3UTR.gene3072	-	-	NC_016810	899058	899058	+	NC_016810	3219918	3219918	-	6	2790	374	28401904	163.314	7.70408e-05	CDS	3UTR
GJB7-3033	GJB7-3031	recJ.gene3074	lysS.3UTR.gene3072	-	-	NC_016810	3222851	3222851	-	NC_016810	3219922	3220003	-	15	490	785	28403784	1107.65	2.31195e-33	CDS	3UTR
GJB7-1336	GJB7-1761	sseC.gene1354	manZ.3UTR.gene1783	-	-	NC_016810	1443127	1443157	+	NC_016810	1888790	1888823	+	15	6346	2983	28395730	22.5004	2.15874e-08	CDS	3UTR
GJB7-188	GJB7-2129	mrcB.gene191	metG.3UTR.gene2164	-	-	NC_016810	221848	221848	+	NC_016810	2249490	2249490	+	12	375	129	28404558	7046.09	5.98774e-35	CDS	3UTR
GJB7-1017	GJB7-1680	mgsA.gene1032	tdk.3UTR.gene1702	-	-	NC_016810	1125267	1125267	-	NC_016810	1802834	1802834	-	11	28	242	28404793	46111.7	8.2253e-40	CDS	3UTR
GJB7-1336	GJB7-2773	sseC.gene1354	mig-14.3UTR.gene2813	-	-	NC_016810	1442046	1442046	+	NC_016810	2953088	2953088	+	34	1191	362	28403487	2239.91	8.5482e-93	CDS	3UTR
GJB7-3856	GJB7-3406	mioC.gene3902	rpmJ.3UTR.gene3447	-	-	NC_016810	4105737	4105737	-	NC_016810	3607356	3607356	-	12	1194	1497	28402371	190.682	1.86627e-16	CDS	3UTR
GJB7-2856	GJB7-258	sitD.gene2896	mltD.3UTR.gene261	-	-	NC_016810	3031817	3031817	+	NC_016810	299912	299912	-	23	461	1186	28403404	1194.85	6.55092e-55	CDS	3UTR
GJB7-124	GJB7-2772	mraY.gene126	virK.3UTR.gene2812	-	-	NC_016810	146551	146551	+	NC_016810	2951887	2951887	+	16	462	471	28404125	2088.52	2.59756e-40	CDS	3UTR
GJB7-118	GJB7-3311	mraZ.gene120	ptsO.3UTR.gene3352	-	-	NC_016810	140295	140295	+	NC_016810	3509352	3509352	+	34	2149	21	28402870	21398.6	1.83834e-118	CDS	3UTR
GJB7-1151	GJB7-668	ndh.gene1166	nagE.3UTR.gene680	-	-	NC_016810	1250939	1250939	+	NC_016810	746639	746639	+	7	348	55	28404664	10388.3	4.82214e-19	CDS	3UTR
GJB7-3552	GJB7-3462	rpoH.gene3594	nirD.3UTR.gene3503	-	-	NC_016810	3757615	3757615	-	NC_016810	3647881	3647881	+	13	2666	82	28402313	1688.97	3.43761e-30	CDS	3UTR
GJB7-3787	GJB7-3462	yidE.gene3833	nirD.3UTR.gene3503	-	-	NC_016810	4030240	4030240	-	NC_016810	3647881	3647881	+	5	150	90	28404829	10520.3	5.74021e-12	CDS	3UTR
GJB7-2916	GJB7-1185	nlpD.gene2957	pagC.3UTR.gene1201	-	-	NC_016810	3089122	3089122	-	NC_016810	1289673	1289673	+	17	12993	3392	28388672	10.9504	2.63848e-05	CDS	3UTR
GJB7-2299	GJB7-1362	nuoB.gene2335	ribE.3UTR.gene1380	-	-	NC_016810	2436120	2436120	-	NC_016810	1461050	1461050	+	22	308	113	28404631	17954.9	3.1011e-77	CDS	3UTR
GJB7-817	GJB7-2381	ybiT.gene830	nupC.3UTR.gene2417	-	-	NC_016810	904498	904498	+	NC_016810	2524229	2524229	+	6	817	388	28403863	537.619	6.29075e-08	CDS	3UTR
GJB7-3273	GJB7-1814	nusA.gene3314	pykA.3UTR.gene1844	-	-	NC_016810	3478358	3478358	-	NC_016810	1941505	1941505	+	23	683	43	28404325	22244.5	6.5861e-82	CDS	3UTR
GJB7-3273	GJB7-3418	nusA.gene3314	rpsQ.3UTR.gene3459	-	-	NC_016810	3477426	3477426	-	NC_016810	3613045	3613045	-	29	939	3235	28400871	271.138	2.82368e-52	CDS	3UTR
GJB7-939	GJB7-993.GJB7-994.IGR	ompF.gene952	SL1344_0992.3UTR.gene1008	-	- : -	NC_016810	1046646	1046646	-	NC_016810	1097805	1097805	+	5	169	414	28404486	2029.88	1.86602e-08	CDS	3UTR
GJB7-1805	GJB7-4473	opdB.gene1835	uxuR.3UTR.gene4527	-	-	NC_016810	1931159	1931159	-	NC_016810	4782410	4782410	+	20	811	286	28403957	2449.19	4.10301e-53	CDS	3UTR
GJB7-1185	GJB7-1530	pagC.gene1201	pcgL.3UTR.gene1550	-	-	NC_016810	1289486	1289486	+	NC_016810	1646793	1646793	-	7	1071	48	28403948	3867.64	4.92571e-16	CDS	3UTR
GJB7-2821	GJB7-1793	recA.gene2861	pagK.3UTR.gene1821	-	-	NC_016810	2997736	2997736	-	NC_016810	1920957	1920957	+	12	1517	2046	28401499	109.807	1.30719e-13	CDS	3UTR
GJB7-1807	GJB7-1793	yebF.gene1837	pagK.3UTR.gene1821	-	-	NC_016810	1932737	1932737	-	NC_016810	1920949	1920949	+	12	860	2046	28402156	193.699	1.56454e-16	CDS	3UTR
GJB7-1343	GJB7-1792.GJB7-1791.IGR	ssaH.gene1361	SL1344_1796.3UTR.gene1818	-	- : -	NC_016810	1446711	1446711	+	NC_016810	1919161	1919161	-	21	1969	7	28403077	43275.4	1.32286e-74	CDS	3UTR
GJB7-444	GJB7-2507.EST5UTR.74	ppiD.gene453	SL1344_2499.3UTR.gene2544	-	-	NC_016810	509425	509425	+	NC_016810	2675192	2675192	-	8	603	161	28404302	2340.62	1.33083e-17	CDS	3UTR
GJB7-3418	GJB7-998	rpsQ.gene3459	pepN.3UTR.gene1013	-	-	NC_016810	3613196	3613196	-	NC_016810	1103087	1103087	+	16	6036	975	28398047	77.2066	1.16464e-17	CDS	3UTR
GJB7-690	GJB7-998	ybfA.gene702	pepN.3UTR.gene1013	-	-	NC_016810	773953	773953	+	NC_016810	1103077	1103077	+	5	1173	986	28402910	122.789	0.0202701	CDS	3UTR
GJB7-4145	GJB7-1868.GJB7-1867.IGR	purD.gene4195	pgsA.3UTR.gene1901	-	- : -	NC_016810	4413411	4413411	-	NC_016810	1993235	1993235	-	7	90	1361	28403616	1623.2	1.65586e-13	CDS	3UTR
GJB7-2064	GJB7-1868.GJB7-1867.IGR	rfbH.gene2099	pgsA.3UTR.gene1901	-	- : -	NC_016810	2169891	2169891	-	NC_016810	1993262	1993262	-	11	64	1357	28403642	3597.55	3.31621e-28	CDS	3UTR
GJB7-3573	GJB7-3573.GJB7-3574.IGR	pitA.gene3615	pitA.3UTR.gene3615	-	- : -	NC_016810	3780324	3780324	+	NC_016810	3781449	3781449	+	9	586	50	28404429	8724.91	2.00541e-25	CDS	3UTR
GJB7-2873	GJB7-3972.GJB7-3973.IGR	sipA.gene2913	polA.3UTR.gene4022	-	- : -	NC_016810	3048188	3048188	-	NC_016810	4230613	4230613	+	11	41	173385	28231637	43.6851	3.988e-07	CDS	3UTR
GJB7-408	GJB7-1709	ribD.gene416	prs.3UTR.gene1731	-	-	NC_016810	470251	470251	+	NC_016810	1835585	1835585	+	5	1948	189	28402932	385.729	7.18811e-05	CDS	3UTR
GJB7-1615	GJB7-815	pspE.gene1637	ybiR.3UTR.gene828	-	-	NC_016810	1737605	1737605	-	NC_016810	903119	903119	+	12	1266	773	28403023	348.283	1.45362e-19	CDS	3UTR
GJB7-439	GJB7-2242	tig.gene448	rcsB.3UTR.gene2278	-	-	NC_016810	501790	501790	+	NC_016810	2368366	2368366	+	22	263	345	28404444	6887.06	1.26505e-68	CDS	3UTR
GJB7-385	GJB7-2772	rdgC.gene393	virK.3UTR.gene2812	-	-	NC_016810	443027	443027	-	NC_016810	2951901	2951901	+	8	185	1199	28403682	1024.41	9.29422e-15	CDS	3UTR
GJB7-164	GJB7-2821	speE.gene167	recA.3UTR.gene2861	-	-	NC_016810	195427	195427	-	NC_016810	2997429	2997429	-	23	4088	1295	28399668	123.384	1.5481e-32	CDS	3UTR
GJB7-3048	GJB7-3189	visB.gene3089	rfaE.3UTR.gene3230	-	-	NC_016810	3240105	3240105	-	NC_016810	3383243	3383243	-	13	823	169	28404069	2654.83	6.13307e-33	CDS	3UTR
GJB7-3415	GJB7-1007	rplE.gene3456	rmf.3UTR.gene1022	-	-	NC_016810	3611850	3611850	-	NC_016810	1114139	1114139	+	7	2767	160	28402140	449.076	1.14748e-09	CDS	3UTR
GJB7-4549	GJB7-1007	trpR.gene4604	rmf.3UTR.gene1022	-	-	NC_016810	4861922	4861922	+	NC_016810	1114144	1114144	+	5	61	162	28404846	14372	1.29168e-12	CDS	3UTR
GJB7-3357	GJB7-3200	rnG.gene3398	rpoD.3UTR.gene3241	-	-	NC_016810	3562172	3562172	-	NC_016810	3398956	3398956	+	17	132	285	28404640	12835.7	3.74572e-56	CDS	3UTR
GJB7-2660	GJB7-3823	rpl19.gene2697	yidC.3UTR.gene3869	-	-	NC_016810	2826336	2826336	-	NC_016810	4069391	4069391	+	18	2231	564	28402261	406.3	2.05831e-33	CDS	3UTR
GJB7-3405	GJB7-3401	rpsM.gene3446	rplQ.3UTR.gene3442	-	-	NC_016810	3606990	3607156	-	NC_016810	3604350	3604434	-	18	7351	2238	28395467	31.0681	8.59655e-14	CDS	3UTR
GJB7-3435	GJB7-2198	rpsL.gene3476	rplY.3UTR.gene2233	-	-	NC_016810	3624036	3624036	-	NC_016810	2324444	2324444	+	6	2015	263	28402790	321.574	1.37842e-06	CDS	3UTR
GJB7-3290	GJB7-214.GJB7-215.IGR	rpmA.gene3331	rpsB.3UTR.gene217	-	- : -	NC_016810	3494100	3494100	-	NC_016810	255160	255160	+	14	3320	160	28401580	748.536	3.0782e-28	CDS	3UTR
GJB7-3290	GJB7-163	rpmA.gene3331	speD.3UTR.gene166	-	-	NC_016810	3494166	3494166	-	NC_016810	194194	194194	-	7	5780	23	28399264	1495.37	6.43451e-13	CDS	3UTR
GJB7-4033	GJB7-3200	yiiP.gene4083	rpoD.3UTR.gene3241	-	-	NC_016810	4293068	4293068	+	NC_016810	3398967	3398967	+	6	131	296	28404641	4395.19	2.46592e-13	CDS	3UTR
GJB7-3506	GJB7-3509.AS	rtcB.gene3547	SL1344_3489.3UTR.gene3551	-	-	NC_016810	3704048	3704048	-	NC_016810	3707671	3707671	-	14	2484	134	28402442	1194.61	5.0769e-31	CDS	3UTR
GJB7-887	GJB7-3509.AS	tnp.gene900	SL1344_3489.3UTR.gene3551	-	-	NC_016810	981735	981735	+	NC_016810	3707746	3707746	-	6	1389	375	28403304	327.18	1.21994e-06	CDS	3UTR
GJB7-1756	GJB7-3442.GJB7-3441.IGR	sdaA.gene1778	slyD.3UTR.gene3483	-	- : -	NC_016810	1881725	1881725	+	NC_016810	3627673	3627673	-	11	21	199	28404843	74767.5	7.7932e-42	CDS	3UTR
GJB7-1533	GJB7-3127	sifB.gene1553	uxaC.3UTR.gene3168	-	-	NC_016810	1649609	1649609	+	NC_016810	3321024	3321024	+	9	587	7	28404471	62214.7	1.85523e-31	CDS	3UTR
GJB7-1336	GJB7-163	sseC.gene1354	speD.3UTR.gene166	-	-	NC_016810	1442591	1442591	+	NC_016810	194178	194178	-	18	13629	12	28391415	3124.74	3.45955e-45	CDS	3UTR
GJB7-1344	GJB7-1385	ssaI.gene1362	tyrS.3UTR.gene1403	-	-	NC_016810	1446924	1446924	+	NC_016810	1481619	1481619	+	10	3042	130	28401892	718.199	2.50246e-18	CDS	3UTR
GJB7-1336	GJB7-2638	sseC.gene1354	yfiA.3UTR.gene2675	-	-	NC_016810	1443134	1443134	+	NC_016810	2808425	2808425	+	6	6355	479	28398234	55.9747	0.0381166	CDS	3UTR
GJB7-1562	GJB7-887	sseJ.gene1582	tnp.3UTR.gene900	-	-	NC_016810	1678321	1678321	+	NC_016810	982181	982181	+	7	154	824	28404089	1566.86	1.89842e-13	CDS	3UTR
GJB7-718	GJB7-405	sucB.gene731	tsx.3UTR.gene413	-	-	NC_016810	804252	804252	+	NC_016810	467001	467001	-	25	80	59	28404910	150450	2.35365e-109	CDS	3UTR
GJB7-3996	GJB7-720.GJB7-721.IGT	yihX.gene4046	sucD.3UTR.gene733	-	- : -	NC_016810	4258246	4258246	+	NC_016810	807380	807380	+	18	1511	264	28403281	1281.66	3.20645e-42	CDS	3UTR
GJB7-1645	GJB7-1680	topA.gene1667	tdk.3UTR.gene1702	-	-	NC_016810	1768130	1768130	-	NC_016810	1802834	1802834	-	11	230	242	28404591	5613.56	1.55105e-30	CDS	3UTR
GJB7-1725	GJB7-2161	treA.gene1747	yeiA.3UTR.gene2196	-	-	NC_016810	1853511	1853511	+	NC_016810	2281600	2281600	+	23	72	50	28404929	181476	7.82403e-102	CDS	3UTR
GJB7-3770	GJB7-1385	uhpA.gene3816	tyrS.3UTR.gene1403	-	-	NC_016810	4012303	4012303	-	NC_016810	1481619	1481619	+	18	17	122	28404917	246523	9.33195e-80	CDS	3UTR
GJB7-222	GJB7-2772	yaeT.gene225	virK.3UTR.gene2812	-	-	NC_016810	263846	263846	+	NC_016810	2951882	2951882	+	7	758	480	28403829	546.468	2.66827e-10	CDS	3UTR
GJB7-826	GJB7-883	ybiK.gene839	ybjZ.3UTR.gene896	-	-	NC_016810	917040	917040	+	NC_016810	978222	978222	+	24	20	339	28404691	100548	6.36928e-99	CDS	3UTR
GJB7-2101	GJB7-4509	yegN.gene2136	yjjA.3UTR.gene4564	-	-	NC_016810	2215963	2215963	+	NC_016810	4822847	4822847	-	9	81	216	28404768	14611.5	1.61121e-27	CDS	3UTR
GJB7-2139	GJB7-2638	yehY.gene2174	yfiA.3UTR.gene2675	-	-	NC_016810	2257757	2257757	-	NC_016810	2808427	2808427	+	21	1299	464	28403290	989.603	5.93889e-48	CDS	3UTR
GJB7-4723	GJB7-1061.EST3UTR.43	GJB7-4723.GJB7-4723	SL1344_1059.3UTR.gene1076	-	-	NC_017718	44564	44564	-	NC_016810	1162762	1162762	+	5	1270	3	28403796	37275.3	2.21326e-13	exon	3UTR
GJB7-4775	GJB7-1154.EST3UTR.34	GJB7-4775.GJB7-4775	SL1344_1151.3UTR.gene1169	-	-	NC_017719	4893	4893	-	NC_016810	1253887	1253887	+	18	1903	1461	28401692	183.877	2.25408e-27	exon	3UTR
GJB7-4659	GJB7-1219.EST3UTR.42	GJB7-4659.GJB7-4659	SL1344_1217.3UTR.gene1236	-	-	NC_017720	88805	88805	+	NC_016810	1314528	1314528	-	5	125	283	28404661	4014.79	6.46907e-10	exon	3UTR
GJB7-4626	GJB7-1417.EST3UTR.63	GJB7-4626.GJB7-4626	SL1344_1414.3UTR.gene1435	-	-	NC_017720	58096	58096	+	NC_016810	1517759	1517759	-	34	2776	7	28402257	49695.2	2.78477e-122	exon	3UTR
GJB7-4679	GJB7-1538.EST3UTR.58	GJB7-4679.GJB7-4679	SL1344_1537.3UTR.gene1558	-	-	NC_017718	7640	7640	+	NC_016810	1654333	1654333	-	13	109	27	28404925	125472	2.29584e-53	exon	3UTR
GJB7-4625	GJB7-1791.EST3UTR.14	GJB7-4625.GJB7-4625	SL1344_1795.3UTR.gene1817	-	-	NC_017720	56735	56735	+	NC_016810	1918944	1918944	+	8	2809	828	28401429	97.6895	1.07766e-06	exon	3UTR
GJB7-4706	GJB7-1922.EST3UTR.48	GJB7-4706.GJB7-4706	SL1344_1928.3UTR.gene1956	-	-	NC_017718	27370	27370	+	NC_016810	2041584	2041584	+	20	184	122	28404748	25307.2	1.24743e-72	exon	3UTR
GJB7-4626	GJB7-2033.EST3UTR.96	GJB7-4626.GJB7-4626	SL1344_2035.3UTR.gene2067	-	-	NC_017720	58184	58184	+	NC_016810	2131267	2131267	-	12	2690	376	28401996	336.969	2.3192e-19	exon	3UTR
GJB7-4773	GJB7-2111.EST3UTR.57	GJB7-4773.GJB7-4773	SL1344_2114.3UTR.gene2146	-	-	NC_017719	3063	3063	-	NC_016810	2230237	2230237	-	11	2796	286	28401981	390.695	6.04078e-18	exon	3UTR
GJB7-4670	GJB7-2188.EST3UTR.18	GJB7-4670.GJB7-4670	SL1344_2191.3UTR.gene2223	-	-	NC_017718	509	509	+	NC_016810	2311990	2311990	+	5	175	350	28404544	2318.74	9.63117e-09	exon	3UTR
GJB7-4585	GJB7-2448.EST3UTR.97	GJB7-4585.GJB7-4585	SL1344_2438.3UTR.gene2484	-	-	NC_017720	23484	23484	-	NC_016810	2583182	2583182	-	22	149	88	28404815	47659.1	5.74987e-86	exon	3UTR
GJB7-4624	GJB7-2771.EST3UTR.30	GJB7-4624.GJB7-4624	SL1344_2763.3UTR.gene2811	-	-	NC_017720	56039	56039	+	NC_016810	2949348	2949348	-	12	7642	538	28396882	82.8825	3.93931e-12	exon	3UTR
GJB7-4779	GJB7-3075.EST3UTR.89	GJB7-4779.GJB7-4779	SL1344_3060.3UTR.gene3116	-	-	NC_017719	7276	7276	-	NC_016810	3267711	3267711	-	6	1390	171	28403507	716.989	1.18631e-08	exon	3UTR
GJB7-4642	GJB7-3203.EST3UTR.27	GJB7-4642.GJB7-4642	SL1344_3187.3UTR.gene3244	-	-	NC_017720	72977	72977	-	NC_016810	3399837	3399837	-	25	1308	98	28403643	5539.62	8.80629e-76	exon	3UTR
GJB7-4775	GJB7-3519.EST3UTR.85	GJB7-4776.GJB7-4776	SL1344_3500.3UTR.gene3561	-	-	NC_017719	4512	4512	-	NC_016810	3719216	3719216	-	12	605	118	28404339	4774.51	6.22788e-33	exon	3UTR
GJB7-4579	GJB7-3884.EST3UTR.6	GJB7-4579.GJB7-4579	SL1344_3867.3UTR.gene3931	-	-	NC_017720	17447	17447	-	NC_016810	4137900	4137900	+	9	73	501	28404491	6989.87	1.15589e-24	exon	3UTR
GJB7-4625	GJB7-404.EST3UTR.17	GJB7-4625.GJB7-4625	SL1344_0406.3UTR.gene412	-	-	NC_017720	56552	56552	+	NC_016810	466437	466437	+	5	6273	184	28398612	123.02	0.0212047	exon	3UTR
GJB7-4780	GJB7-4197.EST3UTR.27	GJB7-4780.GJB7-4780	SL1344_4162.3UTR.gene4247	-	-	NC_017719	7944	7944	-	NC_016810	4467926	4467926	+	8	6278	814	28397974	44.4561	0.000533152	exon	3UTR
GJB7-4727	GJB7-3682.EST3UTR.33	GJB7-4727.GJB7-4727	cysE.3UTR.gene3726	-	-	NC_017718	49273	49273	-	NC_016810	3915399	3915399	-	5	19	187	28404863	39973.1	1.24407e-14	exon	3UTR
GJB7-4570	GJB7-4366.EST3UTR.3	GJB7-4570.GJB7-4570	fklB.3UTR.gene4417	-	-	NC_017720	9449	9449	-	NC_016810	4655161	4655161	+	33	397	459	28404185	5143.91	1.41796e-101	exon	3UTR
GJB7-4745	GJB7-2526.EST3UTR.60	GJB7-4745.GJB7-4745	glyA.3UTR.gene2562	-	-	NC_017718	66725	66725	-	NC_016810	2691338	2691338	-	15	100	125	28404834	34085.8	5.92361e-55	exon	3UTR
GJB7-4775	GJB7-3286.EST3UTR.35	GJB7-4775.GJB7-4775	greA.3UTR.gene3327	-	-	NC_017719	4925	4925	-	NC_016810	3489311	3489311	-	7	823	593	28403651	407.397	2.04803e-09	exon	3UTR
GJB7-4626	GJB7-2668.EST3UTR.34	GJB7-4626.GJB7-4626	grpE.3UTR.gene2705	-	-	NC_017720	57756	57756	+	NC_016810	2832741	2832741	-	12	647	635	28403780	829.62	4.80846e-24	exon	3UTR
GJB7-4771	GJB7-851.EST3UTR.48	GJB7-4771.GJB7-4771	grxA.3UTR.gene864	-	-	NC_017719	1203	1203	-	NC_016810	944287	944287	-	8	228	1652	28403186	603.271	6.11885e-13	exon	3UTR
GJB7-4624	GJB7-3543.EST3UTR.62	GJB7-4624.GJB7-4624	kil.3UTR.gene3585	-	-	NC_017720	56146	56146	+	NC_016810	3749196	3749196	-	33	5143	600	28399298	303.706	9.73451e-62	exon	3UTR
GJB7-4689	GJB7-3543.EST3UTR.99	GJB7-4689.GJB7-4689	kil.3UTR.gene3585	-	-	NC_017718	15519	15519	+	NC_016810	3749159	3749159	-	16	185	617	28404256	3981.5	1.22323e-44	exon	3UTR
GJB7-4779	GJB7-2128.EST3UTR.41	GJB7-4779.GJB7-4779	mrp.3UTR.gene2163	-	-	NC_017719	7288	7288	-	NC_016810	2246140	2246140	-	14	1382	28	28403650	10276.3	5.18516e-43	exon	3UTR
GJB7-4779	GJB7-3568.EST3UTR.2	GJB7-4779.GJB7-4779	nikR.3UTR.gene3610	-	-	NC_017719	7759	7759	-	NC_016810	3773094	3773094	+	6	7228	124	28397716	190.106	3.45524e-05	exon	3UTR
GJB7-4769	GJB7-1185.EST3UTR.37	GJB7-4769.GJB7-4769	pagC.3UTR.gene1201	-	-	NC_017719	501	501	-	NC_016810	1289724	1289724	+	9	1395	362	28403308	506.208	1.22886e-14	exon	3UTR
GJB7-4647	GJB7-4336.EST3UTR.14	GJB7-4647.GJB7-4647	purA.3UTR.gene4386	-	-	NC_017720	76277	76277	+	NC_016810	4631014	4631014	+	21	3495	382	28401176	446.73	1.02989e-40	exon	3UTR
GJB7-4779	GJB7-3406.EST3UTR.39	GJB7-4779.GJB7-4779	rpmJ.3UTR.gene3447	-	-	NC_017719	7714	7714	-	NC_016810	3607322	3607322	-	10	7224	1499	28396341	26.223	0.000288864	exon	3UTR
GJB7-4643	GJB7-4027.EST3UTR.21	GJB7-4643.GJB7-4643	sodA.3UTR.gene4077	-	-	NC_017720	73253	73253	-	NC_016810	4288644	4288644	+	21	928	2587	28401538	248.437	1.6152e-35	exon	3UTR
GJB7-4624	GJB7-1012.EST3UTR.58	GJB7-4624.GJB7-4624	sulA.3UTR.gene1027	-	-	NC_017720	55969	55969	+	NC_016810	1118638	1118638	-	7	1230	2882	28400955	56.0831	0.00189418	exon	3UTR
GJB7-4675	GJB7-439.EST3UTR.39	GJB7-4675.GJB7-4675	tig.3UTR.gene448	-	-	NC_017718	4700	4700	+	NC_016810	502514	502514	+	8	1658	63	28403345	2175.38	3.19258e-17	exon	3UTR
GJB7-4568	GJB7-4214.EST3UTR.13	GJB7-4568.GJB7-4568	yjbO.3UTR.gene4264	-	-	NC_017720	1448	1448	-	NC_016810	4486699	4486699	+	14	443	216	28404401	4155.81	1.23253e-38	exon	3UTR
GJB7-4573	GJB7-1208	GJB7-4573.GJB7-4573	SL1344_1205.3UTR.gene1224	-	-	NC_017720	11838	11838	-	NC_016810	1308104	1308104	+	7	423	75	28404569	6267.36	1.4404e-17	exon	3UTR
GJB7-4745	GJB7-1300.GJB7-1299.IGR	GJB7-4745.GJB7-4745	SL1344_1298.3UTR.gene1318	-	- : -	NC_017718	67697	67719	-	NC_016810	1401684	1401685	-	16	41	23914	28381103	463.141	7.85029e-29	exon	3UTR
GJB7-4571.GJB7-4572.IGT	GJB7-1952.GJB7-1951.IGR	GJB7-4572.GJB7-4572	SL1344_1958.3UTR.gene1986	- : -	- : -	NC_017720	10690	10690	-	NC_016810	2064170	2064170	-	27	608	100	28404339	12613.8	1.00124e-91	exon	3UTR
GJB7-4647	GJB7-2217.AS	GJB7-4647.GJB7-4647	SL1344_2221.3UTR.gene2254	-	-	NC_017720	76685	76685	+	NC_016810	2342906	2342906	-	32	444	179	28404419	11436.7	8.53966e-109	exon	3UTR
GJB7-4697	GJB7-2218.GJB7-2217.IGR	GJB7-4697.GJB7-4697	SL1344_2221.3UTR.gene2254	-	- : -	NC_017718	20923	20923	+	NC_016810	2343002	2343002	-	11	9	194	28404860	178954	7.73201e-45	exon	3UTR
GJB7-4568	GJB7-2771	GJB7-4568.GJB7-4568	SL1344_2763.3UTR.gene2811	-	-	NC_017720	2674	2674	-	NC_016810	2949369	2949369	-	5	289	545	28404235	901.693	1.02884e-06	exon	3UTR
GJB7-4775	GJB7-3884	GJB7-4775.GJB7-4775	SL1344_3867.3UTR.gene3931	-	-	NC_017719	5335	5335	-	NC_016810	4137872	4137872	+	9	1458	501	28403106	349.956	3.26477e-13	exon	3UTR
GJB7-4775	GJB7-4233.GJB7-4232.IGR	GJB7-4776.GJB7-4776	SL1344_4199.3UTR.gene4283	-	- : -	NC_017719	4320	4320	-	NC_016810	4522635	4522635	-	21	6854	515	28397684	168.947	5.86281e-32	exon	3UTR
GJB7-4775	GJB7-4233.GJB7-4232.IGR	GJB7-4775.GJB7-4775	SL1344_4199.3UTR.gene4283	-	- : -	NC_017719	5220	5220	-	NC_016810	4522617	4522617	-	19	546	517	28403992	1911.83	3.20623e-48	exon	3UTR
GJB7-4631	GJB7-449	GJB7-4631.GJB7-4631	SL1344_0451.3UTR.gene458	-	-	NC_017720	65582	65582	+	NC_016810	514561	514561	+	6	394	1061	28403613	407.674	3.27655e-07	exon	3UTR
GJB7-4642	GJB7-133	GJB7-4642.GJB7-4642	lpxC.3UTR.gene135	-	-	NC_017720	72986	72986	-	NC_016810	157869	157869	+	14	1319	1429	28402312	210.962	8.81083e-21	exon	3UTR
GJB7-4773	GJB7-4079	GJB7-4773.GJB7-4773	katG.3UTR.gene4129	-	-	NC_017719	2960	2960	-	NC_016810	4343207	4343207	+	14	2473	71	28402516	2264.66	1.23868e-34	exon	3UTR
GJB7-4773	GJB7-2915	GJB7-4773.GJB7-4773	rpoS.3UTR.gene2956	-	-	NC_017719	3063	3063	-	NC_016810	3088045	3088045	-	35	2772	1896	28400371	189.13	6.95553e-59	exon	3UTR
GJB7-4625	GJB7-919	GJB7-4625.GJB7-4625	SL1344_0916.3UTR.gene932	-	-	NC_017720	56878	56878	+	NC_016810	1021393	1021393	+	9	2473	22	28402570	4698.44	1.28772e-22	exon	3UTR
GJB7-4617	GJB7-960	GJB7-4617.GJB7-4617	SL1344_0957.3UTR.gene973	-	-	NC_017720	47484	47484	+	NC_016810	1066128	1066128	+	29	315	649	28404081	4029.24	1.30745e-85	exon	3UTR
GJB7-4780	GJB7-1327	GJB7-4780.GJB7-4780	ssrB.3UTR.gene1345	-	-	NC_017719	8480	8480	-	NC_016810	1432999	1432999	-	5	3818	88	28401163	422.656	4.95588e-05	exon	3UTR
GJB7-4716	GJB7-1810	GJB7-4716.GJB7-4716	eda.3UTR.gene1840	-	-	NC_017718	34493	34493	+	NC_016810	1934504	1934504	-	12	99	19	28404944	181212	2.11243e-50	exon	3UTR
GJB7-4571	GJB7-1008	GJB7-4571.GJB7-4571	fabA.3UTR.gene1023	-	-	NC_017720	10065	10065	-	NC_016810	1114207	1114207	-	14	133	467	28404460	6402.45	3.82779e-41	exon	3UTR
GJB7-4597	GJB7-116.GJB7-117.IGR	GJB7-4597.GJB7-4597	ilvH.3UTR.gene118	-	- : -	NC_017720	32198	32198	-	NC_016810	138213	138213	+	13	114	52	28404895	62291.4	5.42516e-50	exon	3UTR
GJB7-4617	GJB7-3293	GJB7-4617.GJB7-4617	nlp.3UTR.gene3334	-	-	NC_017720	46519	46519	+	NC_016810	3496259	3496259	+	31	110	69	28404864	116015	1.5256e-133	exon	3UTR
GJB7-4779	GJB7-3597	GJB7-4779.GJB7-4779	yhjJ.3UTR.gene3639	-	-	NC_017719	7388	7388	-	NC_016810	3809878	3809878	-	14	1703	36	28403321	6486.05	1.68715e-40	exon	3UTR
GJB7-4622	GJB7-1918	GJB7-4622.GJB7-4622	umuC.3UTR.gene1951	-	-	NC_017720	53560	53560	-	NC_016810	2037452	2037452	-	15	1434	105	28403520	2829.6	3.94454e-39	exon	3UTR
GJB7-4573	GJB7-2622	GJB7-4573.GJB7-4573	yfiF.3UTR.gene2659	-	-	NC_017720	11832	11832	-	NC_016810	2787806	2787806	-	15	415	98	28404546	10476.2	1.55113e-47	exon	3UTR
GJB7-4590	GJB7-1919.EST5UTR.28	GJB7-4591.GJB7-4591	SL1344_1927.3UTR.gene1953	-	-	NC_017720	27801	27801	-	NC_016810	2039179	2039179	-	15	16	191	28404852	139422	3.14713e-62	exon	3UTR
GJB7-4695	GJB7-2772	GJB7-4695.GJB7-4695	virK.3UTR.gene2812	-	-	NC_017718	19687	19687	+	NC_016810	2951900	2951900	+	9	61	478	28404526	8767.43	1.68801e-25	exon	3UTR
GJB7-4668.AS	GJB7-986.EST3UTR.40	GJB7-4768.GJB7-4768.GJB7-4676.GJB7-4676.IGR	sodCI.3UTR.gene999	-	-	NC_017718	363	363	-	NC_016810	1086565	1086565	-	9	2744	190	28402131	490.293	1.79793e-14	IGR	3UTR
GJB7-428.AS	GJB7-2857.EST3UTR.63	SL1344_0429.gene435.STsORF10.IGR	AvrA.3UTR.gene2897	-	-	NC_016810	488791	488791	+	NC_016810	3032414	3032414	-	7	38	349	28404680	14992.7	4.53961e-20	IGR	3UTR
GJB7-1125.GJB7-1124.IGR	GJB7-1088.EST3UTR.51	flgA.gene1128.ams.gene1140.IGR	SL1344_1085.3UTR.gene1103	- : -	-	NC_016810	1224371	1224371	-	NC_016810	1191193	1191193	+	13	20	115	28404926	160550	2.10793e-54	IGR	3UTR
GJB7-4569.AS	GJB7-1128.EST3UTR.55	GJB7-4660.GJB7-4660.GJB7-4598.GJB7-4598.IGR	SL1344_1125.3UTR.gene1143	-	-	NC_017720	7266	7266	+	NC_016810	1230642	1230642	+	28	8320	18	28396708	5309.21	7.53617e-80	IGR	3UTR
GJB7-379.GJB7-380.IGR	GJB7-1152.EST3UTR.6	adrA.gene386.SL1344_0382.gene388.IGR	SL1344_1149.3UTR.gene1167	- : -	-	NC_016810	439537	439537	+	NC_016810	1252650	1252650	+	5	65	5305	28399699	411.799	5.96909e-05	IGR	3UTR
GJB7-157.AS	GJB7-1154.EST3UTR.9	acnB.gene159.SL1344_0161.gene161.IGR	SL1344_1151.3UTR.gene1169	-	-	NC_016810	188579	188579	+	NC_016810	1253862	1253862	+	8	37	1471	28403558	4174.92	2.49396e-19	IGR	3UTR
GJB7-3000.EST5UTR.52	GJB7-1154.EST3UTR.6	SL1344_2985.gene3040.SL1344_2986.gene3041.IGR	SL1344_1151.3UTR.gene1169	-	-	NC_016810	3186960	3186960	+	NC_016810	1253859	1253859	+	9	240	1470	28403355	724.575	5.19939e-16	IGR	3UTR
GJB7-4639.AS	GJB7-1154.EST3UTR.4	GJB7-4635.GJB7-4635.GJB7-4645.GJB7-4645.IGR	SL1344_1151.3UTR.gene1169	-	-	NC_017720	71256	71256	+	NC_016810	1253857	1253857	+	5	23	1474	28403572	4189.07	8.15995e-10	IGR	3UTR
GJB7-4647.GJB7-4646.IGR	GJB7-1154.EST3UTR.35	GJB7-4644.GJB7-4644.GJB7-4648.GJB7-4648.IGR	SL1344_1151.3UTR.gene1169	- : -	-	NC_017720	75869	75869	-	NC_016810	1253888	1253888	+	19	267	1460	28403328	1384.39	1.6555e-45	IGR	3UTR
GJB7-2109.AS	GJB7-1255.EST3UTR.19	alkA.gene2133.SL1344_2114.gene2146.IGR	SL1344_1252.3UTR.gene1272	-	-	NC_016810	2228512	2228512	-	NC_016810	1353968	1353968	+	14	17	1396	28403647	16755.9	2.99465e-45	IGR	3UTR
GJB7-2942.GJB7-2943.IGR	GJB7-1514.EST3UTR.28	SL1344_2928.gene2981.SL1344_2934.gene2987.IGR	SL1344_1514.3UTR.gene1534	- : -	-	NC_016810	3118723	3118723	+	NC_016810	1626329	1626329	-	16	15	416	28404627	72832.4	4.06299e-62	IGR	3UTR
GJB7-2200.AS	GJB7-1516.EST3UTR.96	rplY.gene2233.SL1344_2204.gene2236.IGR	SL1344_1516.3UTR.gene1536	-	-	NC_016810	2325975	2325975	+	NC_016810	1628976	1628976	-	17	0	35	28405022		3.34518e-92	IGR	3UTR
GJB7-3031	GJB7-1531.EST3UTR.36	lysS.gene3072.prfB.gene3073.IGR	SL1344_1530A.3UTR.gene1551	-	-	NC_016810	3221459	3221459	-	NC_016810	1647800	1647800	-	6	1496	1165	28402407	97.7797	0.00158724	IGR	3UTR
GJB7-4569.AS	GJB7-1569.EST3UTR.26	GJB7-4660.GJB7-4660.GJB7-4598.GJB7-4598.IGR	SL1344_1568.3UTR.gene1589	-	-	NC_017720	6781	6781	+	NC_016810	1686457	1686457	+	24	14492	177	28390381	265.632	1.4441e-41	IGR	3UTR
GJB7-1156.AS	GJB7-1584.EST3UTR.37	SL1344_1151.gene1169.SL1344_1154.gene1172.IGR	SL1344_1583.3UTR.gene1604	-	-	NC_016810	1256537	1256537	+	NC_016810	1703431	1703431	-	19	13	31	28405011	1.33919e+06	6.82428e-96	IGR	3UTR
GJB7-2062.EST5UTR.35	GJB7-1689.EST3UTR.80	rfbX.gene2097.rfbJ.gene2098.IGR	SL1344_1688.3UTR.gene1711	-	-	NC_016810	2167693	2167693	-	NC_016810	1810499	1810499	-	12	91	26	28404945	144066	1.57144e-49	IGR	3UTR
GJB7-2771.GJB7-2770.IGR	GJB7-1768.EST3UTR.53	iroN.gene2810.SL1344_2763.gene2811.IGR	SL1344_1768.3UTR.gene1790	- : -	-	NC_016810	2949211	2949211	-	NC_016810	1894076	1894076	-	10	1923	562	28402579	262.81	4.19552e-14	IGR	3UTR
GJB7-1699.AS	GJB7-1768.EST3UTR.56	SL1344_1697.gene1720.chaA.gene1722.IGR	SL1344_1768.3UTR.gene1790	-	-	NC_016810	1825633	1825633	+	NC_016810	1894073	1894073	-	8	32	564	28404470	12590.6	4.32602e-23	IGR	3UTR
GJB7-1766.GJB7-1765.IGR	GJB7-1768.EST3UTR.75	ftsI2.gene1787.cspC.gene1788.IGR	SL1344_1768.3UTR.gene1790	- : -	-	NC_016810	1892999	1892999	-	NC_016810	1894054	1894054	-	9	169	563	28404333	2686.78	4.48441e-21	IGR	3UTR
GJB7-3867.GJB7-3868.IGR	GJB7-1768.EST3UTR.74	rbsR.gene3913.StyR-215d.IGR	SL1344_1768.3UTR.gene1790	- : -	-	NC_016810	4119033	4119033	+	NC_016810	1894055	1894055	-	7	2	565	28404500	175957	1.01863e-24	IGR	3UTR
GJB7-3447.GJB7-3446.IGR	GJB7-1783.EST3UTR.58	yheR.gene3486.STnc1590.IGR	SL1344_1783.3UTR.gene1805	- : -	-	NC_016810	3633231	3633231	-	NC_016810	1909073	1909073	-	8	565	394	28404107	1020.77	8.93945e-15	IGR	3UTR
GJB7-1187.GJB7-1188.IGR	GJB7-1862.EST3UTR.31	SLnc0014.STsORF40.IGR	SL1344_1872.3UTR.gene1894	- : -	-	NC_016810	1291573	1291573	+	NC_016810	1990126	1990126	-	5	99	1404	28403566	1021.74	5.97121e-07	IGR	3UTR
GJB7-1733.AS	GJB7-1961.EST3UTR.15	dadA.gene1754.fadR.gene1756.IGR	SL1344_1967.3UTR.gene1995	-	-	NC_016810	1862004	1862004	-	NC_016810	2072980	2072980	+	6	52	383	28404633	8557.33	5.61253e-15	IGR	3UTR
GJB7-2025.AS	GJB7-2199.EST3UTR.61	sRNA24.SL1344_2035.gene2067.IGR	SL1344_2202.3UTR.gene2234	-	-	NC_016810	2124469	2124469	-	NC_016810	2324481	2324481	-	5	0	196	28404873		3.68947e-19	IGR	3UTR
GJB7-265.AS	GJB7-2205.EST3UTR.2	dnaQ.gene265.sciG.gene273.IGR	SL1344_2207.3UTR.gene2240	-	-	NC_016810	306029	306029	+	NC_016810	2329526	2329526	+	6	0	9	28405059		1.50001e-31	IGR	3UTR
GJB7-2458.AS	GJB7-2457.EST3UTR.63	SL1344_2447.gene2493.gcvR.gene2499.IGR	SL1344_2447.3UTR.gene2493	-	-	NC_016810	2597921	2597921	+	NC_016810	2596854	2596854	+	7	0	23	28405044		1.50358e-35	IGR	3UTR
GJB7-599.AS	GJB7-2588.EST3UTR.72	SL1344_0602.gene609.rnk.gene611.IGR	SL1344_2578.3UTR.gene2624	-	-	NC_016810	678519	678519	-	NC_016810	2759681	2759681	-	11	59	682	28404322	7764.99	7.95174e-32	IGR	3UTR
GJB7-4066.AS	GJB7-2711.EST3UTR.48	SL1344_4037.gene4110.rpmE.gene4118.IGR	SL1344_2697.3UTR.gene2748	-	-	NC_016810	4324522	4324522	+	NC_016810	2879022	2879022	-	17	40	383	28404634	31519.5	7.27946e-62	IGR	3UTR
GJB7-3919.AS	GJB7-2771.EST3UTR.100	SL1344_3897.gene3966.SL1344_3900.gene3970.IGR	SL1344_2763.3UTR.gene2811	-	-	NC_016810	4172651	4172651	+	NC_016810	2949278	2949278	-	17	38	1956	28403063	6496.23	2.83245e-50	IGR	3UTR
GJB7-174.AS	GJB7-2771.EST3UTR.30	yadH.gene174.yadI.gene179.IGR	SL1344_2763.3UTR.gene2811	-	-	NC_016810	208002	208002	+	NC_016810	2949348	2949348	-	9	30	541	28404494	15751.1	1.65882e-27	IGR	3UTR
GJB7-4570.AS	GJB7-2771.EST3UTR.30	GJB7-4660.GJB7-4660.GJB7-4598.GJB7-4598.IGR	SL1344_2763.3UTR.gene2811	-	-	NC_017720	8146	8146	+	NC_016810	2949348	2949348	-	8	344	542	28404180	1218.75	2.20165e-15	IGR	3UTR
GJB7-1583.GJB7-1582.IGR	GJB7-3037.EST3UTR.70	MicC.SL1344_1583.gene1604.IGR	SL1344_3022.3UTR.gene3078	- : -	-	NC_016810	1702682	1702682	-	NC_016810	3226658	3226658	-	14	676	102	28404282	5767.2	1.92622e-40	IGR	3UTR
GJB7-3704.AS	GJB7-3114.EST3UTR.12	rfaL.gene3741.kdtA.gene3752.IGR	SL1344_3098.3UTR.gene3155	-	-	NC_016810	3937270	3937270	+	NC_016810	3305514	3305514	+	10	0	20	28405044		6.97123e-54	IGR	3UTR
GJB7-4029.AS	GJB7-3147.EST3UTR.8	SL1344_4003.gene4076.cpxA.gene4080.IGR	SL1344_3131.3UTR.gene3188	-	-	NC_016810	4289583	4289583	-	NC_016810	3340201	3340201	+	15	0	37	28405022		2.02631e-80	IGR	3UTR
GJB7-3978.AS	GJB7-3153.EST3UTR.54	hemN.gene4025.tpk3.IGR	SL1344_3137.3UTR.gene3194	-	-	NC_016810	4237412	4237412	+	NC_016810	3343694	3343694	-	5	28	11	28405030	461121	1.47088e-19	IGR	3UTR
GJB7-2510.AS	GJB7-3214.EST3UTR.71	RyfA.suhB.gene2553.IGR	SL1344_3198.3UTR.gene3255	-	-	NC_016810	2677173	2677173	+	NC_016810	3415546	3415546	+	25	0	270	28404779		1.97685e-118	IGR	3UTR
GJB7-1014.AS	GJB7-3238.EST3UTR.26	SL1344_1012.gene1028.helD.gene1031.IGR	SL1344_3224.3UTR.gene3279	-	-	NC_016810	1121673	1121673	+	NC_016810	3441159	3441159	-	5	5	3	28405061	9.46835e+06	2.00227e-24	IGR	3UTR
GJB7-939.GJB7-940.IGR	GJB7-335.EST3UTR.40	SL1344_0934.gene950.STnc3350.IGR	SL1344_0337.3UTR.gene343	- : -	-	NC_016810	1047676	1047676	+	NC_016810	386360	386360	+	32	48	120	28404874	157805	2.9104e-141	IGR	3UTR
GJB7-3351.AS	GJB7-3354.EST3UTR.19	SL1344_3334.gene3390.SL1344_3339.gene3395.IGR	SL1344_3339.3UTR.gene3395	-	-	NC_016810	3552127	3552127	+	NC_016810	3555692	3555692	+	8	16	42	28405008	338155	8.21332e-34	IGR	3UTR
GJB7-1979.AS	GJB7-3398.EST3UTR.37	tRNA-Ser.rna33.SL1344_1985.gene2015.IGR	SL1344_3378.3UTR.gene3439	-	-	NC_016810	2084287	2084287	-	NC_016810	3603083	3603083	-	22	5	305	28404742	409773	1.89819e-97	IGR	3UTR
GJB7-749.AS	GJB7-3518.EST3UTR.14	SL1344_0741.gene758.gpmA.gene766.IGR	SL1344_3499.3UTR.gene3560	-	-	NC_016810	832475	832475	-	NC_016810	3719297	3719297	+	6	3	40	28405025	1.42025e+06	2.35809e-26	IGR	3UTR
GJB7-4569.AS	GJB7-3875.EST3UTR.43	GJB7-4660.GJB7-4660.GJB7-4598.GJB7-4598.IGR	SL1344_3858.3UTR.gene3922	-	-	NC_017720	6781	6781	+	NC_016810	4127047	4127047	-	34	14482	407	28390151	163.766	1.572e-54	IGR	3UTR
GJB7-2455.GJB7-2454.IGR	GJB7-3884.EST3UTR.1	aegA.gene2488.SL1344_2448.gene2494.IGR	SL1344_3867.3UTR.gene3931	- : -	-	NC_016810	2594652	2594652	-	NC_016810	4137895	4137895	+	23	3012	487	28401552	445.334	3.8586e-45	IGR	3UTR
GJB7-2193.AS	GJB7-4004.EST3UTR.46	StyR-277.SL1344_2197.gene2229.IGR	SL1344_3980.3UTR.gene4054	-	-	NC_016810	2319111	2319111	-	NC_016810	4263748	4263748	+	6	221	161	28404686	4789.86	1.46432e-13	IGR	3UTR
GJB7-4373.EST5UTR.73	GJB7-4029.EST3UTR.24	SL1344_4335.gene4422.cysQ.gene4424.IGR	SL1344_4006.3UTR.gene4079	-	-	NC_016810	4662278	4662278	+	NC_016810	4289813	4289813	+	12	119	14	28404929	204597	1.16301e-50	IGR	3UTR
GJB7-4075.AS	GJB7-4077.EST3UTR.65	metL.gene4123.SL1344_4054.gene4127.IGR	SL1344_4054.3UTR.gene4127	-	-	NC_016810	4336383	4336383	+	NC_016810	4339862	4339862	+	27	50	42	28404955	365207	6.6912e-127	IGR	3UTR
GJB7-4124.AS	GJB7-4126.EST3UTR.99	SL1344_4084.gene4161.STnc3490.IGR	SL1344_4095.3UTR.gene4176	-	-	NC_016810	4394154	4394154	-	NC_016810	4395839	4395839	-	23	1	27	28405023	2.41969e+07	5.46932e-127	IGR	3UTR
GJB7-246.GJB7-247.IGR	GJB7-4290.EST3UTR.38	StyR-215a.SL1344_rRNA0001.gene250.IGR	SL1344_4257.3UTR.gene4340	- : -	-	NC_016810	289055	289055	+	NC_016810	4586093	4586093	-	15	438315	40	27966704	23.9269	9.73629e-08	IGR	3UTR
GJB7-4292.GJB7-4291.IGR	GJB7-4290.EST3UTR.64	SL1344_4257.gene4340.yjdC.gene4343.IGR	SL1344_4257.3UTR.gene4340	- : -	-	NC_016810	4587103	4587103	-	NC_016810	4586067	4586067	-	13	13	42	28405006	676310	2.62204e-61	IGR	3UTR
GJB7-2497.EST5UTR.36	GJB7-4470.EST3UTR.45	ndk.gene2533.SL1344_2489.gene2534.IGR	SL1344_4434.3UTR.gene4524	-	-	NC_016810	2658279	2658279	-	NC_016810	4780019	4780019	+	7	1341	1498	28402228	98.9714	3.75326e-05	IGR	3UTR
GJB7-1172.AS	GJB7-450.EST3UTR.80	SL1344_1165.gene1183.icdA.gene1194.IGR	SL1344_0452.3UTR.gene459	-	-	NC_016810	1276760	1276760	+	NC_016810	514506	514506	-	5	0	33	28405036		7.12177e-23	IGR	3UTR
GJB7-4607.EST3UTR.46	GJB7-1099.EST3UTR.50	GJB7-4606.GJB7-4606.GJB7-4607.GJB7-4607.IGR	SL1344_1096.3UTR.gene1114	-	-	NC_017720	40696	40696	-	NC_016810	1202358	1202358	-	7	7	56	28405004	507232	1.4024e-29	IGR	3UTR
GJB7-4635.EST3UTR.90	GJB7-1284.EST3UTR.94	GJB7-4635.GJB7-4635.GJB7-4645.GJB7-4645.IGR	SL1344_1280.3UTR.gene1301	-	-	NC_017720	68615	68615	+	NC_016810	1381809	1381809	-	15	918	78	28404063	5950.24	8.50356e-44	IGR	3UTR
GJB7-486.EST3UTR.97	GJB7-1152.EST3UTR.28	SL1344_0488.gene494.SL1344_0489.gene495.IGR	SL1344_1149.3UTR.gene1167	-	-	NC_016810	555500	555500	-	NC_016810	1252672	1252672	+	15	87	5295	28399677	924.74	8.76232e-32	IGR	3UTR
GJB7-962.EST5UTR.86	GJB7-629.EST3UTR.56	SL1344_0958.gene974.ninG.gene975.IGR	SL1344_0633.3UTR.gene640	-	-	NC_016810	1067246	1067246	+	NC_016810	706200	706200	-	5	396	14	28404659	25617.5	1.39008e-13	IGR	3UTR
GJB7-719.EST5UTR.29	GJB7-805.EST3UTR.74	sucB.gene731.sucC.gene732.IGR	SL1344_0801.3UTR.gene818	-	-	NC_016810	805293	805293	+	NC_016810	891765	891765	+	31	1847	12	28403184	39726.5	7.02052e-113	IGR	3UTR
GJB7-3024.GJB7-3025.IGR	GJB7-83.EST3UTR.81	SL1344_3002.gene3057.SL1344_3013.gene3068.IGR	SL1344_0083.3UTR.gene82	- : -	-	NC_016810	3215813	3215813	+	NC_016810	94693	94693	-	7	100	17454	28387513	113.849	1.78985e-05	IGR	3UTR
GJB7-835.EST3UTR.50	GJB7-1601.EST3UTR.5	SL1344_0832.gene848.SL1344_0833.gene849.IGR	SL1344_1602.3UTR.gene1623	-	-	NC_016810	927738	927738	+	NC_016810	1723638	1723638	+	8	37	37	28404992	165990	9.66443e-32	IGR	3UTR
GJB7-617.AS	GJB7-846.EST3UTR.54	tatE.gene627.cobD.gene639.IGR	SL1344_0843.3UTR.gene859	-	-	NC_016810	695081	695081	+	NC_016810	938988	938988	-	5	46	123	28404900	25101.5	8.81639e-14	IGR	3UTR
GJB7-231.AS	GJB7-960.EST3UTR.53	map.gene216.rof.gene238.IGR	SL1344_0957.3UTR.gene973	-	-	NC_016810	275711	275711	-	NC_016810	1066184	1066184	+	9	25	669	28404371	15284.9	2.73279e-27	IGR	3UTR
GJB7-4266.AS	GJB7-960.EST3UTR.4	STsORF128.STnc4110.IGR	SL1344_0957.3UTR.gene973	-	-	NC_016810	4561580	4561580	+	NC_016810	1066135	1066135	+	25	42	653	28404354	25891.8	6.52049e-91	IGR	3UTR
GJB7-4570.AS	GJB7-989.EST3UTR.13	GJB7-4660.GJB7-4660.GJB7-4598.GJB7-4598.IGR	SL1344_0986.3UTR.gene1002	-	-	NC_017720	8948	8948	+	NC_016810	1089311	1089311	+	21	220	15	28404818	180758	1.57319e-90	IGR	3UTR
GJB7-3442.AS	GJB7-4155.EST3UTR.68	slyX.gene3482.yheS.gene3487.IGR	aceK.3UTR.gene4205	-	-	NC_016810	3627811	3627811	+	NC_016810	4428212	4428212	+	10	0	83	28404981		1.87464e-48	IGR	3UTR
GJB7-1620.AS	GJB7-3455.EST3UTR.44	pspA.gene1641.SL1344_1627.gene1648.IGR	argD.3UTR.gene3496	-	-	NC_016810	1739931	1739931	-	NC_016810	3639895	3639895	-	18	1	64	28404991	7.9889e+06	1.07392e-92	IGR	3UTR
GJB7-4443.AS	GJB7-3347.EST3UTR.13	SL1344_4404.gene4493.SL1344_4409.gene4498.IGR	argR.3UTR.gene3388	-	-	NC_016810	4740865	4740865	+	NC_016810	3549957	3549957	+	7	8	3695	28401364	6725.63	8.92698e-17	IGR	3UTR
GJB7-4569.AS	GJB7-3347.EST3UTR.14	GJB7-4660.GJB7-4660.GJB7-4598.GJB7-4598.IGR	argR.3UTR.gene3388	-	-	NC_017720	7072	7072	+	NC_016810	3549958	3549958	+	18	1259	3684	28400113	110.217	2.38856e-23	IGR	3UTR
GJB7-4680.EST3UTR.60	GJB7-1514	GJB7-4680.GJB7-4680.GJB7-4684.GJB7-4684.IGR	SL1344_1514.3UTR.gene1534	-	-	NC_017718	10235	10235	+	NC_016810	1626355	1626355	-	7	131	425	28404511	3571.29	6.33807e-16	IGR	3UTR
GJB7-1289.AS	GJB7-3632.EST3UTR.26	pps.gene1304.SL1344_1289.gene1310.IGR	cspA.3UTR.gene3676	-	-	NC_016810	1389053	1389053	+	NC_016810	3858018	3858018	+	5	14	686	28404369	14787.8	2.13416e-12	IGR	3UTR
GJB7-2366.GJB7-2365.IGR	GJB7-3632.EST3UTR.25	vacJ.gene2400.STsORF74.IGR	cspA.3UTR.gene3676	- : -	-	NC_016810	2503477	2503477	-	NC_016810	3858017	3858017	+	7	26	684	28404357	11180.3	4.56526e-19	IGR	3UTR
GJB7-1387.AS	GJB7-3632.EST3UTR.24	pdxY.gene1404.SLnc0048.IGR	cspA.3UTR.gene3676	-	-	NC_016810	1483162	1483170	+	NC_016810	3858014	3858016	+	7	4230	684	28400153	68.7104	0.00047338	IGR	3UTR
GJB7-4777.GJB7-4778.IGR	GJB7-3632.EST3UTR.26	GJB7-4777.GJB7-4777.GJB7-4778.GJB7-4778.IGR	cspA.3UTR.gene3676	- : -	-	NC_017719	6059	6059	+	NC_016810	3858018	3858018	+	5	1170	686	28403213	176.941	0.0033184	IGR	3UTR
GJB7-4664.AS	GJB7-3632.EST3UTR.26	GJB7-4660.GJB7-4660.GJB7-4598.GJB7-4598.IGR	cspA.3UTR.gene3676	-	-	NC_017720	92034	92034	+	NC_016810	3858018	3858018	+	6	627	685	28403756	396.797	3.81868e-07	IGR	3UTR
GJB7-3441.AS	GJB7-3632.EST3UTR.25	fkpA.gene3481.slyD.gene3483.IGR	cspA.3UTR.gene3676	-	-	NC_016810	3627567	3627567	-	NC_016810	3858017	3858017	+	15	160	676	28404223	3939.2	2.10834e-41	IGR	3UTR
GJB7-4406.EST3UTR.1	GJB7-3347	cybC.gene4457.SL1344_4369A.gene4458.IGR	argR.3UTR.gene3388	-	-	NC_016810	4704248	4704248	+	NC_016810	3549937	3549937	+	12	96	3690	28401276	962.103	1.42187e-24	IGR	3UTR
GJB7-1342.GJB7-1343.IGT	GJB7-13.EST3UTR.8	ssaG.gene1360.ssaH.gene1361.IGR	dnaJ.3UTR.gene12	- : -	-	NC_016810	1446607	1446607	+	NC_016810	14768	14768	+	8	2249	1157	28401660	87.3194	2.59838e-06	IGR	3UTR
GJB7-4569.AS	GJB7-13.EST3UTR.9	GJB7-4660.GJB7-4660.GJB7-4598.GJB7-4598.IGR	dnaJ.3UTR.gene12	-	-	NC_017720	7323	7323	+	NC_016810	14769	14769	+	26	16560	1139	28387349	39.1304	9.44832e-25	IGR	3UTR
GJB7-2300.AS	GJB7-2235.EST3UTR.46	SL1344_2283.gene2322.STnc1550.IGR	eco.3UTR.gene2271	-	-	NC_016810	2436828	2436828	+	NC_016810	2358341	2358341	+	10	0	68	28404996		2.91962e-49	IGR	3UTR
GJB7-1922.GJB7-1921.IGR	GJB7-2115.EST3UTR.49	STsORF63.SL1344_1927B.gene1955.IGR	fbaB.3UTR.gene2150	- : -	-	NC_016810	2040061	2040061	-	NC_016810	2232632	2232632	-	10	1104	1	28403959	257282	1.98797e-36	IGR	3UTR
GJB7-4640.AS	GJB7-3036.EST3UTR.28	GJB7-4635.GJB7-4635.GJB7-4645.GJB7-4645.IGR	fldB.3UTR.gene3077	-	-	NC_017720	72205	72205	+	NC_016810	3226729	3226729	+	24	121	99	28404830	56909.3	5.98823e-96	IGR	3UTR
GJB7-131.EST3UTR.1	GJB7-133.EST3UTR.50	ftsA.gene133.ftsZ.gene134.IGR	lpxC.3UTR.gene135	-	-	NC_016810	155627	155627	+	NC_016810	157930	157931	+	10	1794	260	28403010	608.932	6.45035e-18	IGR	3UTR
GJB7-43.AS	GJB7-3283.EST3UTR.31	nhaR.gene40.STnc20.IGR	ftsH.3UTR.gene3324	-	-	NC_016810	50952	50952	+	NC_016810	3486075	3486075	-	18	54	380	28404622	24916.3	2.65515e-64	IGR	3UTR
GJB7-2790.AS	GJB7-3512.EST3UTR.3	STsORF89.SL1344_2784.gene2831.IGR	glpD.3UTR.gene3554	-	-	NC_016810	2969825	2969825	+	NC_016810	3711588	3711589	+	11	414	703	28403946	1073.53	9.11615e-23	IGR	3UTR
GJB7-1191.AS	GJB7-2526.EST3UTR.82	SL1344_1188.gene1206.STsORF41.IGR	glyA.3UTR.gene2562	-	-	NC_016810	1294330	1294330	+	NC_016810	2691316	2691316	-	14	37	126	28404897	85300	7.20424e-56	IGR	3UTR
GJB7-2535.GJB7-2536.IGR	GJB7-2657.EST3UTR.76	SL1344_2522.gene2567.yfhD.gene2573.IGR	gpD.3UTR.gene2694	- : -	-	NC_016810	2705320	2705320	+	NC_016810	2824838	2824838	+	5	36	47	28404986	83939.1	2.76328e-16	IGR	3UTR
GJB7-2116.GJB7-2115.IGR	GJB7-2525.EST3UTR.61	fbaB.gene2150.SL1344_2122.gene2154.IGR	hcaT.3UTR.gene2561	- : -	-	NC_016810	2233909	2233909	-	NC_016810	2690002	2690002	-	16	9	770	28404279	65579.9	4.52459e-60	IGR	3UTR
GJB7-4569.AS	GJB7-365.EST3UTR.78	GJB7-4660.GJB7-4660.GJB7-4598.GJB7-4598.IGR	hemB.3UTR.gene373	-	-	NC_017720	7240	7240	+	NC_016810	423086	423086	-	6	8342	29	28396697	704.289	2.26601e-08	IGR	3UTR
GJB7-4690.GJB7-4692.IGR	GJB7-464.EST3UTR.45	GJB7-4690.GJB7-4690.GJB7-4692.GJB7-4692.IGR	hha.3UTR.gene473	- : -	-	NC_017718	17003	17003	+	NC_016810	527574	527574	-	9	1601	306	28403158	521.791	9.5297e-15	IGR	3UTR
GJB7-2997.GJB7-2996.IGR	GJB7-2527.EST3UTR.5	rppH.gene3037.STnc3830.IGR	hmpA.3UTR.gene2563	- : -	-	NC_016810	3184644	3184644	-	NC_016810	2694197	2694197	+	15	0	549	28404510		5.32632e-64	IGR	3UTR
GJB7-4713.AS	GJB7-4144.EST3UTR.30	GJB7-4681.GJB7-4681.GJB7-4714.GJB7-4714.IGR	hydG.3UTR.gene4194	-	-	NC_017718	33080	33080	-	NC_016810	4412551	4412551	+	20	0	6	28405048		1.04738e-118	IGR	3UTR
GJB7-647.AS	GJB7-3030.EST3UTR.2	SL1344_0647.gene653.RUF_107c.18.IGR	idi.3UTR.gene3071	-	-	NC_016810	728086	728086	+	NC_016810	3219891	3219891	+	5	3	34	28405032	1.3924e+06	4.57468e-21	IGR	3UTR
GJB7-894.EST3UTR.96	GJB7-1442.EST3UTR.27	SL1344_0889.gene905.infA.gene907.IGR	SL1344_1440.3UTR.gene1461	-	-	NC_016810	986813	986813	-	NC_016810	1544813	1544813	-	19	180	20	28404855	149915	7.18478e-81	IGR	3UTR
GJB7-4387.GJB7-4388.IGR	GJB7-3272.EST3UTR.44	SL1344_4350.gene4437.SL1344_4352.gene4439.IGR	infB.3UTR.gene3313	- : -	-	NC_016810	4681779	4681779	+	NC_016810	3474271	3474271	-	23	6	266	28404779	409342	6.28788e-103	IGR	3UTR
GJB7-1388.AS	GJB7-1665.EST3UTR.13	pdxY.gene1404.SLnc0048.IGR	ispZ.3UTR.gene1687	-	-	NC_016810	1484174	1484174	+	NC_016810	1787530	1787530	+	10	900	228	28403936	1384.21	3.12293e-21	IGR	3UTR
GJB7-1869.AS	GJB7-133.EST3UTR.21	STnc210.SL1344_1878.gene1904.IGR	lpxC.3UTR.gene135	-	-	NC_016810	1994445	1994445	+	NC_016810	157902	157902	+	8	0	262	28404804		1.31224e-33	IGR	3UTR
GJB7-3587.AS	GJB7-4424.EST3UTR.68	SL1344_3567.gene3628.SL1344_3569.gene3630.IGR	mgtA.3UTR.gene4476	-	-	NC_016810	3798078	3798078	-	NC_016810	4723073	4723073	+	6	0	123	28404945		1.70476e-25	IGR	3UTR
GJB7-3745.EST3UTR.28	GJB7-3574	mgtB.gene3789.mgtC.gene3790.IGR	uspB.3UTR.gene3616	-	-	NC_016810	3985799	3985799	-	NC_016810	3781452	3781452	-	7	840	366	28403861	646.718	8.34016e-11	IGR	3UTR
GJB7-1681.GJB7-1682.IGR	GJB7-4546.EST3UTR.32	hns.gene1703.SL1344_1686.gene1707.IGR	nadR.3UTR.gene4601	- : -	-	NC_016810	1804659	1804659	+	NC_016810	4857679	4857679	+	20	0	537	28404517		1.094e-87	IGR	3UTR
GJB7-3030.AS	GJB7-1735.EST3UTR.19	SL1344_3014.gene3070.lysS.gene3072.IGR	nhaB.3UTR.gene1757	-	-	NC_016810	3219827	3219827	-	NC_016810	1865270	1865270	+	31	54	211	28404778	77281.7	3.03456e-128	IGR	3UTR
GJB7-679.AS	GJB7-1281.EST3UTR.51	StyR-358.seqA.gene692.IGR	nlpC.3UTR.gene1298	-	-	NC_016810	757956	757956	+	NC_016810	1379414	1379414	+	12	0	245	28404817		5.06929e-54	IGR	3UTR
GJB7-3160.AS	GJB7-1672.EST3UTR.34	SL1344_3142.gene3199.sufI.gene3203.IGR	oppF.3UTR.gene1694	-	-	NC_016810	3353592	3353592	-	NC_016810	1792442	1792442	-	18	38	317	28404701	42444.3	5.68004e-68	IGR	3UTR
GJB7-2787.EST5UTR.74	GJB7-1636.EST3UTR.34	SL1344_2780.gene2827.stpA.gene2830.IGR	osmB.3UTR.gene1658	-	-	NC_016810	2968534	2968534	-	NC_016810	1757054	1757054	+	10	63	56	28404945	80512.9	3.04123e-38	IGR	3UTR
GJB7-4657	GJB7-1852.EST3UTR.85	GJB7-4656.GJB7-4656.GJB7-4657.GJB7-4657.IGR	otsA.3UTR.gene1884	-	-	NC_017720	86512	86512	+	NC_016810	1980782	1980782	-	14	291	125	28404644	10932.4	2.55939e-44	IGR	3UTR
GJB7-1024.GJB7-1023.IGR	GJB7-998.EST3UTR.16	SL1344_1020.gene1036.SL1344_1024.gene1040.IGR	pepN.3UTR.gene1013	- : -	-	NC_016810	1129912	1129912	-	NC_016810	1103117	1103117	+	28	10	439	28404597	181168	5.0285e-119	IGR	3UTR
GJB7-1989.AS	GJB7-998.EST3UTR.36	tRNA-Asn.rna37.STnc1530.IGR	pepN.3UTR.gene1013	-	-	NC_016810	2094110	2094110	+	NC_016810	1103137	1103137	+	12	532	455	28404075	1408.12	9.10469e-27	IGR	3UTR
GJB7-3404.EST5UTR.6	GJB7-2276.EST3UTR.93	rpsK.gene3445.rpsM.gene3446.IGR	pmrD.3UTR.gene2312	-	-	NC_016810	3606816	3606816	-	NC_016810	2408941	2408941	-	5	4187	138	28400744	245.764	0.000697056	IGR	3UTR
GJB7-2786.EST5UTR.4	GJB7-2276.EST3UTR.91	ygaU.gene2826.SL1344_2780.gene2827.IGR	pmrD.3UTR.gene2312	-	-	NC_016810	2968206	2968206	-	NC_016810	2408943	2408943	-	11	199	132	28404732	11894.8	5.21187e-34	IGR	3UTR
GJB7-839.AS	GJB7-999.EST3UTR.5	STnc1710.SL1344_0837.gene853.IGR	pyrD.3UTR.gene1014	-	-	NC_016810	932770	932770	+	NC_016810	1104324	1104324	+	13	176	100	28404785	20980.8	2.75596e-44	IGR	3UTR
GJB7-216.EST3UTR.37	GJB7-3401	pyrH.gene219.frr.gene220.IGR	rplQ.3UTR.gene3442	-	-	NC_016810	257035	257035	+	NC_016810	3604354	3604354	-	22	878	489	28403685	1455.44	3.75898e-54	IGR	3UTR
GJB7-640.AS	GJB7-2821.EST3UTR.27	SL1344_0642.gene649.SL1344_0648.gene654.IGR	recA.3UTR.gene2861	-	-	NC_016810	719056	719056	-	NC_016810	2997403	2997403	-	25	0	1293	28403756		8.003e-102	IGR	3UTR
GJB7-4301.AS	GJB7-2821.EST3UTR.34	yjeH.gene4349.SL1344_4269.gene4353.IGR	recA.3UTR.gene2861	-	-	NC_016810	4596325	4596325	-	NC_016810	2997396	2997396	-	5	0	164	28404905		1.53553e-19	IGR	3UTR
GJB7-3363.AS	GJB7-2821.EST3UTR.53	yhdA.gene3403.sRNA31.IGR	recA.3UTR.gene2861	-	-	NC_016810	3569096	3569096	-	NC_016810	2997377	2997377	-	16	46	153	28404859	64574.8	7.07837e-63	IGR	3UTR
GJB7-885.EST5UTR.70	GJB7-3888.EST3UTR.67	STsORF27.SL1344_0883.gene898.IGR	rep.3UTR.gene3937	-	-	NC_016810	978814	978814	+	NC_016810	4143425	4143425	+	33	3472	7	28401562	38563.7	3.60514e-115	IGR	3UTR
GJB7-2747.AS	GJB7-3904.EST3UTR.1	SL1344_2732.gene2781.hxlA.gene2788.IGR	rffM.3UTR.gene3953	-	-	NC_016810	2912852	2912852	-	NC_016810	4160785	4160785	+	18	1	86	28404969	5.94523e+06	1.21858e-90	IGR	3UTR
GJB7-496.EST5UTR.11	GJB7-601.EST3UTR.55	tesA.gene505.ybbB.gene512.IGR	rna.3UTR.gene612	-	-	NC_016810	565993	565993	-	NC_016810	679422	679422	-	9	220	125	28404720	9296.09	7.81866e-26	IGR	3UTR
GJB7-4569.AS	GJB7-2672.EST3UTR.74	GJB7-4660.GJB7-4660.GJB7-4598.GJB7-4598.IGR	rnfH.3UTR.gene2709	-	-	NC_017720	6832	6832	+	NC_016810	2836692	2836692	-	17	11348	84	28393625	506.374	2.88796e-32	IGR	3UTR
GJB7-4555.AS	GJB7-3717.EST3UTR.32	rob.gene4607.SL1344_4518.gene4612.IGR	rph.3UTR.gene3762	-	-	NC_016810	4866926	4866926	-	NC_016810	3947961	3947961	-	6	17	385	28404666	26039.4	1.44439e-17	IGR	3UTR
GJB7-4570.AS	GJB7-3717.EST3UTR.32	GJB7-4660.GJB7-4660.GJB7-4598.GJB7-4598.IGR	rph.3UTR.gene3762	-	-	NC_017720	7806	7806	+	NC_016810	3947961	3947961	-	8	646	383	28404037	918.415	2.06896e-14	IGR	3UTR
GJB7-4650	GJB7-1274.EST3UTR.10	GJB7-4649.GJB7-4649.GJB7-4650.GJB7-4650.IGR	rpl20.3UTR.gene1291	-	-	NC_017720	79749	79749	+	NC_016810	1372265	1372265	+	22	61	850	28404141	12051.9	6.01808e-73	IGR	3UTR
GJB7-4620.AS	GJB7-2611.EST3UTR.35	GJB7-4619.GJB7-4619.GJB7-4621.GJB7-4621.IGR	rseC.3UTR.gene2648	-	-	NC_017720	51273	51273	-	NC_016810	2777692	2777692	-	10	753	100	28404211	3772.14	1.8854e-25	IGR	3UTR
GJB7-4681.AS	GJB7-3053.EST3UTR.57	GJB7-4680.GJB7-4680.GJB7-4684.GJB7-4684.IGR	serA.3UTR.gene3094	-	-	NC_017718	10496	10496	+	NC_016810	3243942	3243942	-	18	31	986	28404039	16726.8	1.60526e-60	IGR	3UTR
GJB7-4661.GJB7-4662.IGR	GJB7-1012.EST3UTR.32	GJB7-4660.GJB7-4660.GJB7-4598.GJB7-4598.IGR	sulA.3UTR.gene1027	- : -	-	NC_017720	90951	90951	+	NC_016810	1118664	1118664	-	31	11	2858	28402174	28006.5	1.34439e-107	IGR	3UTR
GJB7-3309.AS	GJB7-1012.EST3UTR.49	STnc3970.mtgA.gene3354.IGR	sulA.3UTR.gene1027	-	-	NC_016810	3507735	3507735	-	NC_016810	1118647	1118647	-	10	20	2879	28402165	4932.64	7.64627e-26	IGR	3UTR
GJB7-1007.AS	GJB7-1012.EST3UTR.31	IS042.fabA.gene1023.IGR	sulA.3UTR.gene1027	-	-	NC_016810	1114039	1114039	-	NC_016810	1118664	1118665	-	25	12	2864	28402173	20660.3	5.56609e-84	IGR	3UTR
GJB7-275.AS	GJB7-439.EST3UTR.38	sciF.gene272.StyR-341.IGR	tig.3UTR.gene448	-	-	NC_016810	317841	317841	-	NC_016810	502513	502513	+	12	5	59	28404998	1.15546e+06	3.00724e-57	IGR	3UTR
GJB7-159.EST5UTR.93	GJB7-104.EST3UTR.67	SL1344_0161.gene161.kdgT.gene162.IGR	yabI.3UTR.gene106	-	-	NC_016810	190103	190103	+	NC_016810	123467	123467	+	28	109	28	28404909	260595	1.17154e-127	IGR	3UTR
GJB7-222.EST3UTR.32	GJB7-1676.EST3UTR.43	yaeT.gene225.ompH.gene226.IGR	oppA.3UTR.gene1698	-	-	NC_016810	264822	264822	+	NC_016810	1796418	1796418	-	5	929	251	28403889	609.058	7.27467e-06	IGR	3UTR
GJB7-852.EST3UTR.0	GJB7-2260	ybjC.gene865.mdaA.gene866.IGR	SL1344_2257.3UTR.gene2296	-	-	NC_016810	945059	945059	+	NC_016810	2393567	2393567	-	11	138	682	28404243	3319.8	5.06012e-28	IGR	3UTR
GJB7-4160.AS	GJB7-3362.EST3UTR.26	yjbB.gene4209.SL1344_4126.gene4211.IGR	yhdA.3UTR.gene3403	-	-	NC_016810	4435395	4435395	+	NC_016810	3566261	3566261	-	13	42	94	28404925	93531.9	4.56617e-52	IGR	3UTR
GJB7-4722.GJB7-4721.IGR	GJB7-4302.EST3UTR.0	GJB7-4719.GJB7-4719.GJB7-4723.GJB7-4723.IGR	yjeI.3UTR.gene4352	- : -	-	NC_017718	42636	42636	-	NC_016810	4597961	4597961	+	11	397	204	28404462	3857.97	8.95708e-29	IGR	3UTR
GJB7-1975.GJB7-1974.IGR	GJB7-4350.EST3UTR.62	tRNA-Ser.rna33.SL1344_1985.gene2015.IGR	yjfQ.3UTR.gene4401	- : -	-	NC_016810	2081640	2081640	-	NC_016810	4643464	4643464	-	19	22	0	28405033		1.58079e-106	IGR	3UTR
GJB7-4621.GJB7-4620.IGR	GJB7-4509.EST3UTR.50	GJB7-4619.GJB7-4619.GJB7-4621.GJB7-4621.IGR	yjjA.3UTR.gene4564	- : -	-	NC_017720	52080	52080	-	NC_016810	4822806	4822806	-	13	2500	212	28402349	696.661	1.81022e-25	IGR	3UTR
GJB7-266.AS	GJB7-4509.EST3UTR.36	dnaQ.gene265.sciG.gene273.IGR	yjjA.3UTR.gene4564	-	-	NC_016810	308377	308377	+	NC_016810	4822820	4822820	-	17	36	208	28404813	64487.4	7.23019e-67	IGR	3UTR
GJB7-3674.AS	GJB7-4211.EST3UTR.46	STnc380.SL1344_3661.gene3722.IGR	zur.3UTR.gene4261	-	-	NC_016810	3908802	3908802	-	NC_016810	4483046	4483046	-	23	22	105	28404924	282820	1.19763e-104	IGR	3UTR
GJB7-1814.GJB7-1813.IGR	GJB7-1068.GJB7-1067.IGR	zwf.gene1842.msbB.gene1845.IGR	SL1344_1066.3UTR.gene1083	- : -	- : -	NC_016810	1939959	1939959	-	NC_016810	1172560	1172561	-	23	22	3518	28401511	8440.16	1.32999e-70	IGR	3UTR
GJB7-2545.GJB7-2546.IGT	GJB7-1152	SL1344_2537.gene2581.SL1344_2538.gene2582.IGR	SL1344_1149.3UTR.gene1167	- : -	-	NC_016810	2719375	2719375	+	NC_016810	1252638	1252638	+	13	736	5297	28399028	94.6976	2.18071e-14	IGR	3UTR
GJB7-811.AS	GJB7-1152	SL1344_0801.gene818.ompX.gene825.IGR	SL1344_1149.3UTR.gene1167	-	-	NC_016810	898177	898177	+	NC_016810	1252637	1252637	+	5	12	5305	28399752	2230.58	3.07714e-08	IGR	3UTR
GJB7-1154.EST5UTR.57	GJB7-3080	SL1344_1149.gene1167.SL1344_1151.gene1169.IGR	metK.3UTR.gene3121	-	-	NC_016810	1253513	1253513	+	NC_016810	3273566	3273566	+	16	6762	151	28398145	444.998	1.9111e-29	IGR	3UTR
GJB7-1155.GJB7-1156.IGR	GJB7-1154	SL1344_1151.gene1169.SL1344_1154.gene1172.IGR	SL1344_1151.3UTR.gene1169	- : -	-	NC_016810	1254946	1254946	+	NC_016810	1253850	1253850	+	11	353	1468	28403242	602.92	5.04981e-20	IGR	3UTR
GJB7-4681.GJB7-4684.IGR	GJB7-1154	GJB7-4680.GJB7-4680.GJB7-4684.GJB7-4684.IGR	SL1344_1151.3UTR.gene1169	- : -	-	NC_017718	10600	10600	+	NC_016810	1253852	1253852	+	23	441	1456	28403154	1017.41	2.59127e-53	IGR	3UTR
GJB7-759.AS	GJB7-1154	SL1344_0748.gene765.SL1344_0757.gene774.IGR	SL1344_1151.3UTR.gene1169	-	-	NC_016810	843410	843410	+	NC_016810	1253829	1253829	+	8	47	1471	28403548	3286.64	1.40808e-18	IGR	3UTR
GJB7-1188.AS	GJB7-1639	sRNA16.STnc1760.IGR	SL1344_1640.3UTR.gene1661	-	-	NC_016810	1292035	1292035	-	NC_016810	1758367	1758367	-	6	189	200	28404679	4508.68	2.08596e-13	IGR	3UTR
GJB7-3576.AS	GJB7-1209	STnc350.SL1344_3558.gene3619.IGR	SL1344_1207.3UTR.gene1226	-	-	NC_016810	3783053	3783053	-	NC_016810	1308819	1308819	+	25	6	1071	28403972	110504	5.5883e-98	IGR	3UTR
GJB7-106.AS	GJB7-1217	yabI.gene106.SgrS.IGR	SL1344_1215.3UTR.gene1234	-	-	NC_016810	124440	124440	+	NC_016810	1313856	1313856	+	12	72	21	28404969	225436	1.52179e-51	IGR	3UTR
GJB7-1803.EST5UTR.50	GJB7-1300.GJB7-1299.IGR	holE.gene1832.SL1344_1811.gene1833.IGR	SL1344_1298.3UTR.gene1318	-	- : -	NC_016810	1927910	1927910	+	NC_016810	1401684	1401685	-	21	269	23909	28380875	92.6683	2.28226e-26	IGR	3UTR
GJB7-4024.AS	GJB7-1300.GJB7-1299.IGR	SL1344_4000.gene4073.sodA.gene4077.IGR	SL1344_1298.3UTR.gene1318	-	- : -	NC_016810	4285500	4285500	+	NC_016810	1401684	1401684	-	5	0	23925	28381144		9.27439e-09	IGR	3UTR
GJB7-4413.AS	GJB7-1300.GJB7-1299.IGR	SL1344_4367.gene4455.nrdG.gene4470.IGR	SL1344_1298.3UTR.gene1318	-	- : -	NC_016810	4708493	4708493	-	NC_016810	1401684	1401684	-	5	11	23925	28381133	539.206	4.01989e-05	IGR	3UTR
GJB7-4482.GJB7-4483.IGR	GJB7-1300.GJB7-1299.IGR	SL1344_4441.gene4531.STnc4260.IGR	SL1344_1298.3UTR.gene1318	- : -	- : -	NC_016810	4791050	4791050	+	NC_016810	1401684	1401685	-	22	100	23908	28381044	261.161	4.32877e-37	IGR	3UTR
GJB7-808.EST5UTR.37	GJB7-1300.GJB7-1299.IGR	glnP.gene821.glnH.gene822.IGR	SL1344_1298.3UTR.gene1318	-	- : -	NC_016810	895444	895444	-	NC_016810	1401684	1401685	-	14	1559	23916	28379585	10.6561	0.00286198	IGR	3UTR
GJB7-1388.AS	GJB7-3632	pdxY.gene1404.SLnc0048.IGR	cspA.3UTR.gene3676	-	-	NC_016810	1484259	1484259	+	NC_016810	3857986	3857986	+	30	145	5358	28399541	1096.63	2.2681e-71	IGR	3UTR
GJB7-1448.AS	GJB7-1449	SL1344_1445.gene1466.SL1344_1447.gene1468.IGR	SL1344_1447.3UTR.gene1468	-	-	NC_016810	1552228	1552228	+	NC_016810	1553590	1553590	+	22	133	316	28404603	14868.7	1.42681e-75	IGR	3UTR
GJB7-1560.AS	GJB7-2480.GJB7-2481.IGR	SL1344_1558.gene1579.SL1344_1560.gene1581.IGR	SL1344_2469.3UTR.gene2515	-	- : -	NC_016810	1676575	1676575	-	NC_016810	2620421	2620421	+	26	300	26	28404722	94682.4	1.39856e-107	IGR	3UTR
GJB7-3447.GJB7-3446.IGR	GJB7-1668	yheR.gene3486.STnc1590.IGR	SL1344_1669.3UTR.gene1690	- : -	-	NC_016810	3633231	3633231	-	NC_016810	1789385	1789385	+	11	562	57	28404444	9753.66	6.84298e-33	IGR	3UTR
GJB7-1677.AS	GJB7-1413	oppA.gene1698.SL1344_1679.gene1700.IGR	pntB.3UTR.gene1431	-	-	NC_016810	1798361	1798361	-	NC_016810	1515483	1515483	+	22	897	145	28404010	4804.43	4.64222e-65	IGR	3UTR
GJB7-98.GJB7-99.IGR	GJB7-1768	djlA.gene95.SL1344_0100.gene101.IGR	SL1344_1768.3UTR.gene1790	- : -	-	NC_016810	116228	116228	+	NC_016810	1894127	1894127	-	6	27	825	28404216	7650.97	1.49e-14	IGR	3UTR
GJB7-2514	GJB7-1783	iscS.gene2550.SL1344_2506.gene2551.IGR	SL1344_1783.3UTR.gene1805	-	-	NC_016810	2680489	2680489	-	NC_016810	1909123	1909123	-	10	5587	430	28399047	118.211	1.19804e-10	IGR	3UTR
GJB7-1787.GJB7-1788.IGR	GJB7-1787.GJB7-1788.IGR	SL1344_1789.gene1811.SL1344_1791.gene1813.IGR	SL1344_1791.3UTR.gene1813	- : -	- : -	NC_016810	1914600	1914600	+	NC_016810	1915774	1915774	+	21	58	76	28404919	135323	2.50148e-90	IGR	3UTR
GJB7-822.AS	GJB7-1787	SL1344_0818.gene834.ybiK.gene839.IGR	SL1344_1787.3UTR.gene1809	-	-	NC_016810	910791	910791	+	NC_016810	1912561	1912561	-	16	73	27	28404958	230583	1.19204e-70	IGR	3UTR
GJB7-2289.GJB7-2290.IGT	GJB7-1791	nuoM.gene2325.nuoL.gene2326.IGR	SL1344_1795.3UTR.gene1817	- : -	-	NC_016810	2425303	2425303	-	NC_016810	1918907	1918907	+	27	139	809	28404099	6819.95	5.57335e-85	IGR	3UTR
GJB7-1831.AS	GJB7-3728	aspS.gene1858.cutC.gene1864.IGR	SL1344_3711.3UTR.gene3773	-	-	NC_016810	1957982	1957982	-	NC_016810	3960265	3960265	-	5	0	1483	28403586		8.56734e-15	IGR	3UTR
GJB7-1863	GJB7-960	SL1344_1873.gene1895.SL1344_1874.gene1896.IGR	SL1344_0957.3UTR.gene973	-	-	NC_016810	1992157	1992157	-	NC_016810	1066106	1066106	+	6	101	672	28404295	2510.99	7.13229e-12	IGR	3UTR
GJB7-1515.AS	GJB7-1867	SL1344_1514.gene1534.SL1344_1516.gene1536.IGR	pgsA.3UTR.gene1901	-	-	NC_016810	1628644	1628644	-	NC_016810	1993154	1993154	-	12	170	17965	28386927	111.538	1.55058e-13	IGR	3UTR
GJB7-1891.GJB7-1890.IGR	GJB7-1867	fliE.gene1923.dsrB.gene1938.IGR	pgsA.3UTR.gene1901	- : -	-	NC_016810	2014094	2014094	-	NC_016810	1993154	1993154	-	12	14	17965	28387083	1354.4	8.61623e-25	IGR	3UTR
GJB7-1413.AS	GJB7-1951.EST5UTR.50	SL1344_1408.gene1429.SL1344_1411.gene1432.IGR	SL1344_1958.3UTR.gene1986	-	-	NC_016810	1514510	1514510	-	NC_016810	2064013	2064013	-	16	0	140	28404918		6.75573e-78	IGR	3UTR
GJB7-3415	GJB7-1952.GJB7-1951.IGR	rplE.gene3456.rplX.gene3457.IGR	SL1344_1958.3UTR.gene1986	-	- : -	NC_016810	3612191	3612191	-	NC_016810	2064046	2064046	-	12	1976	144	28402942	1197.83	8.13292e-26	IGR	3UTR
GJB7-386.EST5UTR.52	GJB7-1952.GJB7-1951.IGR	SL1344_0386.gene392.yajF.gene394.IGR	SL1344_1958.3UTR.gene1986	-	- : -	NC_016810	443400	443400	+	NC_016810	2064214	2064214	-	24	0	98	28404952		3.00888e-123	IGR	3UTR
GJB7-2122.GJB7-2121.IGR	GJB7-361	thiM.gene2156.STnc740.IGR	prpB.3UTR.gene369	- : -	-	NC_016810	2239972	2239972	-	NC_016810	418363	418363	+	9	77	70	28404918	47429.4	6.23664e-32	IGR	3UTR
GJB7-2215.GJB7-2214.IGR	GJB7-2213	SL1344_2216.gene2249.sspH2.gene2250.IGR	SL1344_2215.3UTR.gene2248	- : -	-	NC_016810	2338414	2338676	-	NC_016810	2336886	2337196	-	9	1273	1245	28402547	161.288	3.22518e-10	IGR	3UTR
GJB7-4569.AS	GJB7-2217.AS	GJB7-4660.GJB7-4660.GJB7-4598.GJB7-4598.IGR	SL1344_2221.3UTR.gene2254	-	-	NC_017720	7330	7330	+	NC_016810	2342871	2342871	-	14	16572	121	28388367	198.202	4.15732e-20	IGR	3UTR
GJB7-246.GJB7-247.IGR	GJB7-438	StyR-215a.SL1344_rRNA0001.gene250.IGR	bolA.3UTR.gene447	- : -	-	NC_016810	289055	289055	+	NC_016810	500817	500817	+	16	438314	28	27966716	36.4601	6.25409e-11	IGR	3UTR
GJB7-2468	GJB7-1761	SL1344_2457.gene2503.SL1344_2458.gene2504.IGR	manZ.3UTR.gene1783	-	-	NC_016810	2607182	2607182	+	NC_016810	1888806	1888806	+	6	224	596	28404248	1276.56	3.70523e-10	IGR	3UTR
GJB7-2541.AS	GJB7-1136.GJB7-1137.IGT	yfhD.gene2573.yfhH.gene2578.IGR	acpP.3UTR.gene1151	-	- : -	NC_016810	2714681	2714681	+	NC_016810	1236524	1236524	+	5	18	1429	28403622	5521.27	2.39393e-10	IGR	3UTR
GJB7-880.AS	GJB7-2555	SL1344_0877.gene892.ybjX.gene894.IGR	SL1344_2547.3UTR.gene2591	-	-	NC_016810	973812	973812	-	NC_016810	2729600	2729600	+	6	229	106	28404733	7021.03	1.5716e-14	IGR	3UTR
GJB7-3434.EST5UTR.33	GJB7-2595	rpsG.gene3475.rpsL.gene3476.IGR	SL1344_2585.3UTR.gene2631	-	-	NC_016810	3623780	3623780	-	NC_016810	2763710	2763710	-	16	1597	11	28403450	25869.8	3.09094e-54	IGR	3UTR
GJB7-3024.GJB7-3025.IGR	GJB7-2678.GJB7-2679.IGR	SL1344_3002.gene3057.SL1344_3013.gene3068.IGR	SL1344_2664.3UTR.gene2715	- : -	- : -	NC_016810	3215193	3215193	+	NC_016810	2855536	2855537	+	8	33	80	28404953	86075.6	1.2774e-29	IGR	3UTR
GJB7-2707.AS	GJB7-3049	SL1344_2692.gene2743.SL1344_2695.gene2746.IGR	pepP.3UTR.gene3090	-	-	NC_016810	2876016	2876016	-	NC_016810	3240352	3240352	-	10	23	208	28404833	59374.7	1.16338e-36	IGR	3UTR
GJB7-819.GJB7-820.IGR	GJB7-2712.EST5UTR.79	SL1344_0814.gene831.SL1344_0818.gene834.IGR	SL1344_2699.3UTR.gene2750	- : -	-	NC_016810	908044	908044	+	NC_016810	2880560	2880560	-	24	302	412	28404336	5478.88	4.69625e-73	IGR	3UTR
GJB7-2368.AS	GJB7-2712.EST5UTR.65	STsORF75.pgtP.gene2407.IGR	SL1344_2699.3UTR.gene2750	-	-	NC_016810	2505371	2505371	+	NC_016810	2880546	2880546	-	22	133	414	28404505	11349	4.5295e-73	IGR	3UTR
GJB7-4569.AS	GJB7-2713	GJB7-4660.GJB7-4660.GJB7-4598.GJB7-4598.IGR	SL1344_2699.3UTR.gene2750	-	-	NC_017720	6953	6953	+	NC_016810	2880623	2880624	-	32	3664	711	28400667	348.862	1.14495e-61	IGR	3UTR
GJB7-2738.GJB7-2737.IGR	GJB7-899	SL1344_2718.gene2768.SL1344_2727.gene2776.IGR	trxB.3UTR.gene912	- : -	-	NC_016810	2904401	2904401	-	NC_016810	991760	991760	-	8	72	263	28404731	12000.3	3.91726e-23	IGR	3UTR
GJB7-3989.AS	GJB7-2754.GJB7-2755.IGR	STnc3120.yihV.gene4044.IGR	SL1344_2743.3UTR.gene2792	-	- : -	NC_016810	4251426	4251426	+	NC_016810	2922029	2922029	+	5	26	49	28404994	111480	7.6238e-17	IGR	3UTR
GJB7-481.AS	GJB7-2860	aes.gene489.ybaL.gene491.IGR	SL1344_2848.3UTR.gene2900	-	-	NC_016810	549676	549676	-	NC_016810	3035909	3035909	-	17	74	614	28404369	10627.6	1.57679e-54	IGR	3UTR
GJB7-3226.AS	GJB7-3000	SL1344_3209.gene3266.STnc320.IGR	SL1344_2986.3UTR.gene3041	-	-	NC_016810	3422809	3422809	+	NC_016810	3188073	3188073	+	6	27	89	28404952	70923.7	2.88471e-20	IGR	3UTR
GJB7-2413.AS	GJB7-3037	SL1344_2402.gene2448.amiA.gene2459.IGR	SL1344_3022.3UTR.gene3078	-	-	NC_016810	2549616	2549616	+	NC_016810	3226705	3226705	-	18	66	296	28404694	26171.4	7.68366e-65	IGR	3UTR
GJB7-304.AS	GJB7-4536	STnc1030.gmhA.gene312.IGR	deoD.3UTR.gene4591	-	-	NC_016810	352574	352574	+	NC_016810	4846449	4846449	+	9	7	201	28404857	181694	1.38699e-35	IGR	3UTR
GJB7-4281.AS	GJB7-3097	SL1344_4247.gene4330.sRNA21.IGR	SL1344_3082.3UTR.gene3138	-	-	NC_016810	4580800	4580800	+	NC_016810	3287408	3287408	-	9	999	505	28403561	506.709	1.19162e-14	IGR	3UTR
GJB7-3737.GJB7-3735.IGR	GJB7-3128.GJB7-3127.IGR	SL1344_3717.gene3780.STsORF111.IGR	SL1344_3112.3UTR.gene3169	- : -	- : -	NC_016810	3972722	3972722	-	NC_016810	3321176	3321176	-	10	17	21	28405026	795659	8.68157e-47	IGR	3UTR
GJB7-719.EST5UTR.41	GJB7-3214	sucB.gene731.sucC.gene732.IGR	SL1344_3198.3UTR.gene3255	-	-	NC_016810	805281	805281	+	NC_016810	3415469	3415469	+	7	1871	660	28402536	161.004	1.29773e-06	IGR	3UTR
GJB7-4668.GJB7-4768.IGR	GJB7-3288	GJB7-4768.GJB7-4768.GJB7-4676.GJB7-4676.IGR	SL1344_3273.3UTR.gene3329	- : -	-	NC_017718	86466	86466	-	NC_016810	3491614	3491614	-	19	748	6330	28397977	113.956	3.34613e-25	IGR	3UTR
GJB7-3502.AS	GJB7-3503	malP.gene3542.SL1344_3483.gene3544.IGR	SL1344_3483.3UTR.gene3544	-	-	NC_016810	3700047	3700167	-	NC_016810	3701176	3701203	-	29	384	1222	28403439	1755.36	2.19614e-75	IGR	3UTR
GJB7-467.AS	GJB7-3648	rpmJ2.gene470.acrR.gene477.IGR	SL1344_3631.3UTR.gene3692	-	-	NC_016810	532439	532439	+	NC_016810	3875321	3875321	-	23	232	47	28404772	59914.7	1.17757e-91	IGR	3UTR
GJB7-3661.AS	GJB7-1793	SL1344_3643.gene3704.StyR-27.IGR	pagK.3UTR.gene1821	-	-	NC_016810	3888809	3888809	-	NC_016810	1920951	1920951	+	29	0	2029	28403016		1.5671e-113	IGR	3UTR
GJB7-3875.AS	GJB7-696	tRNA-Trp.rna77.SL1344_3859.gene3923.IGR	SL1344_0695.3UTR.gene708	-	-	NC_016810	4127451	4127451	+	NC_016810	780548	780548	+	17	113	156	28404788	27392.9	1.72507e-61	IGR	3UTR
GJB7-3744.GJB7-3743.IGR	GJB7-4000	STsORF112.mgtB.gene3789.IGR	SL1344_3976.3UTR.gene4050	- : -	-	NC_016810	3982735	3982735	-	NC_016810	4261081	4261081	-	16	1176	154	28403728	2509.38	2.03957e-41	IGR	3UTR
GJB7-1454.AS	GJB7-404	SL1344_1451.gene1472.SL1344_1454.gene1475.IGR	SL1344_0406.3UTR.gene412	-	-	NC_016810	1555822	1555822	+	NC_016810	466408	466408	+	31	31	158	28404854	179778	2.46288e-137	IGR	3UTR
GJB7-2634.GJB7-2633.IGR	GJB7-4060	StyR-215b.clpB.gene2671.IGR	SL1344_4037.3UTR.gene4110	- : -	-	NC_016810	2802408	2802408	-	NC_016810	4318800	4318800	+	8	108	1960	28402998	1073.43	7.2224e-15	IGR	3UTR
GJB7-4127.GJB7-4128.IGR	GJB7-711	SL1344_4096.gene4177.SL1344_4097.gene4178.IGR	gltA.3UTR.gene724	- : -	-	NC_016810	4397833	4397833	+	NC_016810	795344	795344	-	29	20	71	28404954	580101	4.81967e-140	IGR	3UTR
GJB7-1468.AS	GJB7-4233.GJB7-4232.IGR	SL1344_1459.gene1480.SL1344_1469.gene1490.IGR	SL1344_4199.3UTR.gene4283	-	- : -	NC_016810	1568826	1568826	+	NC_016810	4522639	4522639	-	9	28	527	28404510	17324.5	7.7083e-28	IGR	3UTR
GJB7-2668.EST5UTR.13	GJB7-4240	grpE.gene2705.rnfH.gene2709.IGR	SL1344_4206.3UTR.gene4290	-	-	NC_016810	2833404	2833404	-	NC_016810	4530662	4530662	-	9	257	0	28404808		1.05607e-38	IGR	3UTR
GJB7-3828.AS	GJB7-4317	STnc3170.yieG.gene3878.IGR	SL1344_4283.3UTR.gene4367	-	-	NC_016810	4075891	4075891	-	NC_016810	4609767	4609767	+	16	47	159	28404852	60816	1.70155e-62	IGR	3UTR
GJB7-4370.AS	GJB7-4364	cycA.gene4418.SL1344_4335.gene4422.IGR	SL1344_4328.3UTR.gene4415	-	-	NC_016810	4659205	4659205	+	NC_016810	4653630	4653630	+	18	11	26	28405019	1.78773e+06	3.44054e-92	IGR	3UTR
GJB7-2093.AS	GJB7-4477	wza.gene2127.asmA.gene2129.IGR	SL1344_4441.3UTR.gene4531	-	-	NC_016810	2202110	2202110	-	NC_016810	4785650	4785650	+	26	37	0	28405011		5.12795e-143	IGR	3UTR
GJB7-3105.AS	GJB7-4488	sRNA7.STnc3870.IGR	SL1344_4452.3UTR.gene4543	-	-	NC_016810	3296395	3296395	-	NC_016810	4796787	4796787	+	16	93	448	28404517	10908	2.57724e-51	IGR	3UTR
GJB7-4645.GJB7-4644.IGR	GJB7-207	GJB7-4644.GJB7-4644.GJB7-4648.GJB7-4648.IGR	htrA.3UTR.gene210	- : -	-	NC_017720	74069	74069	-	NC_016810	245936	245936	+	5	1833	126	28403110	614.898	7.29139e-06	IGR	3UTR
GJB7-4645.GJB7-4644.IGR	GJB7-934	GJB7-4644.GJB7-4644.GJB7-4648.GJB7-4648.IGR	mukB.3UTR.gene947	- : -	-	NC_017720	74135	74135	-	NC_016810	1041263	1041263	+	7	107	87	28404873	21359.3	3.10977e-21	IGR	3UTR
GJB7-4656.AS	GJB7-3861	GJB7-4648.GJB7-4648.GJB7-4661.GJB7-4661.IGR	kup.3UTR.gene3907	-	-	NC_017720	86156	86156	-	NC_016810	4112782	4112782	+	21	46	24	28404983	540312	1.64644e-100	IGR	3UTR
GJB7-23.AS	GJB7-598	SL1344_0017.gene16.SL1344_0030.gene29.IGR	SL1344_0602.3UTR.gene609	-	-	NC_016810	26123	26123	-	NC_016810	676841	676841	-	6	0	278	28404790		2.071e-23	IGR	3UTR
GJB7-4772.AS	GJB7-620.EST5UTR.22	GJB7-4778.GJB7-4778.GJB7-4777.GJB7-4777.IGR	dacA.3UTR.gene632	-	-	NC_017719	2377	2377	+	NC_016810	697803	697803	-	8	413	55	28404598	10003.8	1.84286e-22	IGR	3UTR
GJB7-723	GJB7-986	cydB.gene735.SL1344_0724.gene736.IGR	sodCI.3UTR.gene999	-	-	NC_016810	811675	811675	+	NC_016810	1086584	1086584	-	7	859	192	28404016	1205.54	1.14558e-12	IGR	3UTR
GJB7-819.GJB7-820.IGR	GJB7-787	SL1344_0814.gene831.SL1344_0818.gene834.IGR	SL1344_0783.3UTR.gene800	- : -	-	NC_016810	907956	907956	+	NC_016810	873373	873373	+	6	883	160	28404025	1206.29	5.33587e-10	IGR	3UTR
GJB7-814.GJB7-813.IGR	GJB7-1257	ybiP.gene826.RybA.IGR	cedA.3UTR.gene1274	- : -	-	NC_016810	901087	901087	-	NC_016810	1356843	1356843	+	16	604	0	28404454		4.7742e-68	IGR	3UTR
GJB7-838	GJB7-663	SL1344_0835.gene851.SL1344_0836.gene852.IGR	asnB.3UTR.gene675	-	-	NC_016810	932193	932193	-	NC_016810	738347	738347	-	6	67	29	28404972	87714.8	8.28062e-21	IGR	3UTR
GJB7-848.AS	GJB7-2364	SL1344_0844.gene860.RybB.IGR	vacJ.3UTR.gene2400	-	-	NC_016810	941756	941756	-	NC_016810	2501474	2501474	-	6	47	147	28404874	24667.7	1.10979e-17	IGR	3UTR
GJB7-885.EST5UTR.77	GJB7-998	STsORF27.SL1344_0883.gene898.IGR	pepN.3UTR.gene1013	-	-	NC_016810	978807	978807	+	NC_016810	1103095	1103095	+	20	3485	971	28400598	167.855	3.50148e-30	IGR	3UTR
GJB7-2671.GJB7-2670.IGR	GJB7-985	grpE.gene2705.rnfH.gene2709.IGR	SL1344_0982.3UTR.gene998	- : -	-	NC_016810	2836149	2836149	-	NC_016810	1086494	1086494	+	26	2869	25	28402154	10295.7	7.92012e-83	IGR	3UTR
GJB7-4668.GJB7-4768.IGR	GJB7-1771	GJB7-4768.GJB7-4768.GJB7-4676.GJB7-4676.IGR	kdgR.3UTR.gene1793	- : -	-	NC_017718	86319	86319	-	NC_016810	1895217	1895217	-	17	1468	266	28403323	1236.55	2.64368e-39	IGR	3UTR
GJB7-1399.AS	GJB7-1136.GJB7-1137.IGT	SL1344_1394.gene1416.STnc3500.IGR	acpP.3UTR.gene1151	-	- : -	NC_016810	1494601	1494601	+	NC_016810	1236528	1236528	+	14	62	1420	28403578	4516.7	9.81966e-39	IGR	3UTR
GJB7-2268.AS	GJB7-1793	SL1344_2264.gene2303.SL1344_2266.gene2305.IGR	pagK.3UTR.gene1821	-	-	NC_016810	2400922	2400922	+	NC_016810	1920957	1920957	+	15	0	2043	28403016		1.65297e-55	IGR	3UTR
GJB7-1366.GJB7-1367.IGR	GJB7-3347	ydhB.gene1383.SL1344_1365.gene1387.IGR	argR.3UTR.gene3388	- : -	-	NC_016810	1466061	1466061	+	NC_016810	3549937	3549937	+	25	415	3677	28400957	465.298	5.64872e-50	IGR	3UTR
GJB7-3427.GJB7-3428.IGT	GJB7-3347	rplC.gene3468.rpsJ.gene3469.IGR	argR.3UTR.gene3388	- : -	-	NC_016810	3617693	3617693	-	NC_016810	3549937	3549937	+	21	2233	3681	28399139	72.5554	1.87962e-24	IGR	3UTR
GJB7-3542.GJB7-3543.IGR	GJB7-3647	SL1344_3518.gene3579.SL1344_3531.gene3592.IGR	avtA.3UTR.gene3691	- : -	-	NC_016810	3749156	3749156	+	NC_016810	3875301	3875301	+	6	0	144	28404924		4.28484e-25	IGR	3UTR
GJB7-4725.AS	GJB7-2053	GJB7-4722.GJB7-4722.GJB7-4668.GJB7-4668.IGR	cld.3UTR.gene2088	-	-	NC_017718	47288	47288	+	NC_016810	2154542	2154542	-	15	81	838	28404140	6276.88	3.67241e-44	IGR	3UTR
GJB7-4110.AS	GJB7-4116	birA.gene4159.tRNA-Thr.rna92.IGR	tuf2.3UTR.gene4166	-	-	NC_016810	4380757	4380757	+	NC_016810	4383138	4383138	+	21	82	75	28404896	96992.3	1.07271e-87	IGR	3UTR
GJB7-4144	GJB7-1161	hydH.gene4193.hydG.gene4194.IGR	cobB.3UTR.gene1176	-	-	NC_016810	4411166	4411166	+	NC_016810	1263742	1263742	+	13	400	465	28404196	1985.24	2.15885e-31	IGR	3UTR
GJB7-2061.GJB7-2060.IGR	GJB7-4032	rfbU.gene2095.rfbV.gene2096.IGR	cpxP.3UTR.gene4082	- : -	-	NC_016810	2165220	2165220	-	NC_016810	4292541	4292541	+	18	83	20938	28384035	293.991	3.20397e-30	IGR	3UTR
GJB7-2937.AS	GJB7-2638	sopD.gene2977.SL1344_2928.gene2981.IGR	yfiA.3UTR.gene2675	-	-	NC_016810	3110669	3110669	+	NC_016810	2808436	2808436	+	9	5	476	28404584	107412	5.01015e-33	IGR	3UTR
GJB7-4570.AS	GJB7-1875.EST5UTR.58	GJB7-4660.GJB7-4660.GJB7-4598.GJB7-4598.IGR	fliY.3UTR.gene1909	-	-	NC_017720	7658	7658	+	NC_016810	2000663	2000663	-	23	745	63	28404243	13919.2	6.37286e-78	IGR	3UTR
GJB7-3864.GJB7-3865.IGT	GJB7-2336.GJB7-2335.IGR	rbsC.gene3910.rbsB.gene3911.IGR	dedD.3UTR.gene2372	- : -	- : -	NC_016810	4115879	4115879	+	NC_016810	2474276	2474276	-	34	1742	90	28403208	6159.64	6.32007e-106	IGR	3UTR
GJB7-4570.AS	GJB7-2336.GJB7-2335.IGR	GJB7-4660.GJB7-4660.GJB7-4598.GJB7-4598.IGR	dedD.3UTR.gene2372	-	- : -	NC_017720	8883	8883	+	NC_016810	2474193	2474193	-	6	299	216	28404553	2638.85	4.9433e-12	IGR	3UTR
GJB7-2636.AS	GJB7-13	SL1344_2617.gene2664.SL1344_2623.gene2674.IGR	dnaJ.3UTR.gene12	-	-	NC_016810	2806143	2806143	+	NC_016810	14757	14757	+	18	0	1147	28403909		2.0661e-72	IGR	3UTR
GJB7-3782.AS	GJB7-1137	dsdC.gene3827.STsORF115.IGR	fabF.3UTR.gene1152	-	-	NC_016810	4024727	4024727	-	NC_016810	1237831	1237831	+	6	8	481	28404579	44289.9	1.61662e-18	IGR	3UTR
GJB7-3208.AS	GJB7-3269	aer.gene3247.SL1344_3193.gene3250.IGR	rpsO.3UTR.gene3310	-	-	NC_016810	3408187	3408187	-	NC_016810	3472317	3472317	-	35	0	775	28404264		8.79454e-153	IGR	3UTR
GJB7-1901.AS	GJB7-3432	fliE.gene1923.dsrB.gene1938.IGR	tuf.3UTR.gene3473	-	-	NC_016810	2023547	2023547	-	NC_016810	3619771	3619771	-	14	16	1084	28403960	22927.6	4.86258e-47	IGR	3UTR
GJB7-3081.AS	GJB7-2767	STnc3150.STnc3850.IGR	iroC.3UTR.gene2807	-	-	NC_016810	3275094	3275094	-	NC_016810	2943807	2943807	+	17	14	34	28405009	1.01446e+06	5.97066e-84	IGR	3UTR
GJB7-809	GJB7-3978.GJB7-3977.IGR	glnP.gene821.glnH.gene822.IGR	glnA.3UTR.gene4028	-	- : -	NC_016810	895441	895538	-	NC_016810	4236850	4236852	-	29	4273	8677	28392095	22.2072	1.84858e-21	IGR	3UTR
GJB7-2447.AS	GJB7-647.EST5UTR.12	maeB.gene2481.SL1344_2438.gene2484.IGR	ybeJ.3UTR.gene660	-	-	NC_016810	2582919	2582919	-	NC_016810	728172	728173	-	9	34	86534	28318497	86.6258	2.53965e-07	IGR	3UTR
GJB7-4769.GJB7-4771.IGR	GJB7-4063	GJB7-4778.GJB7-4778.GJB7-4777.GJB7-4777.IGR	hslU.3UTR.gene4113	- : -	-	NC_017719	964	964	+	NC_016810	4320569	4320569	-	20	1150	865	28403039	571.059	1.02079e-40	IGR	3UTR
GJB7-350.AS	GJB7-1178	SL1344_0347.gene353.SL1344_0360.gene366.IGR	icdA.3UTR.gene1194	-	-	NC_016810	403657	403657	-	NC_016810	1282502	1282502	+	10	0	81	28404983		1.49121e-48	IGR	3UTR
GJB7-2514.EST5UTR.83	GJB7-4027	iscS.gene2550.SL1344_2506.gene2551.IGR	sodA.3UTR.gene4077	-	-	NC_016810	2680576	2680576	-	NC_016810	4288615	4288615	+	10	3355	2598	28399111	32.5816	3.5043e-05	IGR	3UTR
GJB7-4280.GJB7-4281.IGR	GJB7-1832	STnc440	cutC.3UTR.gene1864	- : -	-	NC_016810	4580485	4580502	+	NC_016810	1958511	1958783	-	1219	146338	19198	28238319	12.2526	0	sRNA	3UTR
GJB7-1010.GJB7-1009.IGR	GJB7-1447.GJB7-1448.IGR	SL1344_1008.gene1024	MgrR	- : -	- : -	NC_016810	1116262	1116660	-	NC_016810	1550784	1550844	+	1180	2097	123045	28278752	129.324	0	CDS	sRNA
GJB7-2771	GJB7-4280.GJB7-4281.IGR	SL1344_2763.gene2811	STnc440	-	- : -	NC_016810	2949521	2949996	-	NC_016810	4580517	4580566	+	1176	22042	171270	28210586	8.78794	0	CDS	sRNA
GJB7-268.AS	GJB7-463.EST5UTR.87	dnaQ.gene265.sciG.gene273.IGR	hha.3UTR.gene473	-	-	NC_016810	309911	309911	+	NC_016810	527528	527528	-	12	8	303	28404751	140618	7.70582e-48	IGR	3UTR
GJB7-4569.AS	GJB7-4073	GJB7-4660.GJB7-4660.GJB7-4598.GJB7-4598.IGR	metL.3UTR.gene4123	-	-	NC_017720	7329	7329	+	NC_016810	4334753	4334753	+	16	16570	115	28388373	238.364	5.15113e-25	IGR	3UTR
GJB7-2773.GJB7-2774.IGR	GJB7-3442.GJB7-3441.IGR	STnc1490.STsORF88.IGR	slyD.3UTR.gene3483	- : -	- : -	NC_016810	2953540	2953540	+	NC_016810	3627686	3627686	-	21	1161	189	28403703	2718.32	7.44183e-57	IGR	3UTR
GJB7-4102.AS	GJB7-4226	trmA.gene4150.coaA.gene4160.IGR	ssb.3UTR.gene4276	-	-	NC_016810	4371437	4371437	-	NC_016810	4498116	4498116	+	6	1	482	28404585	353584	3.81565e-21	IGR	3UTR
GJB7-4569.AS	GJB7-3462	GJB7-4660.GJB7-4660.GJB7-4598.GJB7-4598.IGR	nirD.3UTR.gene3503	-	-	NC_017720	6953	6953	+	NC_016810	3647881	3647881	+	8	3688	87	28401291	708.138	2.14549e-13	IGR	3UTR
GJB7-2298	GJB7-1171.EST5UTR.61	nuoC.gene2334.nuoB.gene2335.IGR	purB.3UTR.gene1188	-	-	NC_016810	2436011	2436011	-	NC_016810	1276278	1276278	-	6	238	163	28404667	4393.15	2.43951e-13	IGR	3UTR
GJB7-4569.AS	GJB7-2381	GJB7-4660.GJB7-4660.GJB7-4598.GJB7-4598.IGR	nupC.3UTR.gene2417	-	-	NC_017720	6816	6816	+	NC_016810	2524231	2524231	+	36	11329	358	28393351	252.026	1.21505e-64	IGR	3UTR
GJB7-270.GJB7-269.IGR	GJB7-1793	sciF.gene272.StyR-341.IGR	pagK.3UTR.gene1821	- : -	-	NC_016810	310952	310952	-	NC_016810	1920949	1920949	+	28	1	2030	28403015	391766	6.35865e-108	IGR	3UTR
GJB7-3989.AS	GJB7-1386	STnc3120.yihV.gene4044.IGR	pdxY.3UTR.gene1404	-	-	NC_016810	4251342	4251342	+	NC_016810	1482543	1482543	+	8	0	165	28404901		3.51241e-35	IGR	3UTR
GJB7-2963.AS	GJB7-2638	syd.gene3000.fucO.gene3006.IGR	yfiA.3UTR.gene2675	-	-	NC_016810	3143937	3143937	-	NC_016810	2808436	2808437	+	29	2	456	28404587	903216	2.36764e-129	IGR	3UTR
GJB7-4539.AS	GJB7-2156	deoD.gene4591.serB.gene4599.IGR	yohK.3UTR.gene2191	-	-	NC_016810	4850034	4850034	+	NC_016810	2276735	2276735	+	10	32	16	28405016	554785	1.81347e-45	IGR	3UTR
GJB7-2193.AS	GJB7-2202	StyR-277.SL1344_2197.gene2229.IGR	yejM.3UTR.gene2237	-	-	NC_016810	2319312	2319312	-	NC_016810	2328398	2328398	+	25	558	32	28404459	39768.8	8.25162e-95	IGR	3UTR
GJB7-1563.GJB7-1564.IGR	GJB7-1783.EST3UTR.78	STsORF52	SL1344_1783.3UTR.gene1805	- : -	-	NC_016810	1680414	1680414	+	NC_016810	1909053	1909053	-	8	8	394	28404664	72093.1	4.22154e-28	sORF	3UTR
GJB7-2587.GJB7-2586.IGR	GJB7-1185.EST3UTR.66	STsORF80	pagC.3UTR.gene1201	- : -	-	NC_016810	2759148	2759148	-	NC_016810	1289753	1289753	+	5	146	366	28404557	2657.81	4.94129e-09	sORF	3UTR
GJB7-1220.GJB7-1221.IGR	GJB7-1012.EST3UTR.32	STsORF43	sulA.3UTR.gene1027	- : -	-	NC_016810	1316906	1316906	+	NC_016810	1118663	1118664	-	26	1286	2863	28400899	200.559	6.02627e-43	sORF	3UTR
GJB7-3185.GJB7-3184.IGR	GJB7-1152	STsORF100	SL1344_1149.3UTR.gene1167	- : -	-	NC_016810	3379384	3379384	-	NC_016810	1252630	1252630	+	10	517	5300	28399247	103.643	4.32509e-10	sORF	3UTR
GJB7-2728.EST5UTR.50	GJB7-449	STsORF87	SL1344_0451.3UTR.gene458	-	-	NC_016810	2893801	2893801	-	NC_016810	514537	514537	+	7	21	1060	28403986	8932.07	2.6768e-18	sORF	3UTR
GJB7-814.GJB7-813.IGR	GJB7-3926	STsORF23	corA.3UTR.gene3976	- : -	-	NC_016810	901266	901266	-	NC_016810	4180673	4180673	+	6	1087	38	28403943	4125.88	4.9353e-13	sORF	3UTR
GJB7-3746.GJB7-3745.IGR	GJB7-944	STsORF114	pncB.3UTR.gene957	- : -	-	NC_016810	3986606	3986606	-	NC_016810	1053391	1053391	-	9	579	15	28404471	29434.7	1.87573e-29	sORF	3UTR
GJB7-4280.GJB7-4281.IGR	GJB7-1209.EST3UTR.0	STnc440	SL1344_1207.3UTR.gene1226	- : -	-	NC_016810	4580505	4580505	+	NC_016810	1308831	1308831	+	14	16281	1082	28387697	22.5606	1.94149e-07	sRNA	3UTR
GJB7-3909.GJB7-3910.IGR	GJB7-1255.EST3UTR.12	GlmZ	SL1344_1252.3UTR.gene1272	- : -	-	NC_016810	4163253	4163253	+	NC_016810	1353961	1353961	+	17	4015	1393	28399649	86.3227	5.94349e-20	sRNA	3UTR
GJB7-4280.GJB7-4281.IGR	GJB7-157.EST3UTR.34	STnc440	SL1344_0160.3UTR.gene160	- : -	-	NC_016810	4580485	4580485	+	NC_016810	188473	188477	-	14	131248	53	28273759	56.904	3.44369e-12	sRNA	3UTR
GJB7-1461.GJB7-1462.IGR	GJB7-1661.EST3UTR.20	SLnc1006	SL1344_1662.3UTR.gene1683	- : -	-	NC_016810	1564507	1564507	+	NC_016810	1784710	1784710	+	27	11	174	28404862	400696	3.72036e-124	sRNA	3UTR
GJB7-4096.GJB7-4095.IGR	GJB7-1787.EST3UTR.27	OxyS	SL1344_1787.3UTR.gene1809	- : -	-	NC_016810	4364423	4364423	-	NC_016810	1912548	1912548	-	6	2615	37	28402416	1761.3	8.15608e-11	sRNA	3UTR
GJB7-4280.GJB7-4281.IGR	GJB7-2033.EST3UTR.90	STnc440	SL1344_2035.3UTR.gene2067	- : -	-	NC_016810	4580498	4580498	+	NC_016810	2131273	2131273	-	19	131243	369	28273443	11.0925	1.49283e-06	sRNA	3UTR
GJB7-2401	GJB7-3179.EST3UTR.36	zipA-leader	SL1344_3163.3UTR.gene3220	-	-	NC_016810	2539685	2539685	-	NC_016810	3372825	3372825	-	25	501	101	28404447	14033.5	9.71136e-86	sRNA	3UTR
GJB7-1960.AS	GJB7-3265.EST3UTR.30	Sar	SL1344_3252.3UTR.gene3306	-	-	NC_016810	2071364	2071364	+	NC_016810	3465462	3465462	-	7	471	178	28404418	2371.61	1.04605e-14	sRNA	3UTR
GJB7-4280.GJB7-4281.IGR	GJB7-404.EST3UTR.17	STnc440	SL1344_0406.3UTR.gene412	- : -	-	NC_016810	4580498	4580498	+	NC_016810	466437	466437	+	13	131249	176	28273636	15.9117	0.000186009	sRNA	3UTR
GJB7-1192.EST5UTR.20	GJB7-4470.EST3UTR.17	STnc720	SL1344_4434.3UTR.gene4524	-	-	NC_016810	1295340	1295340	-	NC_016810	4779991	4779991	+	5	750	1268	28403051	149.333	0.00769409	sRNA	3UTR
GJB7-3531.GJB7-3530.IGR	GJB7-566.EST3UTR.80	RyhB	SL1344_0570.3UTR.gene577	- : -	-	NC_016810	3736799	3736799	-	NC_016810	638771	638771	-	25	3137	14	28401898	16167.6	4.36978e-82	sRNA	3UTR
GJB7-2663.EST5UTR.39	GJB7-83.EST3UTR.35	rpsP-leader	SL1344_0083.3UTR.gene82	-	-	NC_016810	2828141	2828141	-	NC_016810	94739	94739	-	22	399	2201	28402452	711.517	2.40191e-47	sRNA	3UTR
GJB7-3534.AS	GJB7-3347.EST3UTR.14	STnc1830	argR.3UTR.gene3388	-	-	NC_016810	3739767	3739767	-	NC_016810	3549958	3549958	+	12	6	3690	28401366	15393.7	9.56814e-36	sRNA	3UTR
GJB7-2105.EST3UTR.14	GJB7-1661.EST3UTR.37	STnc1150	SL1344_1662.3UTR.gene1683	-	-	NC_016810	2222990	2222990	+	NC_016810	1784727	1784727	+	7	3103	194	28401770	330.263	9.5141e-09	sRNA	3UTR
GJB7-4032.EST3UTR.8	GJB7-1209	STnc870	SL1344_1207.3UTR.gene1226	-	-	NC_016810	4292542	4292542	+	NC_016810	1308810	1308810	+	16	18892	1080	28385086	22.2591	3.04928e-09	sRNA	3UTR
GJB7-4032.EST3UTR.8	GJB7-4290.EST3UTR.53	STnc870	SL1344_4257.3UTR.gene4340	-	-	NC_016810	4292542	4292542	+	NC_016810	4586078	4586078	-	5	18903	50	28386116	150.167	0.00966351	sRNA	3UTR
GJB7-4032.EST3UTR.10	GJB7-821	STnc870	SL1344_0818.3UTR.gene834	-	-	NC_016810	4292544	4292544	+	NC_016810	910542	910542	+	12	18896	43	28386123	419.227	7.04596e-20	sRNA	3UTR
GJB7-4032.EST3UTR.8	GJB7-2645.EST3UTR.75	STnc870	int.3UTR.gene2682	-	-	NC_016810	4292542	4292542	+	NC_016810	2815307	2815307	-	7	18901	49	28386117	214.547	2.85063e-07	sRNA	3UTR
GJB7-2873.AS	GJB7-3632.EST3UTR.25	STnc1410	cspA.3UTR.gene3676	-	-	NC_016810	3048910	3048910	+	NC_016810	3858017	3858017	+	5	96	686	28404287	2156.55	1.45137e-08	sRNA	3UTR
GJB7-2678.GJB7-2679.IGR	GJB7-13.EST3UTR.9	SsrA	dnaJ.3UTR.gene12	- : -	-	NC_016810	2855217	2855217	+	NC_016810	14769	14769	+	14	3009	1151	28400900	114.805	4.07304e-17	sRNA	3UTR
GJB7-1124.EST3UTR.8	GJB7-4387	STnc840	SL1344_4351.3UTR.gene4438	-	-	NC_016810	1224248	1224248	+	NC_016810	4680001	4680001	-	13	275	34	28404752	39493.2	2.79523e-47	sRNA	3UTR
GJB7-2974.GJB7-2975.IGR	GJB7-2645.EST3UTR.62	GcvB	int.3UTR.gene2682	- : -	-	NC_016810	3156817	3156817	+	NC_016810	2815320	2815320	-	22	121439	34	28283579	150.702	3.10633e-30	sRNA	3UTR
GJB7-458.GJB7-459.IGR	GJB7-3294.EST3UTR.30	Ffs	murA.3UTR.gene3335	- : -	-	NC_016810	523959	523959	+	NC_016810	3496282	3496282	-	9	9960	71	28395034	361.383	3.99057e-13	sRNA	3UTR
GJB7-1547.GJB7-1546.IGR	GJB7-668.EST3UTR.63	RyjB	nagE.3UTR.gene680	- : -	-	NC_016810	1662282	1662282	-	NC_016810	746710	746710	+	8	456	0	28404610		1.04318e-31	sRNA	3UTR
GJB7-3314.GJB7-3315.IGR	GJB7-2461.EST3UTR.33	ArcZ	nlpB.3UTR.gene2497	- : -	-	NC_016810	3511862	3511862	+	NC_016810	2600675	2600675	-	9	26820	87	28378158	109.458	1.57291e-08	sRNA	3UTR
GJB7-2974.GJB7-2975.IGR	GJB7-1793.EST3UTR.32	GcvB	pagK.3UTR.gene1821	- : -	-	NC_016810	3156865	3156870	+	NC_016810	1921005	1921005	+	16	121445	371	28283242	10.0437	0.000542407	sRNA	3UTR
GJB7-2634.GJB7-2633.IGR	GJB7-240.EST3UTR.42	StyR-215b	proS.3UTR.gene243	- : -	-	NC_016810	2802250	2802250	-	NC_016810	282416	282416	-	17	535	11	28404511	82052.1	2.94251e-66	sRNA	3UTR
GJB7-1447.GJB7-1448.IGR	GJB7-3198.EST3UTR.61	MgrR	rpsU.3UTR.gene3239	- : -	-	NC_016810	1550754	1550754	+	NC_016810	3395062	3395062	+	28	5361	728	28398957	203.743	8.57812e-47	sRNA	3UTR
GJB7-1447.GJB7-1448.IGR	GJB7-4027.EST3UTR.21	MgrR	sodA.3UTR.gene4077	- : -	-	NC_016810	1550784	1550784	+	NC_016810	4288644	4288644	+	13	5376	2595	28397090	26.4619	2.26861e-07	sRNA	3UTR
GJB7-3275.GJB7-3274.IGR	GJB7-4027.EST3UTR.21	STnc610	sodA.3UTR.gene4077	- : -	-	NC_016810	3479167	3479167	-	NC_016810	4288644	4288644	+	10	479	2598	28401987	228.231	1.72644e-13	sRNA	3UTR
GJB7-4280.GJB7-4281.IGR	GJB7-1358.EST3UTR.12	STnc440	ssaU.3UTR.gene1376	- : -	-	NC_016810	4580485	4580511	+	NC_016810	1458379	1458558	+	36	147521	918	28256599	7.51149	3.05479e-12	sRNA	3UTR
GJB7-4280.GJB7-4281.IGR	GJB7-253.EST3UTR.31	STnc440	yafB.3UTR.gene256	- : -	-	NC_016810	4580494	4580494	+	NC_016810	295920	295920	+	11	131251	155	28273657	15.2876	0.0109566	sRNA	3UTR
GJB7-1265	GJB7-4214.EST3UTR.34	STnc3460	yjbO.3UTR.gene4264	-	-	NC_016810	1363846	1363846	+	NC_016810	4486720	4486720	+	25	1392	3262	28400395	156.366	2.08671e-38	sRNA	3UTR
GJB7-4280.GJB7-4281.IGR	GJB7-2857	STnc440	AvrA.3UTR.gene2897	- : -	-	NC_016810	4580485	4580505	+	NC_016810	3032445	3032552	-	37	147520	439	28257078	16.1441	1.43478e-23	sRNA	3UTR
GJB7-1907.GJB7-1906.IGR	GJB7-1179	DsrA	SL1344_1177.3UTR.gene1195	- : -	-	NC_016810	2026292	2026292	-	NC_016810	1284082	1284082	+	7	504	31	28404532	12726	1.61378e-19	sRNA	3UTR
GJB7-1211.GJB7-1210.IGR	GJB7-4063	IsrE	hslU.3UTR.gene4113	- : -	-	NC_016810	1309794	1309794	-	NC_016810	4320566	4320566	-	7	3573	878	28400616	63.3721	0.000821289	sRNA	3UTR
GJB7-1300.GJB7-1299.IGR	GJB7-3639	RprA	SL1344_3622.3UTR.gene3683	- : -	-	NC_016810	1401741	1401741	-	NC_016810	3864198	3864198	-	18	31768	1	28373287	16076.5	3.12649e-45	sRNA	3UTR
GJB7-1447.GJB7-1448.IGR	GJB7-2979.EST5UTR.31	MgrR	mltA.3UTR.gene3021	- : -	-	NC_016810	1550768	1550768	+	NC_016810	3161143	3161143	-	10	5379	394	28399291	134.002	3.49195e-11	sRNA	3UTR
GJB7-4280.GJB7-4281.IGR	GJB7-1528	STnc440	SL1344_1528.3UTR.gene1548	- : -	-	NC_016810	4580501	4580501	+	NC_016810	1643667	1643667	-	7	16288	63	28388716	193.658	5.18551e-07	sRNA	3UTR
GJB7-3314.GJB7-3315.IGR	GJB7-1627	ArcZ	SL1344_1628.3UTR.gene1649	- : -	-	NC_016810	3511862	3511863	+	NC_016810	1746965	1747119	-	24	26805	2028	28376217	12.528	3.83827e-11	sRNA	3UTR
GJB7-1959	GJB7-1768.GJB7-1767.IGR	STnc1290	SL1344_1768.3UTR.gene1790	-	- : -	NC_016810	2070883	2070883	-	NC_016810	1893963	1893963	-	7	2228	239	28402600	373.373	3.94827e-09	sRNA	3UTR
GJB7-2678.GJB7-2679.IGR	GJB7-1862	SsrA	SL1344_1872.3UTR.gene1894	- : -	-	NC_016810	2855444	2855444	+	NC_016810	1990143	1990143	-	16	35359	1393	28368306	9.21515	0.00151641	sRNA	3UTR
GJB7-3531.GJB7-3530.IGR	GJB7-1865.GJB7-1864.IGR	RyhB	pgsA.3UTR.gene1901	- : -	- : -	NC_016810	3736815	3736815	-	NC_016810	1992857	1992857	-	12	1056	62	28403944	5206	3.59166e-33	sRNA	3UTR
GJB7-207	GJB7-1923	STnc3100	SL1344_1929.3UTR.gene1957	-	-	NC_016810	245850	245850	+	NC_016810	2041780	2041780	-	5	301	44	28404724	10723.6	5.85131e-12	sRNA	3UTR
GJB7-3972.GJB7-3973.IGR	GJB7-2496	Spf	SL1344_2487.3UTR.gene2532	- : -	-	NC_016810	4230504	4230504	+	NC_016810	2656409	2656409	-	18	216864	350	28187842	6.68465	0.021211	sRNA	3UTR
GJB7-2678.GJB7-2679.IGR	GJB7-2053.EST5UTR.53	SsrA	udg.3UTR.gene2089	- : -	-	NC_016810	2855425	2855425	+	NC_016810	2155584	2155584	-	11	35364	96	28369603	91.9207	6.7752e-11	sRNA	3UTR
GJB7-44.EST5UTR.22	GJB7-34	StyR-29	SL1344_0034.3UTR.gene33	-	-	NC_016810	52591	52591	-	NC_016810	37083	37083	-	23	1383	0	28403668		1.72474e-92	sRNA	3UTR
GJB7-4280.GJB7-4281.IGR	GJB7-358	STnc440	SL1344_0360.3UTR.gene366	- : -	-	NC_016810	4580498	4580498	+	NC_016810	414282	414282	-	5	131257	7	28273805	153.863	0.0355153	sRNA	3UTR
GJB7-4280.GJB7-4281.IGR	GJB7-3372	STnc440	fis.3UTR.gene3413	- : -	-	NC_016810	4580485	4580485	+	NC_016810	3578002	3578055	+	17	131245	53	28273759	69.0993	2.7271e-17	sRNA	3UTR
GJB7-4285.GJB7-4286.IGR	GJB7-4255	sRNA21	SC4B5.11c.3UTR.gene4305	- : -	-	NC_016810	4582801	4582801	+	NC_016810	4546625	4546625	-	7	58	46	28404963	74525.8	7.92517e-25	sRNA	3UTR
GJB7-2974.GJB7-2975.IGR	GJB7-1503	GcvB	ompD.3UTR.gene1523	- : -	-	NC_016810	3156781	3156781	+	NC_016810	1613128	1613128	+	6	4292	224	28400552	177.243	4.89019e-05	sRNA	3UTR
GJB7-2506.GJB7-2505.IGR	GJB7-2668	STnc2070	grpE.3UTR.gene2705	- : -	-	NC_016810	2672537	2672537	-	NC_016810	2832757	2832757	-	19	148	628	28404279	5806.52	5.00701e-57	sRNA	3UTR
GJB7-458.GJB7-459.IGR	GJB7-1701	Ffs	kdsA.3UTR.gene1723	- : -	-	NC_016810	523971	523971	+	NC_016810	1827250	1827250	-	6	9963	74	28395031	231.085	1.19894e-05	sRNA	3UTR
GJB7-1680.GJB7-1681.IGR	GJB7-3972.GJB7-3973.IGR	SLnc1008	polA.3UTR.gene4022	- : -	- : -	NC_016810	1803693	1803693	+	NC_016810	4230613	4230613	+	5	4	173391	28231674	203.526	0.022879	sRNA	3UTR
GJB7-2470	GJB7-485.GJB7-486.IGR	uraA.gene2506	ChiX	-	- : -	NC_016810	2609367	2609396	-	NC_016810	555546	555574	+	1139	720	13788317	14614898	1.67678	4.8749e-21	CDS	sRNA
GJB7-939	GJB7-2240.GJB7-2241.IGR	ompF.gene952	MicF	-	- : -	NC_016810	1047153	1047560	-	NC_016810	2364673	2364722	+	1112	2891	31193	28369878	349.83	0	CDS	sRNA
GJB7-1335	GJB7-4280.GJB7-4281.IGR	sseB.gene1352	STnc440	-	- : -	NC_016810	1441207	1441699	+	NC_016810	4580510	4580566	+	1028	35875	171418	28196753	4.7135	0	CDS	sRNA
GJB7-3853	GJB7-4096.GJB7-4095.IGR	atpI.gene3899	argE.gene4142.OxyS.IGR	-	- : -	NC_016810	4101563	4101706	-	NC_016810	4364304	4364371	-	997	63196	35957	28304924	12.4189	0	CDS	IGR
GJB7-4280.GJB7-4281.IGR	GJB7-1532	STnc440	ugtL.gene1552	- : -	-	NC_016810	4580485	4580513	+	NC_016810	1648168	1648577	-	972	146585	14898	28242619	12.5705	0	sRNA	CDS
GJB7-1336	GJB7-4280.GJB7-4281.IGR	sseC.gene1354	STnc440	-	- : -	NC_016810	1442818	1443265	+	NC_016810	4580518	4580566	+	972	32058	171474	28200570	4.98643	0	CDS	sRNA
GJB7-1867	GJB7-1067.EST3UTR.33	tRNA-Gly.rna32	SL1344_1065.3UTR.gene1082	-	-	NC_016810	1993198	1993198	-	NC_016810	1171565	1171565	-	9	18654	25	28386386	547.823	2.57337e-14	tRNA	3UTR
GJB7-2981	GJB7-1150.EST3UTR.29	tRNA-Met.rna56	SL1344_1147.3UTR.gene1165	-	-	NC_016810	3162526	3162526	+	NC_016810	1250396	1250396	+	20	31486	15	28373553	1201.53	5.51811e-43	tRNA	3UTR
GJB7-2383	GJB7-1258.EST3UTR.75	tRNA-Ala.rna40	SL1344_1255.3UTR.gene1275	-	-	NC_016810	2526699	2526699	-	NC_016810	1356853	1356853	-	8	1118	37	28403911	5493.19	2.79925e-20	tRNA	3UTR
GJB7-2632	GJB7-1441.EST3UTR.63	tRNA-Glu.rna49	SL1344_1439.3UTR.gene1460	-	-	NC_016810	2800416	2800416	-	NC_016810	1544393	1544393	-	7	9975	507	28394585	39.3018	0.0223089	tRNA	3UTR
GJB7-733	GJB7-1595.EST3UTR.62	tRNA-Val.rna17	SL1344_1595.3UTR.gene1616	-	-	NC_016810	818396	818396	+	NC_016810	1714680	1714680	-	7	1818	25	28403224	4374.53	3.28311e-16	tRNA	3UTR
GJB7-3874	GJB7-2412.EST3UTR.57	tRNA-Trp.rna77	SL1344_2402.3UTR.gene2448	-	-	NC_016810	4126913	4126913	+	NC_016810	2549319	2549319	+	7	7444	78	28397545	342.356	9.03302e-09	tRNA	3UTR
GJB7-2981	GJB7-2478.EST3UTR.22	tRNA-Met.rna56	SL1344_2468.3UTR.gene2514	-	-	NC_016810	3162526	3162526	+	NC_016810	2619166	2619166	+	20	31486	302	28373266	59.6781	4.05486e-21	tRNA	3UTR
GJB7-2813	GJB7-3670.EST3UTR.92	tRNA-Arg.rna51	SL1344_3653.3UTR.gene3714	-	-	NC_016810	2992579	2992579	-	NC_016810	3900372	3900372	-	6	4915	148	28400005	234.253	9.67831e-06	tRNA	3UTR
GJB7-3106	GJB7-3747.EST3UTR.99	tRNA-Phe.rna59	SL1344_3731.3UTR.gene3792	-	-	NC_016810	3296849	3296849	+	NC_016810	3987852	3987852	-	5	1767	37	28403265	2172.2	1.744e-08	tRNA	3UTR
GJB7-3381	GJB7-83.EST3UTR.32	tRNA-Thr.rna64	SL1344_0083.3UTR.gene82	-	-	NC_016810	3588242	3588242	-	NC_016810	94742	94742	-	6	747	2217	28402104	102.9	0.00117797	tRNA	3UTR
GJB7-2813	GJB7-1917.EST3UTR.45	tRNA-Arg.rna51	cspB.3UTR.gene1950	-	-	NC_016810	2992579	2992579	-	NC_016810	2036748	2036748	-	8	4913	1564	28398589	29.5667	0.0126064	tRNA	3UTR
GJB7-3278	GJB7-3955.EST3UTR.69	tRNA-Leu.rna62	fadA.3UTR.gene4005	-	-	NC_016810	3482490	3482490	-	NC_016810	4209613	4209613	-	8	1300	301	28403465	580.7	8.0402e-13	tRNA	3UTR
GJB7-4114	GJB7-3440.EST3UTR.39	tRNA-Gly.rna94	fkpA.3UTR.gene3481	-	-	NC_016810	4381662	4381662	+	NC_016810	3626314	3626314	-	10	7970	579	28396515	61.5358	7.3667e-08	tRNA	3UTR
GJB7-3908	GJB7-2258.EST3UTR.6	tRNA-Leu.rna80	glpC.3UTR.gene2294	-	-	NC_016810	4162681	4162681	+	NC_016810	2392048	2392048	+	5	33384	34	28371651	124.979	0.027316	tRNA	3UTR
GJB7-659	GJB7-851.EST3UTR.43	tRNA-Gln.rna12	grxA.3UTR.gene864	-	-	NC_016810	737796	737796	-	NC_016810	944292	944292	-	12	1263	1648	28402151	163.746	1.13982e-15	tRNA	3UTR
GJB7-2981	GJB7-1676.EST3UTR.44	tRNA-Met.rna56	oppA.3UTR.gene1698	-	-	NC_016810	3162526	3162526	+	NC_016810	1796417	1796417	-	8	31498	248	28373320	29.058	0.0160584	tRNA	3UTR
GJB7-3908	GJB7-2041.EST3UTR.5	tRNA-Leu.rna80	sbcB.3UTR.gene2076	-	-	NC_016810	4162734	4162734	+	NC_016810	2143437	2143437	+	5	14317	40	28390712	247.876	0.000855377	tRNA	3UTR
GJB7-4520	GJB7-2041.EST3UTR.5	tRNA-Leu.rna105	sbcB.3UTR.gene2076	-	-	NC_016810	4831244	4831244	-	NC_016810	2143437	2143437	+	5	181	40	28404848	19616.6	3.04559e-13	tRNA	3UTR
GJB7-658	GJB7-291.EST3UTR.19	tRNA-Met.rna11	sciX.3UTR.gene295	-	-	NC_016810	737691	737691	-	NC_016810	337798	337798	+	10	301	347	28404416	2719.51	3.80295e-24	tRNA	3UTR
GJB7-2981	GJB7-887.EST3UTR.64	tRNA-Met.rna56	tnp.3UTR.gene900	-	-	NC_016810	3162568	3162568	+	NC_016810	982251	982251	+	13	31493	224	28373344	52.2868	5.69394e-11	tRNA	3UTR
GJB7-4112	GJB7-2772.EST3UTR.10	tRNA-Thr.rna92	virK.3UTR.gene2812	-	-	NC_016810	4381417	4381417	+	NC_016810	2951914	2951914	+	7	1762	1200	28402105	94.0289	5.35268e-05	tRNA	3UTR
GJB7-3908	GJB7-1212	tRNA-Leu.rna80	SL1344_1210.3UTR.gene1229	-	-	NC_016810	4162680	4162680	+	NC_016810	1310261	1310261	+	15	33374	178	28371507	71.6383	1.70119e-15	tRNA	3UTR
GJB7-3278	GJB7-1303	tRNA-Leu.rna62	SL1344_1301.3UTR.gene1321	-	-	NC_016810	3482543	3482543	-	NC_016810	1407119	1407119	+	8	2707	655	28401704	128.146	1.26569e-07	tRNA	3UTR
GJB7-1867	GJB7-2373	tRNA-Gly.rna32	SL1344_2369.3UTR.gene2409	-	-	NC_016810	1993201	1993201	-	NC_016810	2513221	2513221	+	7	1551	865	28402651	148.193	2.29524e-06	tRNA	3UTR
GJB7-1867	GJB7-2469	tRNA-Gly.rna32	SL1344_2459.3UTR.gene2505	-	-	NC_016810	1993199	1993199	-	NC_016810	2607565	2607565	-	12	18651	127	28386284	143.808	8.69934e-15	tRNA	3UTR
GJB7-1867	GJB7-843	tRNA-Gly.rna32	deoR.3UTR.gene856	-	-	NC_016810	1993187	1993200	-	NC_016810	935983	936218	-	9	18654	663	28385748	20.6565	0.0245736	tRNA	3UTR
GJB7-1867	GJB7-2688	tRNA-Gly.rna32	sopE.3UTR.gene2725	-	-	NC_016810	1993200	1993200	-	NC_016810	2863732	2863732	+	17	18646	127	28386284	203.783	8.23416e-26	tRNA	3UTR
GJB7-249	GJB7-2288	tRNA-Ala.rna2	nuoN.3UTR.gene2324	-	-	NC_016810	290967	290967	+	NC_016810	2422053	2422053	-	6	9649	81	28395338	217.987	1.66047e-05	tRNA	3UTR
GJB7-252	GJB7-3728	tRNA-Asp.rna5	SL1344_3711.3UTR.gene3773	-	-	NC_016810	294859	294859	+	NC_016810	3960263	3960263	-	8	5584	1480	28398002	27.4897	0.0221768	tRNA	3UTR
GJB7-2632	GJB7-1917	tRNA-Glu.rna49	cspB.3UTR.gene1950	-	-	NC_016810	2800439	2800446	-	NC_016810	2036722	2036813	-	16	9966	3365	28391727	13.5458	5.1833e-06	tRNA	3UTR
GJB7-2632	GJB7-2336.GJB7-2335.IGR	tRNA-Glu.rna49	dedD.3UTR.gene2372	-	- : -	NC_016810	2800446	2800446	-	NC_016810	2474213	2474213	-	13	9969	111	28394981	333.588	3.57811e-21	tRNA	3UTR
GJB7-2813	GJB7-3346	tRNA-Arg.rna51	mdh.3UTR.gene3387	-	-	NC_016810	2992579	2992579	-	NC_016810	3548085	3548085	-	9	4912	77	28400076	675.792	1.3864e-15	tRNA	3UTR
GJB7-2817	GJB7-1875.EST5UTR.76	tRNA-Ser.rna55	fliY.3UTR.gene1909	-	-	NC_016810	2993174	2993174	-	NC_016810	2000681	2000681	-	5	1272	81	28403716	1378.39	1.38324e-07	tRNA	3UTR
GJB7-3618	GJB7-4552	tRNA-Pro.rna70	rob.3UTR.gene4607	-	-	NC_016810	3841810	3842260	-	NC_016810	4863235	4863323	-	18	2852	822	28401382	218.067	1.30123e-28	tRNA	3UTR
GJB7-659	GJB7-3978.GJB7-3977.IGR	tRNA-Gln.rna12	glnA.3UTR.gene4028	-	- : -	NC_016810	737808	737808	-	NC_016810	4236851	4236852	-	7	105	8699	28396263	217.621	1.95195e-07	tRNA	3UTR
GJB7-733	GJB7-1136	tRNA-Val.rna17	acpP.3UTR.gene1151	-	-	NC_016810	818415	818415	+	NC_016810	1236494	1236494	+	10	2381	1017	28401666	117.291	1.22065e-10	tRNA	3UTR
GJB7-2771	GJB7-3003.GJB7-3002.IGR	SL1344_2763.gene2811	aas.gene3043.OmrA.IGR	-	- : -	NC_016810	2949459	2949878	-	NC_016810	3191583	3191841	-	964	18614	80517	28304979	18.2059	0	CDS	IGR
GJB7-1283.EST3UTR.11	GJB7-2465.EST5UTR.52	SL1344_1279.3UTR.gene1300	SL1344_2455.5UTR.gene2501	-	-	NC_016810	1381880	1381880	+	NC_016810	2604167	2604167	-	13	129	21	28404911	136310	1.40267e-53	3UTR	5UTR
GJB7-1417.EST3UTR.100	GJB7-3286.EST5UTR.33	SL1344_1414.3UTR.gene1435	greA.5UTR.gene3327	-	-	NC_016810	1517740	1517740	-	NC_016810	3489856	3489856	-	5	31	963	28404075	4757.32	3.74618e-10	3UTR	5UTR
GJB7-1514.EST3UTR.86	GJB7-3631.GJB7-3632.IGR	SL1344_1514.3UTR.gene1534	cspA.5UTR.gene3676	-	- : -	NC_016810	1626296	1626296	-	NC_016810	3857633	3857633	+	12	353	418	28404291	2310.01	2.62464e-29	3UTR	5UTR
GJB7-1783.EST3UTR.33	GJB7-1276	SL1344_1783.3UTR.gene1805	himA.5UTR.gene1294	-	-	NC_016810	1909123	1909123	-	NC_016810	1375786	1375786	+	8	810	1244	28403012	225.501	1.41765e-09	3UTR	5UTR
GJB7-1972.EST3UTR.45	GJB7-3667.EST5UTR.30	SL1344_1977.3UTR.gene2006	mtlA.5UTR.gene3711	-	-	NC_016810	2080909	2080909	+	NC_016810	3896577	3896577	+	26	1222718	68	27182262	8.50009	4.0815e-07	3UTR	5UTR
GJB7-2515	GJB7-4096.GJB7-4095.IGR	SL1344_2506.gene2551	argE.gene4142.OxyS.IGR	-	- : -	NC_016810	2680721	2681193	-	NC_016810	4364303	4364379	-	918	120186	36036	28247934	5.98741	0	CDS	IGR
GJB7-2448.EST3UTR.56	GJB7-4136.GJB7-4137.IGT	SL1344_2438.3UTR.gene2484	hemE.5UTR.gene4187	-	- : -	NC_016810	2583248	2583248	-	NC_016810	4405463	4405463	+	19	146	367	28404542	10072.2	1.79155e-61	3UTR	5UTR
GJB7-2478.EST3UTR.71	GJB7-2998.EST5UTR.27	SL1344_2468.3UTR.gene2514	SL1344_2984.5UTR.gene3039	-	-	NC_016810	2619190	2619190	+	NC_016810	3185718	3185718	+	15	354	15814	28388891	76.0667	5.14216e-16	3UTR	5UTR
GJB7-2508.EST3UTR.28	GJB7-2490.EST5UTR.18	SL1344_2499.3UTR.gene2544	engA.5UTR.gene2526	-	-	NC_016810	2675361	2675361	-	NC_016810	2650663	2650664	-	19	32	297	28404726	56785.5	4.62135e-74	3UTR	5UTR
GJB7-2543.EST3UTR.100	GJB7-4315.EST5UTR.47	SL1344_2535.3UTR.gene2579	yjeA.5UTR.gene4365	-	-	NC_016810	2716114	2716114	-	NC_016810	4606654	4606654	+	5	57	33	28404979	75505	4.60824e-16	3UTR	5UTR
GJB7-3052.EST3UTR.27	GJB7-3877.GJB7-3878.IGR	SL1344_3037.3UTR.gene3093	ilvG.5UTR.gene3925	-	- : -	NC_016810	3243646	3243646	+	NC_016810	4130433	4130433	+	11	273	219	28404571	5226.06	3.35166e-30	3UTR	5UTR
GJB7-342.EST3UTR.82	GJB7-3553.GJB7-3552.IGR	SL1344_0344.3UTR.gene350	rpoH.5UTR.gene3594	-	- : -	NC_016810	391918	391918	+	NC_016810	3758182	3758182	-	16	1	997	28404060	455832	2.25878e-63	3UTR	5UTR
GJB7-4368.EST3UTR.60	GJB7-2614.EST5UTR.4	SL1344_4332.3UTR.gene4419	rpoE.5UTR.gene2651	-	-	NC_016810	4656914	4656914	-	NC_016810	2780421	2780421	-	6	153	3123	28401792	356.643	7.81708e-07	3UTR	5UTR
GJB7-3632.EST3UTR.8	GJB7-2671.EST5UTR.35	cspA.3UTR.gene3676	smpA.5UTR.gene2708	-	-	NC_016810	3857975	3857975	+	NC_016810	2836252	2836252	+	9	1236	461	28403368	448.635	3.55564e-14	3UTR	5UTR
GJB7-2258.EST3UTR.19	GJB7-2619.GJB7-2618.IGR	glpC.3UTR.gene2294	SL1344_2608.5UTR.gene2655	-	- : -	NC_016810	2392036	2392036	+	NC_016810	2785660	2785660	-	5	39	0	28405030		1.54087e-22	3UTR	5UTR
GJB7-4335.EST3UTR.2	GJB7-376.EST5UTR.63	hflC.3UTR.gene4385	SL1344_0378.5UTR.gene384	-	-	NC_016810	4629300	4629300	+	NC_016810	436547	436547	+	11	796	1557	28402710	252.087	6.5054e-16	3UTR	5UTR
GJB7-116.EST3UTR.25	GJB7-2613	ilvH.3UTR.gene118	rseB.5UTR.gene2649	-	-	NC_016810	138082	138082	+	NC_016810	2779227	2779227	-	17	144	3202	28401711	1047.15	6.65457e-38	3UTR	5UTR
GJB7-3856.EST3UTR.30	GJB7-800.GJB7-801.IGR	mioC.3UTR.gene3902	dinG.5UTR.gene814	-	- : -	NC_016810	4105472	4105472	-	NC_016810	886388	886388	+	17	358	0	28404699		1.70086e-76	3UTR	5UTR
GJB7-2276.EST3UTR.89	GJB7-2337	pmrD.3UTR.gene2312	dedD.5UTR.gene2372	-	-	NC_016810	2408970	2408970	-	NC_016810	2475271	2475271	-	22	109	831	28404112	6898.84	2.77742e-68	3UTR	5UTR
GJB7-1162.EST3UTR.60	GJB7-3632.EST5UTR.28	potD.3UTR.gene1177	cspA.5UTR.gene3676	-	-	NC_016810	1263785	1263785	-	NC_016810	3857763	3857763	+	12	302	1511	28403249	746.926	1.80498e-23	3UTR	5UTR
GJB7-4021.EST3UTR.89	GJB7-1803.EST5UTR.30	rhaR.3UTR.gene4071	SL1344_1811.5UTR.gene1833	-	-	NC_016810	4282430	4282430	+	NC_016810	1927955	1927955	+	20	6	140	28404908	676307	1.50769e-93	3UTR	5UTR
GJB7-4027.EST3UTR.0	GJB7-4214.EST5UTR.71	sodA.3UTR.gene4077	yjbO.5UTR.gene4264	-	-	NC_016810	4288598	4288598	+	NC_016810	4486417	4486417	+	13	2558	1901	28400602	75.9256	3.53126e-13	3UTR	5UTR
GJB7-3950.EST3UTR.90	GJB7-3668	tatD.3UTR.gene4000	mtlR.5UTR.gene3713	-	-	NC_016810	4204552	4204552	+	NC_016810	3899505	3899505	+	9	0	58	28405007		2.81804e-44	3UTR	5UTR
GJB7-3746.EST3UTR.16	GJB7-3746.GJB7-3745.IGR	yicL.3UTR.gene3791	mgtC.5UTR.gene3790	-	- : -	NC_016810	3987925	3987925	+	NC_016810	3986695	3986695	-	23	15	708	28404328	61516	6.59515e-89	3UTR	5UTR
GJB7-3766.EST3UTR.48	GJB7-1862.EST5UTR.29	yicN.3UTR.gene3812	SL1344_1872.5UTR.gene1894	-	-	NC_016810	4006825	4006825	-	NC_016810	1990492	1990492	-	23	20	2624	28402407	12447.7	3.75925e-74	3UTR	5UTR
GJB7-4292.GJB7-4291.IGR	GJB7-1193.GJB7-1192.IGR	yjdC.3UTR.gene4343	SL1344_1190.5UTR.gene1208	- : -	- : -	NC_016810	4587138	4587138	-	NC_016810	1295521	1295521	-	6	20	185	28404863	46061.9	4.29766e-19	3UTR	5UTR
GJB7-849.GJB7-848.IGR	GJB7-1414.GJB7-1415.IGR	SL1344_0846.3UTR.gene862	SL1344_1412.5UTR.gene1433	- : -	- : -	NC_016810	941893	941893	-	NC_016810	1516977	1516977	+	20	343300	136	28061618	12.0207	1.68632e-07	3UTR	5UTR
GJB7-1574.EST5UTR.20	GJB7-1184.GJB7-1185.IGR	SL1344_1574.3UTR.gene1595	pagC.5UTR.gene1201	-	- : -	NC_016810	1693387	1693387	-	NC_016810	1288933	1288933	+	24	156	6396	28398498	683.083	2.77089e-51	3UTR	5UTR
GJB7-2148	GJB7-2147.EST5UTR.15	SL1344_2152.3UTR.gene2184	yohG.5UTR.gene2182	-	-	NC_016810	2269398	2269398	-	NC_016810	2267997	2267997	-	23	1192	122	28403737	4492.28	1.82982e-67	3UTR	5UTR
GJB7-2217.AS	GJB7-4214.EST5UTR.30	SL1344_2221.3UTR.gene2254	yjbO.5UTR.gene4264	-	-	NC_016810	2342912	2342912	-	NC_016810	4486458	4486458	+	27	134	1887	28403026	3032.86	1.48096e-75	3UTR	5UTR
GJB7-3028	GJB7-1185.EST5UTR.83	SL1344_3014.3UTR.gene3070	pagC.5UTR.gene1201	-	-	NC_016810	3218213	3218213	-	NC_016810	1289133	1289133	+	22	33933	1393	28369726	13.204	3.51527e-10	3UTR	5UTR
GJB7-849.GJB7-848.IGR	GJB7-1850.EST5UTR.72	SL1344_0846.3UTR.gene862	flhD.5UTR.gene1882	- : -	-	NC_016810	941875	941875	-	NC_016810	1979707	1979707	-	22	343298	118	28061636	15.2399	9.17728e-11	3UTR	5UTR
GJB7-2328.GJB7-2327.IGR	GJB7-2326.EST5UTR.23	ubiX.3UTR.gene2364	hisJ.5UTR.gene2362	- : -	-	NC_016810	2464219	2464219	-	NC_016810	2463013	2463013	-	12	77	41	28404944	107969	2.40366e-48	3UTR	5UTR
GJB7-3189.GJB7-3188.IGR	GJB7-2405	rfaE.3UTR.gene3230	crr.5UTR.gene2442	- : -	-	NC_016810	3383188	3383188	-	NC_016810	2544179	2544179	+	9	3108	1333	28400624	61.6963	1.65631e-06	3UTR	5UTR
GJB7-1863.EST3UTR.100	GJB7-3891.GJB7-3892.IGR	SL1344_1872.5UTR.gene1894	rho.5UTR.gene3941	-	- : -	NC_016810	1990621	1990621	-	NC_016810	4147006	4147006	+	27	2938	2117	28399992	123.285	3.42094e-39	5UTR	5UTR
GJB7-2300.EST5UTR.70	GJB7-2635.EST3UTR.43	nuoA.5UTR.gene2336	clpB.5UTR.gene2671	-	-	NC_016810	2437310	2437310	-	NC_016810	2805189	2805189	-	6	228	2809	28402031	266.081	4.31939e-06	5UTR	5UTR
GJB7-3944	GJB7-3192.EST3UTR.20	ubiE.5UTR.gene3994	cca.5UTR.gene3234	-	-	NC_016810	4198814	4198814	+	NC_016810	3389909	3389909	+	7	261	1848	28402958	412.211	1.96426e-09	5UTR	5UTR
GJB7-812.EST5UTR.31	GJB7-3374.EST3UTR.22	ompX.5UTR.gene825	SL1344_3361.5UTR.gene3416	-	-	NC_016810	898764	898764	+	NC_016810	3579243	3579243	+	29	6267	1345	28397433	97.7001	1.37202e-39	5UTR	5UTR
GJB7-3773.EST5UTR.7	GJB7-3580.EST3UTR.37	SL1344_3759.5UTR.gene3819	gor.5UTR.gene3623	-	-	NC_016810	4015856	4015856	-	NC_016810	3789876	3789876	+	6	143	100	28404825	11918.1	7.01412e-16	5UTR	5UTR
GJB7-409	GJB7-3580.EST3UTR.38	ribH.5UTR.gene417	gor.5UTR.gene3623	-	-	NC_016810	470505	470505	+	NC_016810	3789877	3789877	+	6	1728	100	28403240	986.224	1.90362e-09	5UTR	5UTR
GJB7-4096.EST5UTR.27	GJB7-4054.EST3UTR.27	oxyR.5UTR.gene4146	tpiA.5UTR.gene4103	-	-	NC_016810	4364491	4364491	+	NC_016810	4312556	4312556	-	11	773	174	28404116	2322.98	2.30925e-26	5UTR	5UTR
GJB7-1184.GJB7-1185.IGR	GJB7-3199.EST3UTR.12	pagC.5UTR.gene1201	rpoD.5UTR.gene3241	- : -	-	NC_016810	1288895	1288895	+	NC_016810	3396994	3396994	+	10	7132	741	28397191	53.7336	2.30465e-07	5UTR	5UTR
GJB7-3441.GJB7-3440.IGR	GJB7-1135.EST3UTR.74	fkpA.5UTR.gene3481	acpP.5UTR.gene1151	- : -	-	NC_016810	3627277	3627277	-	NC_016810	1236199	1236199	+	19	3334	420	28401301	385.369	4.13103e-35	5UTR	5UTR
GJB7-3723.EST3UTR.16	GJB7-2788.EST5UTR.67	rpoZ.5UTR.gene3769	SL1344_2781.5UTR.gene2828	-	-	NC_016810	3955052	3955052	+	NC_016810	2968635	2968635	+	21	593	153	28404307	6574.42	1.03649e-64	5UTR	5UTR
GJB7-3723.EST3UTR.25	GJB7-935.EST5UTR.92	rpoZ.5UTR.gene3769	ycbB.5UTR.gene948	-	-	NC_016810	3955061	3955061	+	NC_016810	1041520	1041520	+	10	604	217	28404243	2167.14	3.68822e-23	5UTR	5UTR
GJB7-2872.EST3UTR.81	GJB7-680.EST5UTR.52	sicP.5UTR.gene2911	seqA.5UTR.gene692	-	-	NC_016810	3046932	3046932	-	NC_016810	758575	758575	+	20	86	25	28404943	264232	2.80425e-90	5UTR	5UTR
GJB7-1681.EST5UTR.28	GJB7-2857.EST5UTR.30	hns.5UTR.gene1703	AvrA.5UTR.gene2897	-	-	NC_016810	1804108	1804108	+	NC_016810	3033413	3033413	-	6	2771	138	28402159	445.643	2.09156e-07	5UTR	5UTR
GJB7-1148	GJB7-4327	nagZ.5UTR.gene1164	SL1344_4291.5UTR.gene4378	-	-	NC_016810	1248441	1248441	+	NC_016810	4620257	4620257	+	22	292	187	28404573	11444.2	2.91548e-73	5UTR	5UTR
GJB7-1154.EST5UTR.55	GJB7-3886.EST5UTR.34	SL1344_1151.5UTR.gene1169	ilvC.5UTR.gene3933	-	-	NC_016810	1253515	1253515	+	NC_016810	4138913	4138913	+	25	6753	909	28397387	115.653	3.98278e-35	5UTR	5UTR
GJB7-1154.EST5UTR.55	GJB7-294.EST5UTR.28	SL1344_1151.5UTR.gene1169	safA.5UTR.gene301	-	-	NC_016810	1253515	1253515	+	NC_016810	341684	341684	+	11	6767	98	28398198	471.044	1.16326e-18	5UTR	5UTR
GJB7-1154	GJB7-3215.EST5UTR.85	SL1344_1151.5UTR.gene1169	SL1344_3199.5UTR.gene3256	-	-	NC_016810	1253561	1253561	+	NC_016810	3415839	3415839	+	25	6753	942	28397354	111.602	9.52237e-35	5UTR	5UTR
GJB7-1154	GJB7-2240.EST5UTR.44	SL1344_1151.5UTR.gene1169	ompC.5UTR.gene2276	-	-	NC_016810	1253547	1253793	+	NC_016810	2364155	2364172	-	12	15353	1204	28388505	18.4291	0.000154971	5UTR	5UTR
GJB7-693	GJB7-1193.GJB7-1192.IGR	SL1344_0692.5UTR.gene705	SL1344_1190.5UTR.gene1208	-	- : -	NC_016810	777423	777653	+	NC_016810	1295487	1295496	-	37	1109	2392	28401536	396.142	2.89548e-74	5UTR	5UTR
GJB7-1193.GJB7-1192.IGR	GJB7-1384.GJB7-1385.IGT	SL1344_1190.5UTR.gene1208	tyrS.5UTR.gene1403	- : -	- : -	NC_016810	1295582	1295582	-	NC_016810	1480320	1480320	+	8	2451	173	28402442	535.866	1.64323e-12	5UTR	5UTR
GJB7-4068.EST5UTR.40	GJB7-1193.GJB7-1192.IGR	rpmE.5UTR.gene4118	SL1344_1190.5UTR.gene1208	-	- : -	NC_016810	4327161	4327161	+	NC_016810	1295473	1295473	-	6	712	2423	28401933	98.7793	0.001503	5UTR	5UTR
GJB7-1220	GJB7-1218.EST5UTR.22	SL1344_1218.5UTR.gene1237	SL1344_1216.5UTR.gene1235	-	-	NC_016810	1316654	1316654	-	NC_016810	1314283	1314283	-	29	541	208	28404296	7320.17	8.72496e-93	5UTR	5UTR
GJB7-1225	GJB7-368.GJB7-369.IGR	SL1344_1223.5UTR.gene1242	sbmA.5UTR.gene377	-	- : -	NC_016810	1323365	1323365	+	NC_016810	429738	429738	+	11	144	86	28404833	25230.4	1.93122e-37	5UTR	5UTR
GJB7-1261	GJB7-1681.EST5UTR.32	SL1344_1258.5UTR.gene1278	hns.5UTR.gene1703	-	-	NC_016810	1359998	1359998	+	NC_016810	1804129	1804129	+	20	362	1956	28402736	802.256	1.48152e-43	5UTR	5UTR
GJB7-1267	GJB7-1414.GJB7-1415.IGR	SL1344_1265.5UTR.gene1285	SL1344_1412.5UTR.gene1433	-	- : -	NC_016810	1365294	1365294	+	NC_016810	1516980	1516980	+	6	388	150	28404530	2928.3	2.71717e-12	5UTR	5UTR
GJB7-1282	GJB7-499.EST5UTR.33	SL1344_1278.5UTR.gene1299	SL1344_0502.5UTR.gene508	-	-	NC_016810	1379637	1379637	+	NC_016810	569202	569202	+	6	1025	334	28403709	497.801	1.00085e-07	5UTR	5UTR
GJB7-1771	GJB7-1301	kdgR.5UTR.gene1793	SL1344_1300.5UTR.gene1320	-	-	NC_016810	1896054	1896054	-	NC_016810	1406208	1406208	+	21	174	398	28404481	8613.38	3.63055e-67	5UTR	5UTR
GJB7-1126.GJB7-1125.IGR	GJB7-1382.EST5UTR.62	ams.5UTR.gene1140	SL1344_1378.5UTR.gene1400	- : -	-	NC_016810	1227921	1227921	-	NC_016810	1477922	1477922	+	6	635	49	28404384	5477.3	8.16863e-14	5UTR	5UTR
GJB7-1397	GJB7-3291.EST5UTR.0	SL1344_1393.5UTR.gene1415	rplU.5UTR.gene3332	-	-	NC_016810	1492624	1492624	-	NC_016810	3494507	3494507	-	14	5629	998	28398433	70.7719	3.30425e-14	5UTR	5UTR
GJB7-14.EST5UTR.75	GJB7-3632.EST5UTR.34	SL1344_0014.5UTR.gene13	cspA.5UTR.gene3676	-	-	NC_016810	14939	14939	+	NC_016810	3857757	3857757	+	21	108	1502	28403443	3677.03	2.87677e-59	5UTR	5UTR
GJB7-1271	GJB7-1410.EST5UTR.20	infC.5UTR.gene1289	SL1344_1407.5UTR.gene1428	-	-	NC_016810	1370817	1370817	+	NC_016810	1510800	1510800	-	5	2760	163	28402146	315.664	0.000197336	5UTR	5UTR
GJB7-1581.AS	GJB7-1414.GJB7-1415.IGR	SL1344_1579.5UTR.gene1600	SL1344_1412.5UTR.gene1433	-	- : -	NC_016810	1698738	1698738	-	NC_016810	1516952	1516952	+	12	213	144	28404705	11113	2.77874e-37	5UTR	5UTR
GJB7-1520	GJB7-4423.GJB7-4424.IGR	SL1344_1520.5UTR.gene1540	mgtA.5UTR.gene4476	-	- : -	NC_016810	1635020	1635020	-	NC_016810	4720188	4720188	+	6	118	2626	28402324	549.957	6.08699e-08	5UTR	5UTR
GJB7-3877.GJB7-3878.IGR	GJB7-1560.EST5UTR.82	ilvG.5UTR.gene3925	SL1344_1559.5UTR.gene1580	- : -	-	NC_016810	4130302	4130302	+	NC_016810	1676417	1676417	+	8	1835	216	28403015	573.277	9.25413e-13	5UTR	5UTR
GJB7-613.EST5UTR.31	GJB7-1563.GJB7-1564.IGR	cspE.5UTR.gene624	SL1344_1563.5UTR.gene1584	-	- : -	NC_016810	692369	692369	+	NC_016810	1680625	1680625	+	5	1417	62	28403590	1616.52	6.57576e-08	5UTR	5UTR
GJB7-3286.EST5UTR.45	GJB7-1580.EST5UTR.76	greA.5UTR.gene3327	SL1344_1579.5UTR.gene1600	-	-	NC_016810	3489893	3489893	-	NC_016810	1698668	1698668	-	19	443	417	28404195	2921.44	1.20267e-51	5UTR	5UTR
GJB7-900.EST5UTR.87	GJB7-1580.EST5UTR.20	lrp.5UTR.gene913	SL1344_1579.5UTR.gene1600	-	-	NC_016810	993192	993192	+	NC_016810	1698612	1698612	-	6	1304	430	28403334	303.931	1.88469e-06	5UTR	5UTR
GJB7-158	GJB7-3614.EST5UTR.45	SL1344_0161.5UTR.gene161	dppA.5UTR.gene3657	-	-	NC_016810	189584	189584	+	NC_016810	3837349	3837349	-	13	394	712	28403955	1316.27	4.2204e-29	5UTR	5UTR
GJB7-1685	GJB7-1250.EST5UTR.50	SL1344_1686.5UTR.gene1707	celA.5UTR.gene1267	-	-	NC_016810	1807909	1807909	+	NC_016810	1348635	1348635	+	7	122	39	28404906	41789.5	3.9506e-23	5UTR	5UTR
GJB7-627.GJB7-626.IGR	GJB7-1758.EST5UTR.56	SL1344_0630.5UTR.gene637	SL1344_1757.5UTR.gene1780	- : -	-	NC_016810	704260	704260	-	NC_016810	1885685	1885685	-	9	369	159	28404537	4357.19	6.13001e-23	5UTR	5UTR
GJB7-1783.EST5UTR.1	GJB7-3197.GJB7-3198.IGR	SL1344_1783.5UTR.gene1805	rpsU.5UTR.gene3239	-	- : -	NC_016810	1909322	1909322	-	NC_016810	3394669	3394669	+	9	785	3	28404277	108551	4.78832e-32	5UTR	5UTR
GJB7-2448.EST5UTR.25	GJB7-1800	SL1344_2438.5UTR.gene2484	SL1344_1807.5UTR.gene1829	-	-	NC_016810	2583560	2583560	-	NC_016810	1926222	1926222	-	7	110	128	28404829	14121.7	5.06847e-20	5UTR	5UTR
GJB7-1806	GJB7-1917.EST5UTR.60	SL1344_1814.5UTR.gene1836	cspB.5UTR.gene1950	-	-	NC_016810	1932320	1932320	-	NC_016810	2037065	2037066	-	12	4145	1444	28399473	56.9377	3.0965e-10	5UTR	5UTR
GJB7-1806	GJB7-2337	SL1344_1814.5UTR.gene1836	dedD.5UTR.gene2372	-	-	NC_016810	1932320	1932320	-	NC_016810	2475086	2475086	-	27	4130	641	28400276	289.653	5.37072e-49	5UTR	5UTR
GJB7-1861.EST5UTR.34	GJB7-2808.EST5UTR.18	SL1344_1871.5UTR.gene1893	SL1344_2801.5UTR.gene2848	-	-	NC_016810	1989979	1989979	-	NC_016810	2988519	2988519	-	18	5684	28	28399344	3211.95	1.67192e-47	5UTR	5UTR
GJB7-443	GJB7-1862.EST5UTR.9	hupB.5UTR.gene452	SL1344_1872.5UTR.gene1894	-	-	NC_016810	507575	507575	+	NC_016810	1990472	1990472	-	20	5571	2627	28396856	38.8067	1.07528e-17	5UTR	5UTR
GJB7-1922	GJB7-1271	SL1344_1928.5UTR.gene1956	infC.5UTR.gene1289	-	-	NC_016810	2040486	2040486	+	NC_016810	1370888	1370888	+	5	249	522	28404298	1092.66	3.97808e-07	5UTR	5UTR
GJB7-1644.GJB7-1643.IGR	GJB7-1951.EST5UTR.37	acnA.5UTR.gene1665	SL1344_1957.5UTR.gene1985	- : -	-	NC_016810	1764511	1764511	-	NC_016810	2064000	2064000	-	26	850	54	28404144	16089.5	6.01109e-90	5UTR	5UTR
GJB7-2302.EST5UTR.75	GJB7-1962.EST5UTR.91	lrhA.5UTR.gene2338	SL1344_1968.5UTR.gene1996	-	-	NC_016810	2438880	2438880	-	NC_016810	2073469	2073469	+	19	2696	634	28401725	315.711	1.57774e-33	5UTR	5UTR
GJB7-3428	GJB7-1976.EST5UTR.91	rpsJ.5UTR.gene3469	SL1344_1979.5UTR.gene2010	-	-	NC_016810	3618030	3618037	-	NC_016810	2082105	2082107	+	8	14420	251	28390395	62.7513	3.88752e-05	5UTR	5UTR
GJB7-1976.EST5UTR.96	GJB7-2962.EST5UTR.46	SL1344_1979.5UTR.gene2010	sdaC.5UTR.gene3003	-	-	NC_016810	2082077	2082077	+	NC_016810	3142213	3142213	+	14	48	97	28404915	85410	5.23362e-56	5UTR	5UTR
GJB7-3441.GJB7-3440.IGR	GJB7-1976.EST5UTR.92	fkpA.5UTR.gene3481	SL1344_1979.5UTR.gene2010	- : -	-	NC_016810	3627363	3627363	-	NC_016810	2082106	2082106	+	6	1983	253	28402832	339.68	9.96432e-07	5UTR	5UTR
GJB7-2303.GJB7-2302.IGR	GJB7-1984.EST5UTR.0	lrhA.5UTR.gene2338	SL1344_1988.5UTR.gene2018	- : -	-	NC_016810	2439015	2439015	-	NC_016810	2091379	2091379	-	22	2310	296	28402446	913.85	1.20696e-49	5UTR	5UTR
GJB7-2303.GJB7-2302.IGR	GJB7-2301.GJB7-2300.IGR	lrhA.5UTR.gene2338	nuoA.5UTR.gene2336	- : -	- : -	NC_016810	2439081	2439081	-	NC_016810	2437458	2437458	-	23	2309	160	28402582	1768.24	2.06028e-58	5UTR	5UTR
GJB7-2303.GJB7-2302.IGR	GJB7-1185.EST5UTR.53	lrhA.5UTR.gene2338	pagC.5UTR.gene1201	- : -	-	NC_016810	2438927	2438927	-	NC_016810	1289163	1289163	+	11	1009	1404	28402650	220.543	2.77889e-15	5UTR	5UTR
GJB7-1619	GJB7-2373.EST5UTR.74	pspA.5UTR.gene1641	SL1344_2369.5UTR.gene2409	-	-	NC_016810	1739285	1739285	-	NC_016810	2512228	2512228	+	18	3821	404	28400831	331.166	8.79919e-32	5UTR	5UTR
GJB7-2515	GJB7-2614.EST5UTR.10	SL1344_2506.5UTR.gene2551	rpoE.5UTR.gene2651	-	-	NC_016810	2681145	2681145	-	NC_016810	2780427	2780427	-	16	12745	3113	28389200	11.4486	4.57346e-05	5UTR	5UTR
GJB7-753	GJB7-2624.EST5UTR.28	gpmA.5UTR.gene766	SL1344_2614.5UTR.gene2661	-	-	NC_016810	836381	836381	-	NC_016810	2789556	2789556	+	24	946	28	28404076	25736.1	4.42167e-86	5UTR	5UTR
GJB7-3925	GJB7-2899.GJB7-2900.IGR	uvrD.5UTR.gene3975	mutS.5UTR.gene2941	-	- : -	NC_016810	4177068	4177068	+	NC_016810	3072735	3072735	+	29	361	0	28404684		7.38899e-135	5UTR	5UTR
GJB7-2998.EST5UTR.26	GJB7-4509.GJB7-4508.IGR	SL1344_2984.5UTR.gene3039	mdoB.5UTR.gene4563	-	- : -	NC_016810	3185694	3185694	+	NC_016810	4822556	4822556	-	20	17599	748	28386707	43.1276	1.61379e-18	5UTR	5UTR
GJB7-3090.GJB7-3091.IGT	GJB7-4020.EST5UTR.44	SL1344_3076.5UTR.gene3132	rhaS.5UTR.gene4070	- : -	-	NC_016810	3282346	3282346	+	NC_016810	4280484	4280484	+	16	237	7	28404814	273946	5.18106e-69	5UTR	5UTR
GJB7-3192.EST5UTR.27	GJB7-220	SL1344_3176.5UTR.gene3233	yaeL.5UTR.gene224	-	-	NC_016810	3389222	3389222	+	NC_016810	260957	260957	+	17	1228	1491	28402338	263.71	4.15181e-28	5UTR	5UTR
GJB7-3253	GJB7-1271	SL1344_3240.5UTR.gene3295	infC.5UTR.gene1289	-	-	NC_016810	3456963	3456963	+	NC_016810	1370978	1370978	+	6	148	3862	28401058	298.134	2.29129e-06	5UTR	5UTR
GJB7-3253	GJB7-2919	SL1344_3240.5UTR.gene3295	surE.5UTR.gene2959	-	-	NC_016810	3456800	3456800	+	NC_016810	3091830	3091830	-	9	419	403	28404243	1513.93	6.90505e-19	5UTR	5UTR
GJB7-3303	GJB7-3615.GJB7-3614.IGR	SL1344_3289.5UTR.gene3345	dppA.5UTR.gene3657	-	- : -	NC_016810	3503885	3503885	+	NC_016810	3837473	3837473	-	7	114	926	28404027	1883.48	5.54919e-14	5UTR	5UTR
GJB7-4300.EST5UTR.72	GJB7-3333.EST5UTR.48	groES.5UTR.gene4350	SL1344_3318.5UTR.gene3374	-	-	NC_016810	4595283	4595283	+	NC_016810	3536135	3536135	-	26	173	11	28404864	388085	3.25e-119	5UTR	5UTR
GJB7-4334	GJB7-3333.EST5UTR.14	hflK.5UTR.gene4384	SL1344_3318.5UTR.gene3374	-	-	NC_016810	4627027	4627027	+	NC_016810	3536101	3536101	-	6	3159	31	28401878	1740.15	9.65249e-11	5UTR	5UTR
GJB7-4473	GJB7-3452.GJB7-3453.IGR	uxuR.5UTR.gene4527	cap.5UTR.gene3494	-	- : -	NC_016810	4781615	4781882	+	NC_016810	3636999	3637082	+	34	580	143	28404317	11643.9	6.38048e-116	5UTR	5UTR
GJB7-1185.EST5UTR.38	GJB7-3572.GJB7-3573.IGR	pagC.5UTR.gene1201	pitA.5UTR.gene3615	-	- : -	NC_016810	1289153	1289153	+	NC_016810	3779845	3779845	+	18	1380	3478	28400198	106.509	4.35916e-23	5UTR	5UTR
GJB7-3724.EST5UTR.27	GJB7-3572.GJB7-3573.IGR	rpoZ.5UTR.gene3769	pitA.5UTR.gene3615	-	- : -	NC_016810	3955063	3955063	+	NC_016810	3779846	3779846	+	20	594	3476	28400984	275.104	2.14259e-34	5UTR	5UTR
GJB7-3631.GJB7-3632.IGR	GJB7-2445.EST5UTR.2	cspA.5UTR.gene3676	maeB.5UTR.gene2481	- : -	-	NC_016810	3857620	3857620	+	NC_016810	2579977	2579977	-	8	1232	1483	28402351	124.363	1.58278e-07	5UTR	5UTR
GJB7-375.GJB7-376.IGR	GJB7-4214.EST5UTR.30	SL1344_0378.5UTR.gene384	yjbO.5UTR.gene4264	- : -	-	NC_016810	436441	436441	+	NC_016810	4486458	4486458	+	33	2956	1881	28400204	168.555	1.43031e-53	5UTR	5UTR
GJB7-4119	GJB7-376.EST5UTR.62	rplK.5UTR.gene4169	SL1344_0378.5UTR.gene384	-	-	NC_016810	4384431	4384433	+	NC_016810	436547	436548	+	12	1027	1556	28402479	213.284	4.93878e-17	5UTR	5UTR
GJB7-1184.GJB7-1185.IGR	GJB7-395.EST5UTR.50	pagC.5UTR.gene1201	SL1344_0397.5UTR.gene403	- : -	-	NC_016810	1288644	1288644	+	NC_016810	458212	458212	-	9	1697	422	28402946	356.953	2.76671e-13	5UTR	5UTR
GJB7-3974.GJB7-3973.IGR	GJB7-2623.EST5UTR.54	SL1344_3948.5UTR.gene4023	trxC.5UTR.gene2660	- : -	-	NC_016810	4231557	4231557	-	NC_016810	2789038	2789038	+	5	0	87	28404982		6.97746e-21	5UTR	5UTR
GJB7-3978.EST5UTR.50	GJB7-407	glnA.5UTR.gene4028	ribD.5UTR.gene416	-	-	NC_016810	4238522	4238522	-	NC_016810	469236	469236	+	21	1044	405	28403604	1410.71	3.90887e-51	5UTR	5UTR
GJB7-3877.GJB7-3878.IGR	GJB7-407	ilvG.5UTR.gene3925	ribD.5UTR.gene416	- : -	-	NC_016810	4130247	4130247	+	NC_016810	469300	469300	+	6	638	420	28404010	636.006	2.3056e-08	5UTR	5UTR
GJB7-4237.GJB7-4238.IGR	GJB7-3668	SL1344_4204.5UTR.gene4288	mtlR.5UTR.gene3713	- : -	-	NC_016810	4527284	4527284	+	NC_016810	3899693	3899693	+	24	40	338	28404672	50422.5	8.46411e-94	5UTR	5UTR
GJB7-2821.EST5UTR.27	GJB7-4327	recA.5UTR.gene2861	SL1344_4291.5UTR.gene4378	-	-	NC_016810	2998544	2998544	-	NC_016810	4620367	4620367	+	9	1067	935	28403063	256.231	5.19467e-12	5UTR	5UTR
GJB7-1814.EST5UTR.40	GJB7-4375.EST5UTR.64	pykA.5UTR.gene1844	SL1344_4339.5UTR.gene4426	-	-	NC_016810	1940005	1940005	+	NC_016810	4663926	4663926	+	6	90	733	28404245	2583.38	6.14645e-12	5UTR	5UTR
GJB7-4458.EST5UTR.22	GJB7-4461	SL1344_4421.5UTR.gene4511	SL1344_4423.5UTR.gene4513	-	-	NC_016810	4761865	4761865	-	NC_016810	4763851	4763851	-	24	206	20	28404824	165465	7.00717e-104	5UTR	5UTR
GJB7-4471.EST5UTR.90	GJB7-2405.GJB7-2406.IGT	SL1344_4435.5UTR.gene4525	crr.5UTR.gene2442	-	- : -	NC_016810	4780063	4780063	+	NC_016810	2544352	2544352	+	7	662	183	28404222	1641.24	1.34565e-13	5UTR	5UTR
GJB7-1399	GJB7-4475.GJB7-4476.IGR	add.5UTR.gene1417	SL1344_4440.5UTR.gene4530	-	- : -	NC_016810	1495362	1495362	-	NC_016810	4784111	4784111	+	10	216	196	28404652	6709.34	5.50939e-28	5UTR	5UTR
GJB7-4562.EST5UTR.25	GJB7-885.EST5UTR.53	SL1344_4523.5UTR.gene4617	SL1344_0883.5UTR.gene898	-	-	NC_016810	4875035	4875035	-	NC_016810	978856	978856	+	24	14	3858	28401178	12619.9	3.54194e-76	5UTR	5UTR
GJB7-462.EST5UTR.1	GJB7-1184.GJB7-1185.IGR	SL1344_0464.5UTR.gene471	pagC.5UTR.gene1201	-	- : -	NC_016810	526799	526799	-	NC_016810	1288922	1288922	+	7	20	6413	28398634	1549.9	5.80761e-13	5UTR	5UTR
GJB7-554.EST5UTR.42	GJB7-1184.GJB7-1185.IGR	SL1344_0558.5UTR.gene565	pagC.5UTR.gene1201	-	- : -	NC_016810	626639	626639	+	NC_016810	1288622	1288622	+	17	105	3473	28401479	1324.02	1.76728e-39	5UTR	5UTR
GJB7-1515.EST5UTR.41	GJB7-712.GJB7-713.IGR	ansP.5UTR.gene1535	sdhC.5UTR.gene726	-	- : -	NC_016810	1627461	1627461	+	NC_016810	797231	797231	+	24	217	1297	28403536	2422.05	1.33605e-64	5UTR	5UTR
GJB7-3913.GJB7-3914.IGR	GJB7-712.GJB7-713.IGR	cyaA.5UTR.gene3963	sdhC.5UTR.gene726	- : -	- : -	NC_016810	4167801	4167801	+	NC_016810	797191	797191	+	10	667	138	28404259	3085.88	1.22818e-24	5UTR	5UTR
GJB7-818.EST5UTR.72	GJB7-3417.EST5UTR.51	SL1344_0814.5UTR.gene831	rplN.5UTR.gene3458	-	-	NC_016810	906426	906426	+	NC_016810	3612944	3612944	-	25	101	5838	28399110	1204.09	2.43831e-59	5UTR	5UTR
GJB7-847	GJB7-128	SL1344_0844.5UTR.gene860	ddl.5UTR.gene131	-	-	NC_016810	941072	941072	-	NC_016810	152517	152517	+	18	338	337	28404381	4488.6	6.61781e-52	5UTR	5UTR
GJB7-871.EST5UTR.37	GJB7-1917.EST5UTR.61	SL1344_0869.5UTR.gene884	cspB.5UTR.gene1950	-	-	NC_016810	961867	961867	+	NC_016810	2037066	2037067	-	9	2624	1447	28400994	67.3199	7.63827e-07	5UTR	5UTR
GJB7-871.EST5UTR.52	GJB7-3698.GJB7-3697.IGR	SL1344_0869.5UTR.gene884	waaK.5UTR.gene3742	-	- : -	NC_016810	961852	961852	+	NC_016810	3931844	3931844	-	6	2627	272	28402169	238.492	8.19542e-06	5UTR	5UTR
GJB7-2363	GJB7-880.GJB7-879.IGR	fadL.5UTR.gene2399	SL1344_0877.5UTR.gene892	-	- : -	NC_016810	2500104	2500104	+	NC_016810	972165	972165	-	22	22	171	28404859	166110	2.69179e-95	5UTR	5UTR
GJB7-129	GJB7-885	ftsQ.5UTR.gene132	clpA.5UTR.gene899	-	-	NC_016810	153181	153181	+	NC_016810	979072	979072	+	14	3715	679	28400666	157.626	5.25213e-19	5UTR	5UTR
GJB7-1611	GJB7-885	tpx.5UTR.gene1633	clpA.5UTR.gene899	-	-	NC_016810	1732430	1732430	+	NC_016810	979213	979213	+	6	800	629	28403639	338.676	9.81057e-07	5UTR	5UTR
GJB7-885	GJB7-813.EST5UTR.47	clpA.5UTR.gene899	ybiP.5UTR.gene826	-	-	NC_016810	979159	979159	+	NC_016810	901001	901001	-	7	753	1550	28402764	170.346	8.74451e-07	5UTR	5UTR
GJB7-2338.EST5UTR.53	GJB7-2342.EST5UTR.17	accD.5UTR.gene2374	pdxB.5UTR.gene2378	-	-	NC_016810	2477399	2477399	-	NC_016810	2481225	2481225	-	23	606	208	28404237	5182.93	3.63602e-69	5UTR	5UTR
GJB7-2309	GJB7-690.EST5UTR.83	pta.5UTR.gene2346	ybfA.5UTR.gene702	-	-	NC_016810	2446834	2446834	+	NC_016810	773814	773814	+	17	160	1242	28403655	2429.86	4.0027e-44	5UTR	5UTR
GJB7-139.EST5UTR.74	GJB7-156.EST5UTR.45	coaE.5UTR.gene141	acnB.5UTR.gene159	-	-	NC_016810	163931	163931	-	NC_016810	185833	185833	+	11	6	653	28404404	79746.9	2.83523e-40	5UTR	5UTR
GJB7-2248.GJB7-2249.IGR	GJB7-1515.EST5UTR.51	nrdA.5UTR.gene2285	ansP.5UTR.gene1535	- : -	-	NC_016810	2378988	2378988	+	NC_016810	1627476	1627476	+	20	0	46	28405008		1.84979e-107	5UTR	5UTR
GJB7-103.EST5UTR.72	GJB7-2495.EST5UTR.52	araC.5UTR.gene105	yfgA.5UTR.gene2531	-	-	NC_016810	121571	121571	+	NC_016810	2656174	2656174	-	22	66	381	28404605	24850.9	8.11979e-80	5UTR	5UTR
GJB7-4092	GJB7-3176.EST5UTR.66	argE.5UTR.gene4142	tolC.5UTR.gene3217	-	-	NC_016810	4360877	4360877	-	NC_016810	3369230	3369230	+	11	100	149	28404814	20970	1.31797e-36	5UTR	5UTR
GJB7-2326	GJB7-2327.EST5UTR.11	hisJ.5UTR.gene2362	argT.5UTR.gene2363	-	-	NC_016810	2463004	2463005	-	NC_016810	2464013	2464021	-	6	333	65	28404670	7873.78	8.64871e-15	5UTR	5UTR
GJB7-3892	GJB7-3474.EST5UTR.31	rho.5UTR.gene3941	aroK.5UTR.gene3515	-	-	NC_016810	4147111	4147111	+	NC_016810	3664299	3664299	-	10	2146	104	28402814	1272.62	9.18258e-21	5UTR	5UTR
GJB7-1761	GJB7-383.EST5UTR.32	SL1344_1762.5UTR.gene1784	aroM.5UTR.gene391	-	-	NC_016810	1888768	1888768	+	NC_016810	441338	441338	+	9	2626	147	28402292	662.192	1.29184e-15	5UTR	5UTR
GJB7-3194	GJB7-1676.EST5UTR.52	bacA.5UTR.gene3235	oppA.5UTR.gene1698	-	-	NC_016810	3392116	3392116	-	NC_016810	1798145	1798145	-	8	1853	1475	28401738	83.1319	3.82174e-06	5UTR	5UTR
GJB7-2943	GJB7-392.EST5UTR.74	eno.5UTR.gene2984	brnQ.5UTR.gene400	-	-	NC_016810	3120129	3120129	-	NC_016810	452695	452695	+	7	495	183	28404389	2194.96	1.78532e-14	5UTR	5UTR
GJB7-4061.EST5UTR.0	GJB7-220	menG.5UTR.gene4111	yaeL.5UTR.gene224	-	-	NC_016810	4319525	4319525	-	NC_016810	260700	260700	+	14	536	1034	28403490	717.488	3.83429e-28	5UTR	5UTR
GJB7-258	GJB7-220	mltD.5UTR.gene261	yaeL.5UTR.gene224	-	-	NC_016810	301293	301293	-	NC_016810	260990	260990	+	27	1120	1481	28402446	462.324	1.68282e-54	5UTR	5UTR
GJB7-4053.EST5UTR.38	GJB7-220	tpiA.5UTR.gene4103	yaeL.5UTR.gene224	-	-	NC_016810	4312534	4312534	-	NC_016810	260964	260964	+	10	100	1498	28403466	1896.09	1.76145e-22	5UTR	5UTR
GJB7-3708	GJB7-3711.EST5UTR.28	coaD.5UTR.gene3753	rpmB.5UTR.gene3756	-	-	NC_016810	3941923	3941923	+	NC_016810	3943805	3943805	-	18	73	358	28404625	19563.9	1.06267e-62	5UTR	5UTR
GJB7-627.GJB7-626.IGR	GJB7-85.GJB7-84.IGR	SL1344_0630.5UTR.gene637	SL1344_0085.5UTR.gene85	- : -	- : -	NC_016810	704361	704361	-	NC_016810	98214	98214	-	7	553	0	28404514		2.43741e-26	5UTR	5UTR
GJB7-1185.EST5UTR.46	GJB7-1082.EST5UTR.57	pagC.5UTR.gene1201	csgD.5UTR.gene1097	-	-	NC_016810	1289145	1289145	+	NC_016810	1186576	1186576	-	7	1391	87	28403589	1642.95	1.53633e-13	5UTR	5UTR
GJB7-3632	GJB7-1412.EST5UTR.30	cspA.5UTR.gene3676	pntA.5UTR.gene1430	-	-	NC_016810	3857763	3857763	+	NC_016810	1512544	1512544	+	8	10767	131	28394168	161.047	2.51828e-08	5UTR	5UTR
GJB7-1653.EST5UTR.38	GJB7-1917.EST5UTR.32	trpE.5UTR.gene1675	cspB.5UTR.gene1950	-	-	NC_016810	1775365	1775365	+	NC_016810	2037038	2037038	-	8	1420	1448	28402198	110.506	4.03024e-07	5UTR	5UTR
GJB7-1917	GJB7-525.EST5UTR.7	cspB.5UTR.gene1950	ppiB.5UTR.gene534	-	-	NC_016810	2037008	2037008	-	NC_016810	598458	598458	-	10	1332	51	28403681	4181.19	1.05403e-25	5UTR	5UTR
GJB7-613.EST5UTR.31	GJB7-812.EST5UTR.41	cspE.5UTR.gene624	ompX.5UTR.gene825	-	-	NC_016810	692369	692369	+	NC_016810	898779	898779	+	7	1415	2004	28401648	70.1112	0.000406291	5UTR	5UTR
GJB7-1171	GJB7-4066.EST5UTR.45	phoP.5UTR.gene1187	cytR.5UTR.gene4116	-	-	NC_016810	1276233	1276233	-	NC_016810	4324690	4324690	-	13	1426	46	28403589	5629.1	1.21063e-36	5UTR	5UTR
GJB7-4299	GJB7-621.EST5UTR.30	yjeH.5UTR.gene4349	dacA.5UTR.gene632	-	-	NC_016810	4595100	4595100	-	NC_016810	699131	699131	-	9	1670	365	28403030	419.37	6.62016e-14	5UTR	5UTR
GJB7-308	GJB7-187.EST5UTR.39	dbh.5UTR.gene315	hrpB.5UTR.gene190	-	-	NC_016810	357261	357261	+	NC_016810	218291	218291	+	8	778	33	28404255	8850.75	6.92308e-22	5UTR	5UTR
GJB7-3925.GJB7-3926.IGR	GJB7-1875.EST5UTR.13	corA.5UTR.gene3976	dcyD.5UTR.gene1908	- : -	-	NC_016810	4179612	4179612	+	NC_016810	2000618	2000618	-	8	3593	78	28401395	810.733	7.61259e-14	5UTR	5UTR
GJB7-3475.GJB7-3474.IGR	GJB7-129	aroK.5UTR.gene3515	ftsQ.5UTR.gene132	- : -	-	NC_016810	3664373	3664373	-	NC_016810	153535	153535	+	28	303	2196	28402547	1195.2	6.93791e-68	5UTR	5UTR
GJB7-170	GJB7-129	yadG.5UTR.gene173	ftsQ.5UTR.gene132	-	-	NC_016810	202165	202165	+	NC_016810	153206	153206	+	23	223	1648	28403180	1777.59	1.22106e-58	5UTR	5UTR
GJB7-3291.EST5UTR.1	GJB7-4533.EST5UTR.69	rplU.5UTR.gene3332	deoC.5UTR.gene4588	-	-	NC_016810	3494533	3494533	-	NC_016810	4841949	4841949	+	8	1519	11	28403536	13599.2	1.13108e-22	5UTR	5UTR
GJB7-3713	GJB7-398	dut.5UTR.gene3759	yajC.5UTR.gene407	-	-	NC_016810	3946035	3946035	+	NC_016810	461390	461390	+	6	1015	76	28403977	2209.28	1.62322e-11	5UTR	5UTR
GJB7-2614.EST5UTR.32	GJB7-4009.GJB7-4008.IGR	rpoE.5UTR.gene2651	SL1344_3984.5UTR.gene4058	-	- : -	NC_016810	2780474	2780474	-	NC_016810	4269363	4269363	-	13	3613	285	28401163	358.564	8.9004e-22	5UTR	5UTR
GJB7-3492.EST5UTR.92	GJB7-2198.EST5UTR.43	feoA.5UTR.gene3533	rplY.5UTR.gene2233	-	-	NC_016810	3685320	3685320	+	NC_016810	2324131	2324131	+	20	1508	436	28403110	863.989	3.16269e-44	5UTR	5UTR
GJB7-3492	GJB7-1870	feoA.5UTR.gene3533	uvrC.5UTR.gene1902	-	-	NC_016810	3685405	3685405	+	NC_016810	1995906	1995906	-	6	624	111	28404333	2460.53	7.93109e-12	5UTR	5UTR
GJB7-2244.EST5UTR.10	GJB7-3440.GJB7-3439.IGR	gyrA.5UTR.gene2280	SL1344_3419.5UTR.gene3480	-	- : -	NC_016810	2374099	2374099	-	NC_016810	3626235	3626235	-	12	655	571	28403836	911.341	1.57828e-24	5UTR	5UTR
GJB7-3878.EST5UTR.49	GJB7-3281	ilvG.5UTR.gene3925	SL1344_3265.5UTR.gene3321	-	-	NC_016810	4130469	4130469	+	NC_016810	3484631	3484631	-	6	2928	480	28401660	121.25	0.000449278	5UTR	5UTR
GJB7-217.EST5UTR.52	GJB7-3483	frr.5UTR.gene220	hslR.5UTR.gene3525	-	-	NC_016810	257092	257092	+	NC_016810	3674474	3674474	+	27	873	23	28404151	38194.7	5.30683e-101	5UTR	5UTR
GJB7-3526.GJB7-3525.IGR	GJB7-1533.GJB7-1532.IGR	asd.5UTR.gene3567	ugtL.5UTR.gene1552	- : -	- : -	NC_016810	3731217	3731217	-	NC_016810	1648616	1648616	-	11	18	669	28404376	25946.5	1.03167e-36	5UTR	5UTR
GJB7-4336	GJB7-3789.EST5UTR.0	purA.5UTR.gene4386	hslT.5UTR.gene3835	-	-	NC_016810	4629654	4629654	+	NC_016810	4031649	4031649	-	17	1277	1671	28402109	226.273	5.46253e-27	5UTR	5UTR
GJB7-1271	GJB7-207.EST5UTR.28	infC.5UTR.gene1289	htrA.5UTR.gene210	-	-	NC_016810	1370895	1370895	+	NC_016810	244485	244485	+	5	2760	426	28401883	120.781	0.0222729	5UTR	5UTR
GJB7-3877.GJB7-3878.IGR	GJB7-771.EST5UTR.94	ilvG.5UTR.gene3925	hutU.5UTR.gene784	- : -	-	NC_016810	4130247	4130247	+	NC_016810	854154	854154	+	6	638	158	28404272	1690.66	7.12466e-11	5UTR	5UTR
GJB7-2219.GJB7-2218.IGR	GJB7-1178.EST5UTR.64	SL1344_2221.5UTR.gene2254	icdA.5UTR.gene1194	- : -	-	NC_016810	2343871	2343871	-	NC_016810	1281199	1281199	+	7	585	95	28404387	3577.7	6.64359e-16	5UTR	5UTR
GJB7-3551.EST5UTR.72	GJB7-4117.EST5UTR.28	livJ.5UTR.gene3593	secE.5UTR.gene4167	-	-	NC_016810	3757025	3757025	-	NC_016810	4383345	4383345	+	17	185	1907	28402965	1368.64	5.8454e-40	5UTR	5UTR
GJB7-900.EST5UTR.28	GJB7-3877.GJB7-3878.IGR	lrp.5UTR.gene913	ilvG.5UTR.gene3925	-	- : -	NC_016810	993251	993251	+	NC_016810	4130367	4130367	+	13	1308	1826	28401927	154.59	3.84162e-17	5UTR	5UTR
GJB7-4508	GJB7-2821.EST5UTR.1	mdoB.5UTR.gene4563	recA.5UTR.gene2861	-	-	NC_016810	4822477	4822477	-	NC_016810	2998493	2998493	-	21	644	863	28403546	1073.24	1.03315e-48	5UTR	5UTR
GJB7-4508	GJB7-3746.GJB7-3745.IGR	mdoB.5UTR.gene4563	mgtC.5UTR.gene3790	-	- : -	NC_016810	4822477	4822477	-	NC_016810	3986757	3986757	-	5	660	1230	28403179	174.94	0.00351244	5UTR	5UTR
GJB7-4035.EST5UTR.24	GJB7-4424.EST5UTR.58	sbp.5UTR.gene4085	mgtA.5UTR.gene4476	-	-	NC_016810	4294910	4294910	+	NC_016810	4720238	4720238	+	9	190	369	28404506	3646.28	2.9118e-22	5UTR	5UTR
GJB7-3428.EST5UTR.55	GJB7-3100	rpsJ.5UTR.gene3469	SL1344_3086.5UTR.gene3142	-	-	NC_016810	3618093	3618093	-	NC_016810	3290409	3290409	+	21	14407	328	28390318	126.166	3.24227e-29	5UTR	5UTR
GJB7-1151	GJB7-3892.EST5UTR.34	ndh.5UTR.gene1166	rho.5UTR.gene3941	-	-	NC_016810	1250581	1250581	+	NC_016810	4147120	4147120	+	15	410	2164	28402485	480.183	6.02225e-28	5UTR	5UTR
GJB7-40.EST5UTR.32	GJB7-3820.EST5UTR.88	nhaA.5UTR.gene39	rpmH.5UTR.gene3866	-	-	NC_016810	46158	46158	+	NC_016810	4066936	4066936	+	26	1028	148	28403872	4853.96	6.3492e-78	5UTR	5UTR
GJB7-2300.EST5UTR.76	GJB7-2071.EST5UTR.58	nuoA.5UTR.gene2336	rfbB.5UTR.gene2106	-	-	NC_016810	2437316	2437316	-	NC_016810	2176354	2176354	-	22	212	466	28404374	6325.37	8.5043e-68	5UTR	5UTR
GJB7-1011	GJB7-4090.EST5UTR.17	ompA.5UTR.gene1026	yijP.5UTR.gene4140	-	-	NC_016810	1118363	1118363	-	NC_016810	4356498	4356498	-	5	1292	595	28403182	184.739	0.00268304	5UTR	5UTR
GJB7-2240.EST5UTR.43	GJB7-3291.EST5UTR.3	ompC.5UTR.gene2276	rplU.5UTR.gene3332	-	-	NC_016810	2364196	2364196	-	NC_016810	3494510	3494510	-	8	1407	1004	28402655	160.85	2.06392e-08	5UTR	5UTR
GJB7-939.EST5UTR.36	GJB7-405.EST5UTR.26	ompF.5UTR.gene952	tsx.5UTR.gene413	-	-	NC_016810	1047501	1047501	-	NC_016810	467913	467913	-	5	1798	20	28403251	3949.28	1.18906e-09	5UTR	5UTR
GJB7-1793	GJB7-1184.GJB7-1185.IGR	pagK.5UTR.gene1821	pagC.5UTR.gene1201	-	- : -	NC_016810	1920711	1921115	+	NC_016810	1288814	1288854	+	23	7852	1733	28395466	47.9952	2.8895e-23	5UTR	5UTR
GJB7-1184.GJB7-1185.IGR	GJB7-4509.GJB7-4508.IGR	pagC.5UTR.gene1201	mdoB.5UTR.gene4563	- : -	- : -	NC_016810	1288775	1288775	+	NC_016810	4822570	4822570	-	15	2488	753	28401818	227.401	3.75636e-23	5UTR	5UTR
GJB7-4509.GJB7-4508.IGR	GJB7-1184.GJB7-1185.IGR	mdoB.5UTR.gene4563	pagC.5UTR.gene1201	- : -	- : -	NC_016810	4822599	4822599	-	NC_016810	1288837	1288837	+	14	1162	1742	28402156	196.438	2.37491e-20	5UTR	5UTR
GJB7-3573.EST5UTR.94	GJB7-2495.EST5UTR.52	pitA.5UTR.gene3615	yfgA.5UTR.gene2531	-	-	NC_016810	3779847	3779847	+	NC_016810	2656174	2656174	-	18	109495	385	28295176	12.0818	1.58392e-06	5UTR	5UTR
GJB7-1615	GJB7-2872.GJB7-2871.IGR	pspE.5UTR.gene1637	sicP.5UTR.gene2911	-	- : -	NC_016810	1737648	1737648	-	NC_016810	3046774	3046774	-	24	1254	216	28403580	2516.71	5.40013e-65	5UTR	5UTR
GJB7-2987	GJB7-3925.GJB7-3926.IGR	recB.5UTR.gene3027	corA.5UTR.gene3976	-	- : -	NC_016810	3171192	3171192	-	NC_016810	4179545	4179545	+	8	459	215	28404392	2302.63	1.46334e-17	5UTR	5UTR
GJB7-4146.EST5UTR.11	GJB7-2613	purH.5UTR.gene4196	rseB.5UTR.gene2649	-	-	NC_016810	4415419	4415419	-	NC_016810	2779389	2779390	-	5	131	1392	28403546	778.811	2.23626e-06	5UTR	5UTR
GJB7-3865	GJB7-4090.EST5UTR.3	rbsK.5UTR.gene3912	yijP.5UTR.gene4140	-	-	NC_016810	4116711	4116711	+	NC_016810	4356484	4356484	-	21	139	579	28404335	7411.58	9.70039e-66	5UTR	5UTR
GJB7-3706.EST5UTR.30	GJB7-3665	rfaQ.5UTR.gene3751	selB.5UTR.gene3708	-	-	NC_016810	3940263	3940263	-	NC_016810	3894369	3894369	-	23	482	204	28404365	6644.09	1.38114e-71	5UTR	5UTR
GJB7-1007.EST5UTR.47	GJB7-3746.GJB7-3745.IGR	rmf.5UTR.gene1022	mgtC.5UTR.gene3790	-	- : -	NC_016810	1113916	1113916	+	NC_016810	3986692	3986692	-	5	909	726	28403434	215.199	0.00125537	5UTR	5UTR
GJB7-3428	GJB7-3417.EST5UTR.52	rpsJ.5UTR.gene3469	rplN.5UTR.gene3458	-	-	NC_016810	3618028	3618038	-	NC_016810	3612944	3612945	-	37	14391	5826	28384820	12.5264	2.62807e-20	5UTR	5UTR
GJB7-3417	GJB7-405.EST5UTR.4	rplN.5UTR.gene3458	tsx.5UTR.gene413	-	-	NC_016810	3612906	3612906	-	NC_016810	467891	467891	-	5	3861	9	28401199	4086.62	2.03685e-09	5UTR	5UTR
GJB7-2915.EST5UTR.9	GJB7-3291.EST5UTR.29	rpoS.5UTR.gene2956	rplU.5UTR.gene3332	-	-	NC_016810	3089072	3089082	-	NC_016810	3494513	3494536	-	18	35061	994	28369001	14.6523	5.06027e-08	5UTR	5UTR
GJB7-3291.EST5UTR.27	GJB7-3405.EST5UTR.8	rplU.5UTR.gene3332	rpsM.5UTR.gene3446	-	-	NC_016810	3494559	3494559	-	NC_016810	3607223	3607223	-	18	1509	2138	28401409	158.458	3.67905e-26	5UTR	5UTR
GJB7-887	GJB7-3291.EST5UTR.1	tnp.5UTR.gene900	rplU.5UTR.gene3332	-	-	NC_016810	981702	981702	+	NC_016810	3494508	3494508	-	29	1366	983	28402696	613.414	1.83908e-62	5UTR	5UTR
GJB7-3891.GJB7-3892.IGR	GJB7-2915.EST5UTR.27	rho.5UTR.gene3941	rpoS.5UTR.gene2956	- : -	-	NC_016810	4146968	4146968	+	NC_016810	3089075	3089075	-	11	2040	7824	28395199	19.5694	0.000601503	5UTR	5UTR
GJB7-3405	GJB7-3428.EST5UTR.23	rpsM.5UTR.gene3446	rpsJ.5UTR.gene3469	-	-	NC_016810	3607225	3607225	-	NC_016810	3618036	3618036	-	15	1285	5141	28398633	64.4819	4.75793e-15	5UTR	5UTR
GJB7-4378.EST5UTR.37	GJB7-3405.EST5UTR.23	ytfM.5UTR.gene4429	rpsM.5UTR.gene3446	-	-	NC_016810	4666596	4666596	+	NC_016810	3607238	3607238	-	13	139	2143	28402779	1239.56	1.26911e-28	5UTR	5UTR
GJB7-3269	GJB7-1532.EST5UTR.44	rpsO.5UTR.gene3310	ugtL.5UTR.gene1552	-	-	NC_016810	3472604	3472604	-	NC_016810	1648542	1648542	-	10	918	1958	28402188	158.014	6.39271e-12	5UTR	5UTR
GJB7-2613	GJB7-2611.GJB7-2610.IGR	rseB.5UTR.gene2649	SL1344_2600.5UTR.gene2647	-	- : -	NC_016810	2779434	2779434	-	NC_016810	2777434	2777434	-	5	1403	601	28403065	168.424	0.00424557	5UTR	5UTR
GJB7-2613	GJB7-3574.EST5UTR.59	rseA.5UTR.gene2650	uspB.5UTR.gene3616	-	-	NC_016810	2779816	2779816	-	NC_016810	3781849	3781849	-	14	4371	905	28399784	100.511	2.61276e-16	5UTR	5UTR
GJB7-4224	GJB7-713.EST5UTR.30	uvrA.5UTR.gene4274	sdhC.5UTR.gene726	-	-	NC_016810	4497338	4497338	-	NC_016810	797398	797398	+	29	276	1190	28403579	2507.93	1.08611e-79	5UTR	5UTR
GJB7-4116.EST5UTR.66	GJB7-3441.GJB7-3440.IGR	tuf2.5UTR.gene4166	fkpA.5UTR.gene3481	-	- : -	NC_016810	4381868	4381868	+	NC_016810	3627350	3627350	-	20	1251	897	28402906	506.224	1.10602e-39	5UTR	5UTR
GJB7-1333.EST5UTR.67	GJB7-2103	sseA.5UTR.gene1351	baeS.5UTR.gene2139	-	-	NC_016810	1440443	1440443	+	NC_016810	2220680	2220680	+	9	5562	24	28399479	1914.74	3.58212e-19	5UTR	5UTR
GJB7-439.EST5UTR.33	GJB7-4423.GJB7-4424.IGR	tig.5UTR.gene448	mgtA.5UTR.gene4476	-	- : -	NC_016810	501118	501118	+	NC_016810	4720192	4720192	+	19	464	2613	28401978	445.087	2.62358e-36	5UTR	5UTR
GJB7-439.EST5UTR.84	GJB7-1807.EST5UTR.11	tig.5UTR.gene448	yebF.5UTR.gene1837	-	-	NC_016810	501067	501067	+	NC_016810	1932755	1932755	-	16	436	1160	28403462	898.559	1.60355e-34	5UTR	5UTR
GJB7-1611.EST5UTR.32	GJB7-813.EST5UTR.69	tpx.5UTR.gene1633	ybiP.5UTR.gene826	-	-	NC_016810	1732406	1732406	+	NC_016810	901023	901023	-	22	784	1535	28402733	519.228	1.88824e-44	5UTR	5UTR
GJB7-3483	GJB7-1557.EST5UTR.25	hslR.5UTR.gene3525	trg.5UTR.gene1577	-	-	NC_016810	3674533	3674533	+	NC_016810	1674383	1674383	-	16	215	51	28404792	41447.9	5.28309e-60	5UTR	5UTR
GJB7-1664	GJB7-3891.GJB7-3892.IGR	ispZ.5UTR.gene1687	rho.5UTR.gene3941	-	- : -	NC_016810	1786759	1786759	+	NC_016810	4146977	4146977	+	21	260	922	28403871	2488.24	3.6642e-56	5UTR	5UTR
GJB7-4116.EST5UTR.68	GJB7-4214.EST5UTR.40	tuf2.5UTR.gene4166	yjbO.5UTR.gene4264	-	-	NC_016810	4381866	4381866	+	NC_016810	4486448	4486448	+	23	1248	1891	28401912	276.802	1.58479e-40	5UTR	5UTR
GJB7-3593	GJB7-3746.GJB7-3745.IGR	yhjE.5UTR.gene3635	mgtC.5UTR.gene3790	-	- : -	NC_016810	3804359	3804359	+	NC_016810	3986743	3986743	-	12	138	1223	28403701	2019.53	1.62148e-28	5UTR	5UTR
GJB7-4378.EST5UTR.83	GJB7-4376.EST5UTR.69	ytfM.5UTR.gene4429	ytfL.5UTR.gene4427	-	-	NC_016810	4666550	4666550	+	NC_016810	4665669	4665669	-	5	147	267	28404655	3618.52	1.07206e-09	5UTR	5UTR
GJB7-1029	GJB7-1085.EST3UTR.10	pipB.gene1044	SL1344_1083.5UTR.gene1101	-	-	NC_016810	1132831	1132831	-	NC_016810	1188649	1188649	+	19	2360	23	28402672	9941.98	3.12399e-59	CDS	5UTR
GJB7-3191	GJB7-1213.EST3UTR.12	SL1344_3175.gene3232	SL1344_1212.5UTR.gene1231	-	-	NC_016810	3388158	3388158	-	NC_016810	1310961	1310961	+	5	57	617	28404395	4038.27	7.00212e-10	CDS	5UTR
GJB7-4338	GJB7-1213.EST3UTR.16	rnr.gene4388	SL1344_1212.5UTR.gene1231	-	-	NC_016810	4632909	4632909	+	NC_016810	1310965	1310965	+	14	136	608	28404316	4809.17	1.96422e-39	CDS	5UTR
GJB7-1672	GJB7-1224.EST3UTR.20	oppF.gene1694	SL1344_1223.5UTR.gene1242	-	-	NC_016810	1793456	1793456	-	NC_016810	1323320	1323320	+	14	1138	1	28403921	349433	9.86642e-54	CDS	5UTR
GJB7-1382	GJB7-1383.EST3UTR.13	SL1344_1378.gene1400	pdxH.5UTR.gene1402	-	-	NC_016810	1478043	1478043	+	NC_016810	1479536	1479536	+	8	27	5	28405034	1.68326e+06	6.30075e-38	CDS	5UTR
GJB7-1627	GJB7-1421.EST3UTR.53	SL1344_1628.gene1649	bioD.5UTR.gene1440	-	-	NC_016810	1747287	1747287	-	NC_016810	1523254	1523254	+	5	672	44	28404353	4803.23	3.15656e-10	CDS	5UTR
GJB7-1338	GJB7-1495.EST3UTR.6	sseE.gene1356	rpsV.5UTR.gene1516	-	-	NC_016810	1444113	1444113	+	NC_016810	1602281	1602281	+	22	2529	65	28402458	3801.16	4.24168e-62	CDS	5UTR
GJB7-2111	GJB7-1634.EST3UTR.21	SL1344_2114.gene2146	SL1344_1636.5UTR.gene1657	-	-	NC_016810	2230360	2230360	-	NC_016810	1755725	1755725	+	16	279	615	28404164	2648.64	6.55868e-42	CDS	5UTR
GJB7-1823	GJB7-1685.EST3UTR.9	ruvC.gene1855	purU.5UTR.gene1708	-	-	NC_016810	1951277	1951277	-	NC_016810	1808405	1808405	+	13	222	148	28404691	11238.8	6.31849e-41	CDS	5UTR
GJB7-1335	GJB7-1806.EST3UTR.73	sscA.gene1353	opdB.5UTR.gene1835	-	-	NC_016810	1441766	1441766	+	NC_016810	1931564	1931564	-	33	2005	326	28402710	1433.98	1.51039e-83	CDS	5UTR
GJB7-1229	GJB7-1863.EST3UTR.56	SL1344_1226.gene1246	SL1344_1872.5UTR.gene1894	-	-	NC_016810	1327022	1327022	+	NC_016810	1990640	1990640	-	7	18	548	28404501	20157.3	1.09966e-20	CDS	5UTR
GJB7-1962	GJB7-1863.EST3UTR.31	SL1344_1968.gene1996	SL1344_1872.5UTR.gene1894	-	-	NC_016810	2074026	2074026	+	NC_016810	1990665	1990665	-	11	26	544	28404493	22090.6	2.67949e-36	CDS	5UTR
GJB7-1709	GJB7-1863.EST3UTR.83	prs.gene1731	SL1344_1872.5UTR.gene1894	-	-	NC_016810	1834815	1834815	+	NC_016810	1990613	1990613	-	8	218	547	28404301	1905.59	6.5496e-17	CDS	5UTR
GJB7-2066	GJB7-1863.EST3UTR.34	rfbF.gene2101	SL1344_1872.5UTR.gene1894	-	-	NC_016810	2171144	2171144	-	NC_016810	1990662	1990662	-	6	1408	549	28403111	220.466	1.27046e-05	CDS	5UTR
GJB7-875	GJB7-1863.EST3UTR.86	ybjU.gene888	SL1344_1872.5UTR.gene1894	-	-	NC_016810	966146	966146	-	NC_016810	1990610	1990610	-	9	262	546	28404257	1787.03	1.6076e-19	CDS	5UTR
GJB7-2142	GJB7-2148.EST3UTR.37	dld.gene2177	yohG.5UTR.gene2182	-	-	NC_016810	2262710	2262710	+	NC_016810	2268403	2268403	-	9	22	126	28404917	92223.8	4.15246e-34	CDS	5UTR
GJB7-1229	GJB7-2321.EST3UTR.47	SL1344_1226.gene1246	SL1344_2319.5UTR.gene2358	-	-	NC_016810	1326889	1326889	+	NC_016810	2458849	2458849	+	5	470	21	28404578	14389.4	1.84085e-12	CDS	5UTR
GJB7-230	GJB7-2321.EST3UTR.40	accA.gene233	SL1344_2319.5UTR.gene2358	-	-	NC_016810	273420	273420	+	NC_016810	2458841	2458842	+	14	604	12	28404444	54865.1	9.69125e-52	CDS	5UTR
GJB7-1136	GJB7-2624.EST3UTR.13	acpP.gene1151	SL1344_2615.5UTR.gene2662	-	-	NC_016810	1236346	1236346	+	NC_016810	2790278	2790278	+	7	1784	16	28403267	6965.49	2.09698e-17	CDS	5UTR
GJB7-2116	GJB7-2635.EST3UTR.39	SL1344_2119.gene2151	clpB.5UTR.gene2671	-	-	NC_016810	2234086	2234086	+	NC_016810	2805193	2805193	-	7	39	2808	28402220	1815.47	1.08682e-13	CDS	5UTR
GJB7-3560	GJB7-2635.EST3UTR.59	SL1344_3541.gene3602	clpB.5UTR.gene2671	-	-	NC_016810	3765336	3765336	+	NC_016810	2805173	2805173	-	11	96	2804	28402163	1160.63	5.96376e-23	CDS	5UTR
GJB7-3706	GJB7-2635.EST3UTR.29	rfaQ.gene3751	clpB.5UTR.gene2671	-	-	NC_016810	3939546	3939546	-	NC_016810	2805203	2805203	-	15	369	410	28404280	2816.21	2.41055e-39	CDS	5UTR
GJB7-482	GJB7-2635.EST3UTR.31	ybaL.gene491	clpB.5UTR.gene2671	-	-	NC_016810	551276	551276	-	NC_016810	2805201	2805201	-	22	287	403	28404362	5402.82	2.206e-66	CDS	5UTR
GJB7-2503	GJB7-3050.EST3UTR.35	SL1344_2494.gene2539	pepP.5UTR.gene3090	-	-	NC_016810	2667976	2667976	-	NC_016810	3241667	3241667	-	24	74	75	28404901	122832	4.96201e-103	CDS	5UTR
GJB7-901	GJB7-3050.EST3UTR.35	ftsK.gene914	pepP.5UTR.gene3090	-	-	NC_016810	997318	997318	+	NC_016810	3241667	3241667	-	16	407	83	28404568	13453.5	1.08368e-52	CDS	5UTR
GJB7-2536	GJB7-3050.EST3UTR.41	purL.gene2572	pepP.5UTR.gene3090	-	-	NC_016810	2709519	2709519	-	NC_016810	3241661	3241661	-	9	575	90	28404400	4939.9	2.33118e-23	CDS	5UTR
GJB7-3190	GJB7-3306.EST3UTR.8	glnE.gene3231	rpoN.5UTR.gene3348	-	-	NC_016810	3387050	3387050	-	NC_016810	3505813	3505813	+	22	399	763	28403890	2052.59	2.28932e-57	CDS	5UTR
GJB7-3060.GJB7-3061.IGT	GJB7-3374.EST3UTR.22	epd.gene3102	SL1344_3361.5UTR.gene3416	- : -	-	NC_016810	3252601	3252601	-	NC_016810	3579243	3579243	+	33	165	1341	28403535	4236.17	2.41957e-98	CDS	5UTR
GJB7-663	GJB7-3580.EST3UTR.37	asnB.gene675	gor.5UTR.gene3623	-	-	NC_016810	738830	738830	-	NC_016810	3789876	3789876	+	5	61	101	28404907	23052.2	1.28478e-13	CDS	5UTR
GJB7-1673	GJB7-3936.EST3UTR.39	oppD.gene1695	yigM.5UTR.gene3987	-	-	NC_016810	1794426	1794426	-	NC_016810	4189302	4189302	+	25	704	384	28403961	2626.73	1.46427e-68	CDS	5UTR
GJB7-1774	GJB7-3936.EST3UTR.34	prc.gene1796	yigM.5UTR.gene3987	-	-	NC_016810	1899570	1899570	-	NC_016810	4189297	4189297	+	18	451	260	28404345	4360.21	1.13976e-51	CDS	5UTR
GJB7-886	GJB7-3952.EST3UTR.28	clpA.gene899	ubiB.5UTR.gene4003	-	-	NC_016810	979254	979254	+	NC_016810	4206675	4206675	+	6	582	126	28404360	2324.04	1.09548e-11	CDS	5UTR
GJB7-1343	GJB7-3968.EST3UTR.33	ssaH.gene1361	SL1344_3944.5UTR.gene4019	-	-	NC_016810	1446733	1446733	+	NC_016810	4224616	4224616	+	27	1963	86	28402998	4542.65	1.03491e-79	CDS	5UTR
GJB7-4363	GJB7-4359.EST3UTR.24	rplI.gene4414	rpsF.5UTR.gene4411	-	-	NC_016810	4652192	4652192	+	NC_016810	4651073	4651073	+	11	720	210	28404133	2066.44	7.90388e-26	CDS	5UTR
GJB7-3423	GJB7-4359.EST3UTR.24	rpsS.gene3464	rpsF.5UTR.gene4411	-	-	NC_016810	3615167	3615167	-	NC_016810	4651073	4651073	+	8	7845	213	28397008	135.953	8.76107e-08	CDS	5UTR
GJB7-4516.EST3UTR.24	GJB7-1495.EST3UTR.1	SL1344_4480.gene4571	rpsV.5UTR.gene1516	-	-	NC_016810	4828112	4828112	-	NC_016810	1602276	1602276	+	20	113	67	28404874	75036	2.9601e-81	CDS	5UTR
GJB7-3419	GJB7-230.EST3UTR.64	rpmC.gene3460	SL1344_0234.5UTR.gene234	-	-	NC_016810	3613380	3613380	-	NC_016810	274088	274088	+	14	12156	84	28392820	389.284	4.80854e-24	CDS	5UTR
GJB7-1253	GJB7-1251.EST3UTR.6	celD.gene1270	celC.5UTR.gene1269	-	-	NC_016810	1351443	1351443	+	NC_016810	1350453	1350453	+	11	15	123	28404925	169352	2.85343e-45	CDS	5UTR
GJB7-2053.EST3UTR.24	GJB7-3428.EST5UTR.39	cld.gene2088	rpsJ.5UTR.gene3469	-	-	NC_016810	2154548	2154548	-	NC_016810	3618052	3618052	-	5	55	5151	28399863	501.224	2.32905e-05	CDS	5UTR
GJB7-687	GJB7-474.EST3UTR.2	kdpC.gene699	SL1344_0478.5UTR.gene484	-	-	NC_016810	769625	769625	-	NC_016810	542351	542351	+	6	93	139	28404836	13184	3.90223e-16	CDS	5UTR
GJB7-152	GJB7-1135.EST3UTR.69	aceF.gene154	acpP.5UTR.gene1151	-	-	NC_016810	179300	179300	+	NC_016810	1236194	1236194	+	14	702	425	28403933	1332.85	7.31648e-32	CDS	5UTR
GJB7-3061	GJB7-1135.EST3UTR.54	epd.gene3102	acpP.5UTR.gene1151	-	-	NC_016810	3253107	3253107	-	NC_016810	1236179	1236179	+	21	77	418	28404558	18532.8	1.59498e-73	CDS	5UTR
GJB7-3270	GJB7-1135.EST3UTR.75	truB.gene3311	acpP.5UTR.gene1151	-	-	NC_016810	3472956	3472956	-	NC_016810	1236200	1236200	+	6	375	433	28404260	1049.58	1.16991e-09	CDS	5UTR
GJB7-1355	GJB7-1135.EST3UTR.77	yscR.gene1373	acpP.5UTR.gene1151	-	-	NC_016810	1455958	1455958	+	NC_016810	1236202	1236202	+	12	7651	335	28397076	132.951	1.55576e-14	CDS	5UTR
GJB7-3855	GJB7-3553.EST3UTR.97	gidA.gene3901	rpoH.5UTR.gene3594	-	-	NC_016810	4103812	4103812	-	NC_016810	3758252	3758252	-	16	829	462	28403767	1186.59	1.93884e-36	CDS	5UTR
GJB7-479	GJB7-3553.EST3UTR.91	hemH.gene488	rpoH.5UTR.gene3594	-	-	NC_016810	546796	546796	+	NC_016810	3758258	3758258	-	11	142	467	28404454	4711.66	1.11032e-29	CDS	5UTR
GJB7-3744	GJB7-3553.EST3UTR.97	mgtB.gene3789	rpoH.5UTR.gene3594	-	-	NC_016810	3985120	3985120	-	NC_016810	3758252	3758252	-	19	1779	459	28402817	660.886	1.51195e-39	CDS	5UTR
GJB7-904	GJB7-3553.EST3UTR.55	serS.gene917	rpoH.5UTR.gene3594	-	-	NC_016810	1001466	1001466	+	NC_016810	3758294	3758294	-	5	239	473	28404357	1256.31	1.99157e-07	CDS	5UTR
GJB7-3162	GJB7-3553.EST3UTR.86	sufI.gene3203	rpoH.5UTR.gene3594	-	-	NC_016810	3355650	3355650	-	NC_016810	3758263	3758263	-	9	245	469	28404351	2224.79	2.29628e-20	CDS	5UTR
GJB7-3886	GJB7-3433.EST3UTR.35	ilvC.gene3933	tuf.5UTR.gene3473	-	-	NC_016810	4139732	4139732	+	NC_016810	3621005	3621005	-	13	676	1979	28402406	275.998	2.25642e-20	CDS	5UTR
GJB7-918	GJB7-3723.EST3UTR.19	aroA.gene931	rpoZ.5UTR.gene3769	-	-	NC_016810	1020251	1020251	+	NC_016810	3955080	3955080	+	14	156	141	28404763	18079	2.75929e-47	CDS	5UTR
GJB7-2490	GJB7-3723.EST3UTR.19	engA.gene2526	rpoZ.5UTR.gene3769	-	-	NC_016810	2650155	2650155	-	NC_016810	3955080	3955080	+	25	734	130	28404185	7441.88	3.27238e-79	CDS	5UTR
GJB7-932	GJB7-3683.EST3UTR.36	mukF.gene945	cysE.5UTR.gene3726	-	-	NC_016810	1035355	1035355	+	NC_016810	3916295	3916295	-	20	267	1044	28403743	2037.95	1.60627e-51	CDS	5UTR
GJB7-1700	GJB7-4333.EST3UTR.65	chaA.gene1722	hflK.5UTR.gene4384	-	-	NC_016810	1826808	1826808	+	NC_016810	4626907	4626907	+	6	142	572	28404354	2098.22	1.9871e-11	CDS	5UTR
GJB7-4335	GJB7-4333.EST3UTR.45	hflC.gene4385	hflK.5UTR.gene4384	-	-	NC_016810	4628626	4628626	+	NC_016810	4626887	4626887	+	12	1790	2723	28400549	69.9209	2.547e-11	CDS	5UTR
GJB7-4338	GJB7-4333.EST3UTR.70	rnr.gene4388	hflK.5UTR.gene4384	-	-	NC_016810	4632646	4632646	+	NC_016810	4626912	4626912	+	20	991	558	28403505	1027.29	8.88108e-46	CDS	5UTR
GJB7-2660	GJB7-4333.EST3UTR.76	rpl19.gene2697	hflK.5UTR.gene4384	-	-	NC_016810	2826322	2826322	-	NC_016810	4626918	4626918	+	7	2242	571	28402254	155.303	1.67468e-06	CDS	5UTR
GJB7-1640	GJB7-187.EST3UTR.10	SL1344_1641.gene1662	mrcB.5UTR.gene191	-	-	NC_016810	1759823	1759823	-	NC_016810	220815	220815	+	13	487	44	28404530	17232.5	7.11926e-43	CDS	5UTR
GJB7-129	GJB7-187.EST3UTR.7	ddl.gene131	mrcB.5UTR.gene191	-	-	NC_016810	152829	152829	+	NC_016810	220812	220812	+	8	613	49	28404404	7565.18	1.80031e-21	CDS	5UTR
GJB7-3426	GJB7-187.EST3UTR.1	rplD.gene3467	mrcB.5UTR.gene191	-	-	NC_016810	3616682	3616682	-	NC_016810	220806	220806	+	24	19979	33	28385038	1033.27	3.50909e-53	CDS	5UTR
GJB7-3215	GJB7-4331.EST3UTR.29	SL1344_3199.gene3256	hfQ.5UTR.gene4382	-	-	NC_016810	3416519	3416519	+	NC_016810	4625128	4625128	+	15	150	3194	28401715	889.221	9.42239e-32	CDS	5UTR
GJB7-4528	GJB7-4331.EST3UTR.4	osmY.gene4583	hfQ.5UTR.gene4382	-	-	NC_016810	4836971	4836971	+	NC_016810	4625103	4625103	+	5	163	3204	28401702	271.916	0.000414835	CDS	5UTR
GJB7-4206	GJB7-4331.EST3UTR.10	plsB.gene4256	hfQ.5UTR.gene4382	-	-	NC_016810	4477946	4477946	-	NC_016810	4625109	4625109	+	6	94	3203	28401771	565.994	5.34434e-08	CDS	5UTR
GJB7-3525	GJB7-4138.EST3UTR.9	asd.gene3567	SL1344_4108.5UTR.gene4189	-	-	NC_016810	3730892	3730892	-	NC_016810	4407256	4407256	+	16	31	174	28404853	84256.1	2.75636e-64	CDS	5UTR
GJB7-921	GJB7-2916.EST3UTR.27	rpsA.gene934	rpoS.5UTR.gene2956	-	-	NC_016810	1022545	1022545	+	NC_016810	3089083	3089083	-	11	2200	7824	28395039	18.1461	0.00132269	CDS	5UTR
GJB7-1389.EST3UTR.24	GJB7-1396.EST5UTR.6	nth.gene1407	SL1344_1392.5UTR.gene1414	-	-	NC_016810	1485410	1485410	-	NC_016810	1492305	1492305	-	17	71	339	28404647	20062.3	4.2203e-59	CDS	5UTR
GJB7-921	GJB7-2342.EST3UTR.24	rpsA.gene934	usg.5UTR.gene2377	-	-	NC_016810	1023083	1023083	+	NC_016810	2480047	2480047	-	23	2443	237	28402371	1128.26	3.72253e-54	CDS	5UTR
GJB7-2373	GJB7-3163.EST3UTR.28	SL1344_2369.gene2409	sufI.5UTR.gene3203	-	-	NC_016810	2512300	2512300	+	NC_016810	3356629	3356629	-	15	644	458	28403957	1444.5	4.54096e-35	CDS	5UTR
GJB7-2350	GJB7-3163.EST3UTR.28	fabB.gene2386	sufI.5UTR.gene3203	-	-	NC_016810	2487442	2487442	-	NC_016810	3356629	3356629	-	5	546	468	28404055	555.791	1.13049e-05	CDS	5UTR
GJB7-2279	GJB7-3163.EST3UTR.28	menB.gene2315	sufI.5UTR.gene3203	-	-	NC_016810	2411935	2411935	-	NC_016810	3356629	3356629	-	11	88	462	28404513	7685.2	6.68265e-32	CDS	5UTR
GJB7-96	GJB7-97.EST3UTR.54	hepA.gene97	hepA.5UTR.gene97	-	-	NC_016810	111813	111813	-	NC_016810	113031	113031	-	18	958	38	28404060	14044.4	1.76479e-59	CDS	5UTR
GJB7-4109	GJB7-859.EST3UTR.32	birA.gene4159	SL1344_0858.5UTR.gene873	-	-	NC_016810	4379420	4379420	+	NC_016810	951841	951841	+	7	139	70	28404858	20435.1	4.30494e-21	CDS	5UTR
GJB7-1821	GJB7-1709.EST3UTR.61	ruvA.gene1851	SL1344_1709.5UTR.gene1732	-	-	NC_016810	1948237	1948237	-	NC_016810	1835648	1835648	+	8	547	77	28404442	5395.08	2.12175e-20	CDS	5UTR
GJB7-4260	GJB7-2944.EST3UTR.25	proP.gene4310	eno.5UTR.gene2984	-	-	NC_016810	4552476	4552476	+	NC_016810	3120183	3120183	-	7	335	249	28404483	2383.64	9.89711e-15	CDS	5UTR
[truncated: 77,775 more rows]

## Sheet: SPI-2
RNA1 EcoCyc ID	RNA2 EcoCyc ID	RNA1 name	RNA2 name	RNA1 description	RNA2 description	RNA1 chromosome	Start of RNA1 first read	Start of RNA1 last read	RNA1 strand	RNA2 chromosome	Start of RNA2 last read	Start of RNA2 first read	RNA2 strand	interactions	other interactions of RNA1	other interactions of RNA2	total other interactions	odds ratio	Fisher's exact test p-value	RNA1 type	RNA2 type
GJB7-3099	GJB7-1447.GJB7-1448.IGR	SL1344_3084.gene3140	MgrR	-	- : -	NC_016810	3289144	3289462	-	NC_016810	1550824	1550844	+	47600	3283	194779	56402142	4198.46	0	CDS	sRNA
GJB7-4375.EST5UTR.39	GJB7-4280.GJB7-4281.IGR	SL1344_4339.5UTR.gene4426	STnc440	-	- : -	NC_016810	4663890	4663977	+	NC_016810	4580530	4580566	+	41912	50814	729502	55825576	63.1192	0	5UTR	sRNA
GJB7-3573.EST5UTR.88	GJB7-1447.GJB7-1448.IGR	pitA.5UTR.gene3615	MgrR	-	- : -	NC_016810	3779825	3780002	+	NC_016810	1550783	1550844	+	33446	7823	212849	56393686	1132.74	0	5UTR	sRNA
GJB7-2772.EST3UTR.47	GJB7-1447.GJB7-1448.IGR	virK.3UTR.gene2812	MgrR	-	- : -	NC_016810	2951883	2951926	+	NC_016810	1550835	1550844	+	17127	37203	225252	56368222	115.204	0	3UTR	sRNA
GJB7-4280.GJB7-4281.IGR	GJB7-1534.EST5UTR.67	STnc440	sifB.gene1553.SL1344_1533.gene1554.IGR	- : -	-	NC_016810	4580485	4580498	+	NC_016810	1650184	1650587	+	11109	600535	12118	56024042	85.5224	0	sRNA	IGR
GJB7-2998.EST5UTR.15	GJB7-1447.GJB7-1448.IGR	mutH.gene3038.SL1344_2984.gene3039.IGR	MgrR	-	- : -	NC_016810	3185687	3185705	+	NC_016810	1550812	1550844	+	7827	42787	234552	56362638	43.9578	0	IGR	sRNA
GJB7-4280.GJB7-4281.IGR	GJB7-4260.GJB7-4261.IGR	STnc440	proP.3UTR.gene4310	- : -	- : -	NC_016810	4580485	4580518	+	NC_016810	4553831	4553974	+	6615	758230	124246	55758713	3.91525	0	sRNA	3UTR
GJB7-1380	GJB7-3003.GJB7-3002.IGR	slyA.gene1398	aas.gene3043.OmrA.IGR	-	- : -	NC_016810	1476751	1476783	+	NC_016810	3191583	3191647	-	5670	19181	2671309	53951644	5.97025	0	CDS	IGR
GJB7-4528	GJB7-1211.GJB7-1210.IGR	osmY.5UTR.gene4583	SL1344_1203.gene1222.IsrE.IGR	-	- : -	NC_016810	4836344	4836483	+	NC_016810	1309725	1309763	-	5028	15382	295515	56331879	62.3099	0	5UTR	IGR
GJB7-1351	GJB7-1152.EST3UTR.11	ssaN.gene1369	SL1344_1149.3UTR.gene1167	-	-	NC_016810	1453405	1453405	+	NC_016810	1252655	1252655	+	14	4865	22057	56620868	7.38712	0.047913	CDS	3UTR
GJB7-4528.GJB7-4529.IGR	GJB7-2588.GJB7-2587.IGR	STsORF138	tRNA-Arg.rna46	- : -	- : -	NC_016810	4837125	4837312	+	NC_016810	2759411	2759415	-	5018	89081	266108	56287597	11.9152	0	sORF	tRNA
GJB7-1223.EST5UTR.28	GJB7-83.GJB7-82.IGR	SL1344_1221.5UTR.gene1240	caiT.gene74.STnc470.IGR	-	- : -	NC_016810	1320987	1321014	+	NC_016810	94652	94656	-	4914	17000	36333	56589557	450.216	0	5UTR	IGR
GJB7-4280.GJB7-4281.IGR	GJB7-1627	STnc440	SL1344_1628.gene1649	- : -	-	NC_016810	4580485	4580519	+	NC_016810	1747931	1748384	-	4829	760016	34144	55848815	10.3928	0	sRNA	CDS
GJB7-812	GJB7-1211.GJB7-1210.IGR	ompX.5UTR.gene825	SL1344_1203.gene1222.IsrE.IGR	-	- : -	NC_016810	898741	899006	+	NC_016810	1309725	1309792	-	4722	46049	295821	56301212	19.5162	0	sRNA	IGR
GJB7-2974.GJB7-2975.IGR	GJB7-1447.GJB7-1448.IGR	GcvB	MgrR	- : -	- : -	NC_016810	3156809	3157085	+	NC_016810	1550804	1550844	+	4620	228540	237759	56176885	4.7764	0	sRNA	sRNA
GJB7-1335	GJB7-4280.GJB7-4281.IGR	sseB.gene1352	STnc440	-	- : -	NC_016810	1441312	1441623	+	NC_016810	4580512	4580566	+	4615	54798	766799	55821592	6.13095	0	CDS	sRNA
GJB7-2268.EST5UTR.67	GJB7-485.GJB7-486.IGR	ais.5UTR.gene2304	ChiX	-	- : -	NC_016810	2401464	2401492	-	NC_016810	555570	555574	+	4528	1324	27803487	28838465	3.54725	0	5UTR	sRNA
GJB7-812	GJB7-4280.GJB7-4281.IGR	ompX.5UTR.gene825	STnc440	-	- : -	NC_016810	898686	898869	+	NC_016810	4580517	4580566	+	4463	39491	766951	55836899	8.22778	0	sRNA	sRNA
GJB7-4280.GJB7-4281.IGR	GJB7-1532	STnc440	ugtL.gene1552	- : -	-	NC_016810	4580485	4580513	+	NC_016810	1648174	1648501	-	4369	760476	30634	55852325	10.4745	0	sRNA	CDS
GJB7-3278	GJB7-485.GJB7-486.IGR	tRNA-Leu.rna62	ChiX	-	- : -	NC_016810	3482489	3482493	-	NC_016810	555529	555574	+	4323	651	27803692	28839138	6.88786	0	tRNA	sRNA
GJB7-2381	GJB7-2588.GJB7-2587.IGR	nupC.gene2417	tRNA-Arg.rna46	-	- : -	NC_016810	2524145	2524148	+	NC_016810	2759410	2759414	-	3998	2008	267128	56374670	420.188	0	CDS	tRNA
GJB7-1448.GJB7-1447.IGR	GJB7-1447.GJB7-1448.IGR	Ig959.STsORF49.IGR	MgrR	- : -	- : -	NC_016810	1550614	1550991	-	NC_016810	1550837	1550844	+	3951	2697	238428	56402728	346.552	0	IGR	sRNA
GJB7-1434.EST3UTR.40	GJB7-2478.GJB7-2479.IGR	SL1344_1431.3UTR.gene1452	SL1344_2468.gene2514.SL1344_2469.gene2515.IGR	-	- : -	NC_016810	1537564	1537564	+	NC_016810	2619269	2619269	+	29	173	151	56647451	62886.2	1.01413e-119	3UTR	IGR
GJB7-1184.GJB7-1185.IGR	GJB7-849.GJB7-848.IGR	pagC.5UTR.gene1201	SL1344_0844.gene860.RybB.IGR	- : -	- : -	NC_016810	1288898	1289185	+	NC_016810	941812	941866	-	3909	150367	674431	55819097	2.15158	0	5UTR	IGR
GJB7-2614.EST5UTR.21	GJB7-4280.GJB7-4281.IGR	rpoE.5UTR.gene2651	STnc440	-	- : -	NC_016810	2780439	2780492	-	NC_016810	4580531	4580566	+	3847	8111	767567	55868279	34.5221	0	5UTR	sRNA
GJB7-3003.GJB7-3002.IGR	GJB7-1485.EST3UTR.56	OmrB	SL1344_1484.3UTR.gene1505	- : -	-	NC_016810	3191870	3191870	-	NC_016810	1587202	1587202	-	13	10009	1209	56636573	60.8448	8.53717e-13	sRNA	3UTR
GJB7-4280.GJB7-4281.IGR	GJB7-4307	STnc440	SL1344_4272.gene4356	- : -	-	NC_016810	4580485	4580522	+	NC_016810	4600909	4601204	+	3685	761160	70553	55812406	3.82981	0	sRNA	CDS
GJB7-912	GJB7-4280.GJB7-4281.IGR	sopD2.gene925	STnc440	-	- : -	NC_016810	1011200	1011438	+	NC_016810	4580530	4580566	+	3673	91872	767741	55784518	2.90494	0	CDS	sRNA
GJB7-812.EST5UTR.31	GJB7-2109.GJB7-2110.IGR	ompX.5UTR.gene825	CyaR	-	- : -	NC_016810	898740	898764	+	NC_016810	2228904	2228933	+	3619	38703	5063	56600419	1045.34	0	sRNA	sRNA
GJB7-1184.GJB7-1185.IGR	GJB7-1211.GJB7-1210.IGR	pagC.5UTR.gene1201	SL1344_1203.gene1222.IsrE.IGR	- : -	- : -	NC_016810	1288546	1288901	+	NC_016810	1309726	1309775	-	3530	133339	297013	56213922	5.01056	0	5UTR	IGR
GJB7-1546.EST3UTR.38	GJB7-1211.GJB7-1210.IGR	SL1344_1545.gene1566.SL1344_1546.gene1567.IGR	SL1344_1203.gene1222.IsrE.IGR	-	- : -	NC_016810	1662230	1662230	+	NC_016810	1309725	1309726	-	20	469	300523	56346792	7.99556	1.52908e-05	IGR	IGR
GJB7-3314.GJB7-3315.IGR	GJB7-3860.GJB7-3861.IGR	ArcZ	kup.5UTR.gene3907	- : -	- : -	NC_016810	3511862	3511863	+	NC_016810	4110632	4110657	+	3491	89360	4201	56550752	525.887	0	sRNA	5UTR
GJB7-4280.GJB7-4281.IGR	GJB7-1345	STnc440	ssaJ.gene1363	- : -	-	NC_016810	4580485	4580511	+	NC_016810	1447527	1447974	+	3351	761494	92905	55790054	2.64256	0	sRNA	CDS
GJB7-1767	GJB7-2588.GJB7-2587.IGR	SL1344_1767.gene1789	tRNA-Arg.rna46	-	- : -	NC_016810	1893419	1893510	-	NC_016810	2759411	2759429	-	3296	51117	267830	56325561	13.5603	0	CDS	tRNA
GJB7-2974.GJB7-2975.IGR	GJB7-2588.GJB7-2587.IGR	GcvB	tRNA-Arg.rna46	- : -	- : -	NC_016810	3156809	3156832	+	NC_016810	2759411	2759437	-	3252	213621	267874	56163057	3.19173	0	sRNA	tRNA
GJB7-499	GJB7-1661.EST3UTR.37	SL1344_0502.gene508	SL1344_1662.3UTR.gene1683	-	-	NC_016810	569888	569888	+	NC_016810	1784727	1784727	+	39	2	657	56647106	1.68131e+06	2.63169e-183	CDS	3UTR
GJB7-4299	GJB7-2588.GJB7-2587.IGR	yjeH.5UTR.gene4349	tRNA-Arg.rna46	-	- : -	NC_016810	4595080	4595144	-	NC_016810	2759411	2759414	-	3250	40958	267876	56335720	16.6876	0	5UTR	tRNA
GJB7-3430	GJB7-1211.GJB7-1210.IGR	bfr.gene3471	SL1344_1203.gene1222.IsrE.IGR	-	- : -	NC_016810	3619070	3619417	-	NC_016810	1309725	1309760	-	3142	22923	297401	56324338	25.959	0	CDS	IGR
GJB7-1336	GJB7-4280.GJB7-4281.IGR	sseC.gene1354	STnc440	-	- : -	NC_016810	1443007	1443496	+	NC_016810	4580531	4580565	+	3139	102910	768275	55773480	2.21434	0	CDS	sRNA
GJB7-1681	GJB7-1211.GJB7-1210.IGR	hns.5UTR.gene1703	SL1344_1203.gene1222.IsrE.IGR	-	- : -	NC_016810	1804101	1804456	+	NC_016810	1309726	1309763	-	3132	29377	297411	56317884	20.1885	0	5UTR	IGR
GJB7-1768.EST3UTR.66	GJB7-65.EST3UTR.57	SL1344_1768.3UTR.gene1790	DapZ	-	-	NC_016810	1894088	1894088	-	NC_016810	74923	74924	+	25	2175	3044	56642560	213.884	1.13345e-42	3UTR	sRNA
GJB7-1443	GJB7-1211.GJB7-1210.IGR	SL1344_1441.gene1462	SL1344_1203.gene1222.IsrE.IGR	-	- : -	NC_016810	1546112	1546429	-	NC_016810	1309725	1309784	-	3116	28601	297427	56318660	20.6295	0	CDS	IGR
GJB7-1184.GJB7-1185.IGR	GJB7-1447.GJB7-1448.IGR	pagC.5UTR.gene1201	MgrR	- : -	- : -	NC_016810	1288549	1288901	+	NC_016810	1550814	1550844	+	3005	133864	239374	56271561	5.27707	0	5UTR	sRNA
GJB7-1793	GJB7-1211.GJB7-1210.IGR	pagK.gene1821	SL1344_1203.gene1222.IsrE.IGR	-	- : -	NC_016810	1920814	1920822	+	NC_016810	1309725	1309728	-	2944	136089	297599	56211172	4.08607	0	CDS	IGR
GJB7-2974.GJB7-2975.IGR	GJB7-1211.GJB7-1210.IGR	GcvB	SL1344_1203.gene1222.IsrE.IGR	- : -	- : -	NC_016810	3156801	3156817	+	NC_016810	1309726	1309766	-	2869	214004	297674	56133257	2.52806	0	sRNA	IGR
GJB7-1447.GJB7-1448.IGR	GJB7-1184.GJB7-1185.IGR	MgrR	pagC.5UTR.gene1201	- : -	- : -	NC_016810	1550795	1550802	+	NC_016810	1288828	1288918	+	2849	46993	82412	56515550	41.5754	0	sRNA	5UTR
GJB7-3441.GJB7-3440.IGR	GJB7-1962	fkpA.5UTR.gene3481	SL1344_1968.gene1996	- : -	-	NC_016810	3627345	3627383	-	NC_016810	2073568	2073618	+	2777	8040	225636	56411351	86.3531	0	5UTR	CDS
GJB7-3003.GJB7-3002.IGR	GJB7-40	OmrA	nhaA.gene39	- : -	-	NC_016810	3191631	3191635	-	NC_016810	46232	46235	+	2775	2679857	1462	53963710	38.2213	0	sRNA	CDS
GJB7-443	GJB7-4280.GJB7-4281.IGR	hupB.gene452	STnc440	-	- : -	NC_016810	507650	507689	+	NC_016810	4580531	4580566	+	2763	75562	768651	55800828	2.65454	0	CDS	sRNA
GJB7-3007	GJB7-4280.GJB7-4281.IGR	SL1344_2993.gene3048	STnc440	-	- : -	NC_016810	3197143	3197154	-	NC_016810	4580533	4580566	+	2758	1061	768656	55875329	188.959	0	CDS	sRNA
GJB7-4572	GJB7-2588.GJB7-2587.IGR	GJB7-4572.GJB7-4572	tRNA-Arg.rna46	-	- : -	NC_017720	10728	10770	-	NC_016810	2759410	2759414	-	2617	7591	268509	56369087	72.3747	0	exon	tRNA
GJB7-2139	GJB7-1447.GJB7-1448.IGR	yehY.gene2174	MgrR	-	- : -	NC_016810	2257747	2257761	-	NC_016810	1550826	1550844	+	2503	14595	239876	56390830	40.3161	0	CDS	sRNA
GJB7-842.EST5UTR.27	GJB7-1211.GJB7-1210.IGR	dacC.5UTR.gene855	SL1344_1203.gene1222.IsrE.IGR	-	- : -	NC_016810	934707	934731	+	NC_016810	1309725	1309786	-	2456	36762	298087	56310499	12.6205	0	5UTR	IGR
GJB7-3853	GJB7-4280.GJB7-4281.IGR	atpI.gene3899	STnc440	-	- : -	NC_016810	4101522	4101765	-	NC_016810	4580516	4580566	+	2444	139034	768970	55737356	1.27414	6.13709e-24	CDS	sRNA
GJB7-3314.GJB7-3315.IGR	GJB7-1983	ArcZ	SL1344_1987.gene2017	- : -	-	NC_016810	3511862	3511863	+	NC_016810	2090821	2090875	-	2435	90416	3457	56551496	440.553	0	sRNA	CDS
GJB7-648.EST3UTR.34	GJB7-2974.GJB7-2975.IGR	SroC	GcvB	-	- : -	NC_016810	728287	728328	-	NC_016810	3156855	3156961	+	2398	83399	223951	56338056	7.23331	0	sRNA	sRNA
GJB7-4299	GJB7-1799.GJB7-1798.IGR	yjeH.gene4349	SdsR	-	- : -	NC_016810	4594794	4595123	-	NC_016810	1925621	1925673	-	2345	68142	220090	56357227	8.81206	0	CDS	sRNA
GJB7-3987	GJB7-1961.EST3UTR.0	SL1344_3963.gene4037	SL1344_1967.3UTR.gene1995	-	-	NC_016810	4247463	4247463	-	NC_016810	2072965	2072965	+	5	372	2958	56644469	257.387	7.33087e-05	CDS	3UTR
GJB7-1179.GJB7-1178.IGR	GJB7-1799.GJB7-1798.IGR	STnc150	SdsR	- : -	- : -	NC_016810	1282564	1282650	-	NC_016810	1925621	1925656	-	2340	13879	220095	56411490	43.2131	0	sRNA	sRNA
GJB7-1184.GJB7-1185.IGR	GJB7-3531.GJB7-3530.IGR	pagC.5UTR.gene1201	RyhB	- : -	- : -	NC_016810	1288548	1288902	+	NC_016810	3736724	3736772	-	2299	134570	59412	56451523	16.2328	0	5UTR	sRNA
GJB7-1676.EST5UTR.51	GJB7-2240.GJB7-2241.IGR	oppA.5UTR.gene1698	MicF	-	- : -	NC_016810	1798169	1798334	-	NC_016810	2364673	2364722	+	2298	15867	642587	55987052	12.6186	0	5UTR	sRNA
GJB7-2470	GJB7-485.GJB7-486.IGR	uraA.gene2506	ChiX	-	- : -	NC_016810	2609367	2609388	-	NC_016810	555570	555574	+	2209	1104	27805806	28838685	2.07523	2.35328e-86	CDS	sRNA
GJB7-4280.GJB7-4281.IGR	GJB7-912	STnc440	sopD2.gene925	- : -	-	NC_016810	4580485	4580525	+	NC_016810	1011130	1011372	+	2093	762752	77959	55805000	1.96423	3.09163e-160	sRNA	CDS
GJB7-1355	GJB7-1211.GJB7-1210.IGR	yscR.gene1373	IsrE	-	- : -	NC_016810	1456041	1456303	+	NC_016810	1309727	1309766	-	2086	89849	298457	56257412	4.37622	0	CDS	sRNA
GJB7-4280.GJB7-4281.IGR	GJB7-1832	STnc440	cutC.3UTR.gene1864	- : -	-	NC_016810	4580485	4580499	+	NC_016810	1958512	1958767	-	2077	609567	53294	55982866	3.57925	0	sRNA	3UTR
GJB7-1347	GJB7-4280.GJB7-4281.IGR	SL1344_1344.gene1364	STnc440	-	- : -	NC_016810	1448114	1448455	+	NC_016810	4580525	4580565	+	2067	15455	769347	55860935	9.71085	0	CDS	sRNA
GJB7-1793	GJB7-1447.GJB7-1448.IGR	pagK.gene1821	MgrR	-	- : -	NC_016810	1920818	1920877	+	NC_016810	1550841	1550844	+	2067	136966	240312	56268459	3.5336	0	CDS	sRNA
GJB7-1348	GJB7-4280.GJB7-4281.IGR	ssaL.gene1366	STnc440	-	- : -	NC_016810	1449306	1449787	+	NC_016810	4580515	4580566	+	2002	50136	769412	55826254	2.8973	0	CDS	sRNA
GJB7-1514	GJB7-4280.GJB7-4281.IGR	SL1344_1514.gene1534	STnc440	-	- : -	NC_016810	1626605	1627036	-	NC_016810	4580512	4580566	+	1967	49542	769447	55826848	2.88068	0	CDS	sRNA
GJB7-2588.GJB7-2587.IGR	GJB7-4280.GJB7-4281.IGR	STnc2080	STnc440	- : -	- : -	NC_016810	2759504	2759515	-	NC_016810	4580558	4580566	+	1946	109035	769468	55767355	1.2935	6.24372e-21	sRNA	sRNA
GJB7-2926	GJB7-485.GJB7-486.IGR	cysD.gene2967	ChiX	-	- : -	NC_016810	3096994	3097009	-	NC_016810	555571	555574	+	1909	597	27806106	28839192	3.31646	3.16778e-163	CDS	sRNA
GJB7-2998.EST5UTR.26	GJB7-2448.EST3UTR.97	SL1344_2984.5UTR.gene3039	SL1344_2438.3UTR.gene2484	-	-	NC_016810	3185694	3185694	+	NC_016810	2583182	2583182	-	15	46007	291	56601491	63.4165	1.1412e-15	5UTR	3UTR
GJB7-572	GJB7-485.GJB7-486.IGR	entF.gene583	ChiX	-	- : -	NC_016810	645468	645497	+	NC_016810	555570	555574	+	1896	143	27806119	28839646	13.7516	0	CDS	sRNA
GJB7-443	GJB7-1799.GJB7-1798.IGR	lon.gene451	SL1344_1804.gene1826.SdsR.IGR	-	- : -	NC_016810	507253	507686	+	NC_016810	1925620	1925673	-	1895	96911	220540	56328458	4.99432	0	CDS	IGR
GJB7-4280.GJB7-4281.IGR	GJB7-2771	STnc440	SL1344_2763.gene2811	- : -	-	NC_016810	4580486	4580518	+	NC_016810	2949597	2949878	-	1887	762958	36639	55846320	3.76983	0	sRNA	CDS
GJB7-1345	GJB7-4280.GJB7-4281.IGR	ssaJ.gene1363	STnc440	-	- : -	NC_016810	1447801	1447915	+	NC_016810	4580518	4580559	+	1887	64431	769527	55811959	2.12413	3.36265e-176	CDS	sRNA
GJB7-4299	GJB7-1788.GJB7-1787.IGR	yjeH.gene4349	SL1344_1790.gene1812.SL1344_1792.gene1814.IGR	-	- : -	NC_016810	4594794	4595123	-	NC_016810	1915905	1915906	-	1866	68621	118546	56458771	12.9509	0	CDS	IGR
GJB7-1793	GJB7-1799.GJB7-1798.IGR	pagK.gene1821	SdsR	-	- : -	NC_016810	1920816	1920899	+	NC_016810	1925621	1925656	-	1800	137233	220635	56288136	3.34623	0	CDS	sRNA
GJB7-4280.GJB7-4281.IGR	GJB7-1339	STnc440	sseE.gene1356	- : -	-	NC_016810	4580485	4580500	+	NC_016810	1444196	1444508	+	1796	609848	41068	55995092	4.01542	0	sRNA	CDS
GJB7-2974.GJB7-2975.IGR	GJB7-2557.EST3UTR.32	GcvB	SL1344_2549.3UTR.gene2593	- : -	-	NC_016810	3156897	3156916	+	NC_016810	2730978	2730985	+	19	232943	5	56414837	920.295	5.991e-35	sRNA	3UTR
GJB7-1333	GJB7-2589.EST3UTR.83	sseA.gene1351	IsrK	-	-	NC_016810	1440757	1440757	+	NC_016810	2760506	2760506	-	15	10296	66	56637427	1250.21	1.96446e-34	CDS	sRNA
GJB7-1211.GJB7-1210.IGR	GJB7-4769.GJB7-4771.IGR	IsrE	GJB7-4778.GJB7-4778.GJB7-4777.GJB7-4777.IGR	- : -	- : -	NC_016810	1309794	1309809	-	NC_017719	931	1031	+	1690	159805	9461	56476848	63.1291	0	sRNA	IGR
GJB7-2604.EST3UTR.24	GJB7-1300.GJB7-1299.IGR	SL1344_2594.3UTR.gene2640	RprA	-	- : -	NC_016810	2770095	2770095	+	NC_016810	1401691	1401692	-	36	820	25668	56621280	96.8448	4.38627e-51	3UTR	sRNA
GJB7-3314.GJB7-3315.IGR	GJB7-849.GJB7-848.IGR	ArcZ	SL1344_0844.gene860.RybB.IGR	- : -	- : -	NC_016810	3511862	3511872	+	NC_016810	941812	941865	-	1687	91164	676653	55878300	1.52816	2.36477e-52	sRNA	IGR
GJB7-1948	GJB7-1962	SL1344_1954.gene1982	SL1344_1968.gene1996	-	-	NC_016810	2062231	2062243	-	NC_016810	2073568	2073618	+	1665	169	226748	56419222	2451.38	0	CDS	CDS
GJB7-1336	GJB7-1799.GJB7-1798.IGR	sseC.gene1354	SdsR	-	- : -	NC_016810	1442749	1443198	+	NC_016810	1925621	1925647	-	1658	93780	220777	56331589	4.511	0	CDS	sRNA
GJB7-1922.AS	GJB7-1962	SL1344_1927B.gene1955.SL1344_1929.gene1957.IGR	SL1344_1968.gene1996	-	-	NC_016810	2041252	2041273	-	NC_016810	2073566	2073571	+	1654	69	80380	56565701	16869.1	0	IGR	CDS
GJB7-1353	GJB7-4280.GJB7-4281.IGR	ssaP.gene1371	STnc440	-	- : -	NC_016810	1454272	1454685	+	NC_016810	4580532	4580566	+	1641	32175	769773	55844215	3.70003	0	CDS	sRNA
GJB7-1447.GJB7-1448.IGR	GJB7-2787	MgrR	SL1344_2780.gene2827	- : -	-	NC_016810	1550788	1550801	+	NC_016810	2968411	2968422	-	1639	48203	10608	56587354	181.381	0	sRNA	CDS
GJB7-4280.GJB7-4281.IGR	GJB7-83.GJB7-82.IGR	STnc440	STnc470	- : -	- : -	NC_016810	4580485	4580496	+	NC_016810	94653	94757	-	1622	610022	43813	55992347	3.39806	0	sRNA	sRNA
GJB7-1532	GJB7-3972.GJB7-3973.IGR	ugtL.gene1552	Spf	-	- : -	NC_016810	1648354	1648401	-	NC_016810	4230542	4230572	+	1590	19250	1390114	55236850	3.28205	0	CDS	sRNA
GJB7-3892	GJB7-1447.GJB7-1448.IGR	rho.5UTR.gene3941	MgrR	-	- : -	NC_016810	4147126	4147324	+	NC_016810	1550808	1550844	+	1580	7640	240799	56397785	48.4363	0	5UTR	sRNA
GJB7-4299	GJB7-1447.GJB7-1448.IGR	yjeH.gene4349	MgrR	-	- : -	NC_016810	4594687	4595092	-	NC_016810	1550835	1550844	+	1548	47882	240831	56357543	7.56551	0	CDS	sRNA
GJB7-2509	GJB7-1211.GJB7-1210.IGR	fdx.gene2545	SL1344_1203.gene1222.IsrE.IGR	-	- : -	NC_016810	2675793	2675901	-	NC_016810	1309726	1309783	-	1546	17092	298997	56330169	17.0408	0	CDS	IGR
GJB7-1351	GJB7-1799.GJB7-1798.IGR	ssaN.gene1369	SdsR	-	- : -	NC_016810	1453291	1453399	+	NC_016810	1925621	1925650	-	1539	6432	220896	56418937	61.1124	0	CDS	sRNA
GJB7-2678.EST3UTR.73	GJB7-3632.EST3UTR.25	SsrA	cspA.3UTR.gene3676	-	-	NC_016810	2855138	2855138	+	NC_016810	3858017	3858017	+	14	69384	910	56577496	12.545	6.43767e-05	sRNA	3UTR
GJB7-3631.EST3UTR.34	GJB7-3972.GJB7-3973.IGR	SL1344_3614.3UTR.gene3675	Spf	-	- : -	NC_016810	3857499	3857500	+	NC_016810	4230567	4230613	+	1519	287	2465931	54180067	116.288	0	3UTR	sRNA
GJB7-4280.GJB7-4281.IGR	GJB7-912	STnc440	sopD2.gene925	- : -	-	NC_016810	4580485	4580516	+	NC_016810	1010640	1010840	+	1514	763331	19798	55863161	5.59651	0	sRNA	CDS
GJB7-2678.EST3UTR.71	GJB7-4662	SsrA	GJB7-4662.GJB7-4662	-	-	NC_016810	2855136	2855136	+	NC_017720	91774	91774	-	33	69365	1	56578405	26916.9	8.45313e-89	sRNA	exon
GJB7-3619	GJB7-1447.GJB7-1448.IGR	yhjW.gene3662	MgrR	-	- : -	NC_016810	3843535	3843696	-	NC_016810	1550808	1550844	+	1512	27772	240867	56377653	12.7431	0	CDS	sRNA
GJB7-655	GJB7-4280.GJB7-4281.IGR	SL1344_0661.gene667	STnc440	-	- : -	NC_016810	737235	737493	-	NC_016810	4580512	4580522	+	1498	22307	769916	55854083	4.87172	0	CDS	sRNA
GJB7-3704	GJB7-1211.GJB7-1210.IGR	rfaP.gene3749	SL1344_1203.gene1222.IsrE.IGR	-	- : -	NC_016810	3937285	3937287	-	NC_016810	1309725	1309728	-	1442	44092	299101	56303169	6.15631	0	CDS	IGR
GJB7-2573.AS	GJB7-485.GJB7-486.IGR	gipA.gene2608.SL1344_2574.gene2619.IGR	ChiX	-	- : -	NC_016810	2747240	2747246	+	NC_016810	555545	555574	+	1431	28	27806584	28839761	53.0061	0	IGR	sRNA
GJB7-3019.EST3UTR.40	GJB7-2105.GJB7-2106.IGR	SL1344_3004.gene3059.SL1344_3005.gene3060.IGR	STnc1150.SL1344_2109.gene2141.IGR	-	- : -	NC_016810	3208071	3208071	-	NC_016810	2223135	2223135	+	33	418	3088	56644265	1448.16	9.80157e-85	IGR	IGR
GJB7-1266	GJB7-485.GJB7-486.IGR	SL1344_1263.gene1283	ChiX	-	- : -	NC_016810	1363997	1364073	-	NC_016810	555571	555574	+	1428	317	27806587	28839472	4.67206	8.24625e-171	CDS	sRNA
GJB7-1088	GJB7-1447.GJB7-1448.IGR	SL1344_1085.gene1103	MgrR	-	- : -	NC_016810	1189941	1189948	+	NC_016810	1550835	1550844	+	1424	6230	240955	56399195	53.5006	0	CDS	sRNA
GJB7-1533	GJB7-485.GJB7-486.IGR	sifB.gene1553	ChiX	-	- : -	NC_016810	1649184	1649197	+	NC_016810	555529	555574	+	1396	1120	27806619	28838669	1.29269	0.000238589	CDS	sRNA
GJB7-4280.GJB7-4281.IGR	GJB7-1334	STnc440	sseB.gene1352	- : -	-	NC_016810	4580485	4580520	+	NC_016810	1441042	1441122	+	1375	763470	28743	55854216	3.49973	0	sRNA	CDS
GJB7-4280.GJB7-4281.IGR	GJB7-1343	STnc440	ssaH.gene1361	- : -	-	NC_016810	4580485	4580506	+	NC_016810	1446813	1446884	+	1369	763476	11591	55871368	8.64324	0	sRNA	CDS
GJB7-4681.GJB7-4684.IGR	GJB7-485.GJB7-486.IGR	GJB7-4680.GJB7-4680.GJB7-4684.GJB7-4684.IGR	ChiX	- : -	- : -	NC_017718	10591	10600	+	NC_016810	555522	555574	+	1369	246	27806646	28839543	5.77176	1.3705e-191	IGR	sRNA
GJB7-4059	GJB7-3068.EST3UTR.65	glpF.gene4109	SLnc0030a	-	-	NC_016810	4318101	4318101	-	NC_016810	3260229	3260229	+	9	12061	2	56635732	21131	1.53309e-25	CDS	sRNA
GJB7-1179.GJB7-1178.IGR	GJB7-1788.GJB7-1787.IGR	STnc150	SL1344_1790.gene1812.SL1344_1792.gene1814.IGR	- : -	- : -	NC_016810	1282564	1282611	-	NC_016810	1915905	1915907	-	1366	14853	119046	56512539	43.6583	0	sRNA	IGR
GJB7-2916	GJB7-1907.GJB7-1906.IGR	nlpD.gene2957	DsrA	-	- : -	NC_016810	3089196	3089219	-	NC_016810	2026221	2026262	-	1360	70135	2690	56573619	407.817	0	CDS	sRNA
GJB7-939	GJB7-2240.GJB7-2241.IGR	ompF.gene952	MicF	-	- : -	NC_016810	1047336	1047469	-	NC_016810	2364675	2364722	+	1348	1481	643537	56001438	79.2064	0	CDS	sRNA
GJB7-2588.GJB7-2587.IGR	GJB7-3003.GJB7-3002.IGR	STnc2080	OmrA.OmrB.IGR	- : -	- : -	NC_016810	2759502	2759515	-	NC_016810	3191784	3191788	-	1301	109680	12054	56524769	55.6234	0	sRNA	IGR
GJB7-1340	GJB7-4280.GJB7-4281.IGR	sseF.gene1358	STnc440	-	- : -	NC_016810	1445370	1445577	+	NC_016810	4580531	4580566	+	1298	14508	770116	55861882	6.48973	0	CDS	sRNA
GJB7-1282	GJB7-1447.GJB7-1448.IGR	SL1344_1278.5UTR.gene1299	MgrR	-	- : -	NC_016810	1379639	1379705	+	NC_016810	1550819	1550844	+	1295	8801	241084	56396624	34.4209	0	5UTR	sRNA
GJB7-912	GJB7-1211.GJB7-1210.IGR	sopD2.gene925	SL1344_1203.gene1222.IsrE.IGR	-	- : -	NC_016810	1010748	1010749	+	NC_016810	1309726	1309763	-	1289	18317	299254	56328944	13.2462	0	CDS	IGR
GJB7-4280.GJB7-4281.IGR	GJB7-4367	STnc440	cycA.gene4418	- : -	-	NC_016810	4580485	4580485	+	NC_016810	4655428	4655437	+	1270	610374	13513	56022647	8.6262	0	sRNA	CDS
GJB7-3030.AS	GJB7-1447.GJB7-1448.IGR	SL1344_3014.gene3070.lysS.gene3072.IGR	MgrR	-	- : -	NC_016810	3219824	3219836	-	NC_016810	1550825	1550844	+	1255	117	241124	56405308	2509.21	0	IGR	sRNA
GJB7-3745	GJB7-2588.GJB7-2587.IGR	mgtC.gene3790	tRNA-Arg.rna46	-	- : -	NC_016810	3985917	3985918	-	NC_016810	2759411	2759414	-	1229	3203	269897	56373475	80.1441	0	CDS	tRNA
GJB7-2916	GJB7-1447.GJB7-1448.IGR	rpoS.gene2956	MgrR	-	- : -	NC_016810	3088812	3089285	-	NC_016810	1550824	1550844	+	1221	116531	241158	56288894	2.44566	2.68673e-155	CDS	sRNA
GJB7-249	GJB7-3296.EST3UTR.24	tRNA-Ala.rna2	RUF_107c.47	-	-	NC_016810	290967	290967	+	NC_016810	3498043	3498043	-	18	7661	0	56640125		7.23566e-64	tRNA	sRNA
GJB7-2455.GJB7-2454.IGR	GJB7-1799.GJB7-1798.IGR	aegA.gene2488.SL1344_2448.gene2494.IGR	SdsR	- : -	- : -	NC_016810	2594632	2594667	-	NC_016810	1925621	1925628	-	1194	20538	221241	56404831	14.8217	0	IGR	sRNA
GJB7-3525	GJB7-1447.GJB7-1448.IGR	asd.gene3567	MgrR	-	- : -	NC_016810	3731020	3731038	-	NC_016810	1550809	1550844	+	1148	1669	241231	56403756	160.828	0	CDS	sRNA
GJB7-1349	GJB7-4280.GJB7-4281.IGR	ssaM.gene1367	STnc440	-	- : -	NC_016810	1450402	1450457	+	NC_016810	4580516	4580534	+	1116	7545	770298	55868845	10.7279	0	CDS	sRNA
GJB7-4280.GJB7-4281.IGR	GJB7-3003.GJB7-3002.IGR	STnc440	OmrA.OmrB.IGR	- : -	- : -	NC_016810	4580485	4580490	+	NC_016810	3191785	3191806	-	1114	610530	16655	56019505	6.13724	0	sRNA	IGR
GJB7-1336	GJB7-1211.GJB7-1210.IGR	sseC.gene1354	IsrE	-	- : -	NC_016810	1443129	1443279	+	NC_016810	1309727	1309767	-	1109	51153	299434	56296108	4.07603	7.22544e-306	CDS	sRNA
GJB7-1207	GJB7-1211.GJB7-1210.IGR	aroQ.gene1223	SL1344_1203.gene1222.IsrE.IGR	-	- : -	NC_016810	1306896	1307156	+	NC_016810	1309726	1309766	-	1106	34102	299437	56313159	6.0993	0	CDS	IGR
GJB7-3391	GJB7-1447.GJB7-1448.IGR	smg.gene3432	MgrR	-	- : -	NC_016810	3596795	3596811	-	NC_016810	1550840	1550844	+	1094	1992	241285	56403433	128.382	0	CDS	sRNA
GJB7-1366.GJB7-1367.IGR	GJB7-485.GJB7-486.IGR	ydhB.gene1383.SL1344_1365.gene1387.IGR	ChiX	- : -	- : -	NC_016810	1465953	1465961	+	NC_016810	555571	555574	+	1094	503	27806921	28839286	2.2557	4.39411e-49	IGR	sRNA
GJB7-2974.GJB7-2975.IGR	GJB7-3531.GJB7-3530.IGR	GcvB	RyhB	- : -	- : -	NC_016810	3156809	3156818	+	NC_016810	3736723	3736772	-	1085	215788	60626	56370305	4.67513	0	sRNA	sRNA
GJB7-4280.GJB7-4281.IGR	GJB7-2555	STnc440	SL1344_2547.gene2591	- : -	-	NC_016810	4580485	4580498	+	NC_016810	2729121	2729516	+	1084	610560	6683	56029477	14.8849	0	sRNA	CDS
GJB7-3184	GJB7-1447.GJB7-1448.IGR	ribB.gene3225	MgrR	-	- : -	NC_016810	3379135	3379187	-	NC_016810	1550809	1550844	+	1082	5039	241297	56400386	50.1895	0	CDS	sRNA
GJB7-1793	GJB7-1788.GJB7-1787.IGR	pagK.gene1821	SL1344_1790.gene1812.SL1344_1792.gene1814.IGR	-	- : -	NC_016810	1920816	1920822	+	NC_016810	1915906	1915906	-	1077	137956	119335	56389436	3.68897	1.51743e-263	CDS	IGR
GJB7-3381	GJB7-1211.GJB7-1210.IGR	tRNA-Thr.rna64	SL1344_1203.gene1222.IsrE.IGR	-	- : -	NC_016810	3588237	3588246	-	NC_016810	1309725	1309728	-	1070	1622	299473	56345639	124.118	0	tRNA	IGR
GJB7-1841	GJB7-1447.GJB7-1448.IGR	cheY.gene1873	MgrR	-	- : -	NC_016810	1970075	1970084	-	NC_016810	1550841	1550844	+	1068	748	241311	56404677	333.74	0	CDS	sRNA
GJB7-4280.GJB7-4281.IGR	GJB7-1335	STnc440	sscA.gene1353	- : -	-	NC_016810	4580485	4580488	+	NC_016810	1441501	1441546	+	1055	610589	16319	56019841	5.93133	0	sRNA	CDS
GJB7-3372	GJB7-4280.GJB7-4281.IGR	SL1344_3357.gene3412	STnc440	-	- : -	NC_016810	3577576	3577908	+	NC_016810	4580529	4580565	+	1047	2382	770367	55874008	31.8799	0	CDS	sRNA
GJB7-4280.GJB7-4281.IGR	GJB7-1514	STnc440	SL1344_1514.gene1534	- : -	-	NC_016810	4580485	4580520	+	NC_016810	1626562	1626694	-	1006	763839	28568	55854391	2.57498	5.3234e-139	sRNA	CDS
GJB7-443	GJB7-1788.GJB7-1787.IGR	hupB.5UTR.gene452	SL1344_1790.gene1812.SL1344_1792.gene1814.IGR	-	- : -	NC_016810	507507	507676	+	NC_016810	1915906	1915906	-	987	96503	119425	56430889	4.83279	0	5UTR	IGR
GJB7-4280.GJB7-4281.IGR	GJB7-3745.GJB7-3744.IGR	STnc440	mgtB.gene3789.mgtC.gene3790.IGR	- : -	- : -	NC_016810	4580485	4580497	+	NC_016810	3985587	3985717	-	976	610668	8214	56027946	10.9017	0	sRNA	IGR
GJB7-1532.EST5UTR.45	GJB7-4280.GJB7-4281.IGR	ugtL.5UTR.gene1552	STnc440	-	- : -	NC_016810	1648539	1648568	-	NC_016810	4580546	4580559	+	968	8234	770446	55868156	8.52485	0	5UTR	sRNA
GJB7-4668.GJB7-4768.IGR	GJB7-3972.GJB7-3973.IGR	GJB7-4768.GJB7-4768.GJB7-4676.GJB7-4676.IGR	Spf	- : -	- : -	NC_017718	86310	86343	-	NC_016810	4230559	4230594	+	968	8085	1390736	55248015	4.75628	1.22871e-304	IGR	sRNA
GJB7-210	GJB7-1447.GJB7-1448.IGR	SL1344_0213.gene213	MgrR	-	- : -	NC_016810	248329	248355	+	NC_016810	1550836	1550844	+	966	7883	241413	56397542	28.6276	0	CDS	sRNA
GJB7-1397.EST5UTR.15	GJB7-4096.GJB7-4095.IGR	SL1344_1393.5UTR.gene1415	argE.gene4142.OxyS.IGR	-	- : -	NC_016810	1492647	1492706	-	NC_016810	4364305	4364313	-	964	15815	17822	56613203	193.628	0	5UTR	IGR
GJB7-4631	GJB7-4280.GJB7-4281.IGR	GJB7-4631.GJB7-4631	STnc440	-	- : -	NC_017720	65580	65608	+	NC_016810	4580547	4580563	+	956	9467	770458	55866923	7.32236	0	exon	sRNA
GJB7-2057	GJB7-1447.GJB7-1448.IGR	rfbK.gene2092	MgrR	-	- : -	NC_016810	2160207	2160226	-	NC_016810	1550841	1550844	+	953	4571	241426	56400854	48.7061	0	CDS	sRNA
GJB7-851.EST5UTR.8	GJB7-4280.GJB7-4281.IGR	grxA.5UTR.gene864	STnc440	-	- : -	NC_016810	944628	944632	-	NC_016810	4580530	4580561	+	939	12165	770475	55864225	5.59666	0	5UTR	sRNA
GJB7-252	GJB7-3972.GJB7-3973.IGR	SL1344_rRNA0003.gene254.tRNA-Asp.rna5.IGR	Spf	-	- : -	NC_016810	294813	294820	+	NC_016810	4230571	4230613	+	934	12290	2466516	54168064	1.66899	1.56239e-38	IGR	sRNA
GJB7-3314.GJB7-3315.IGR	GJB7-1799.GJB7-1798.IGR	ArcZ	SdsR	- : -	- : -	NC_016810	3511862	3511872	+	NC_016810	1925621	1925674	-	930	91921	221505	56333448	2.57307	1.26315e-129	sRNA	sRNA
GJB7-3907	GJB7-83.GJB7-82.IGR	tRNA-Arg.rna78.tRNA-His.rna79.IGR	caiT.gene74.STnc470.IGR	-	- : -	NC_016810	4162583	4162627	+	NC_016810	94652	94710	-	928	37180	44507	56565189	31.7219	0	IGR	IGR
GJB7-838	GJB7-4280.GJB7-4281.IGR	SL1344_0835.gene851	STnc440	-	- : -	NC_016810	931510	931773	-	NC_016810	4580533	4580564	+	928	10587	770486	55865803	6.3556	0	CDS	sRNA
GJB7-3392	GJB7-4280.GJB7-4281.IGR	smg.5UTR.gene3432	STnc440	-	- : -	NC_016810	3597232	3597329	-	NC_016810	4580531	4580564	+	925	5778	770489	55870612	11.6086	0	5UTR	sRNA
GJB7-3193	GJB7-2588.GJB7-2587.IGR	cca.gene3234	tRNA-Arg.rna46	-	- : -	NC_016810	3389960	3390047	+	NC_016810	2759411	2759414	-	920	3235	270206	56373443	59.3326	0	CDS	tRNA
GJB7-3105	GJB7-1799.GJB7-1798.IGR	yqgA.gene3146	SdsR	-	- : -	NC_016810	3296127	3296149	+	NC_016810	1925621	1925651	-	910	1950	221525	56423419	118.862	0	CDS	sRNA
GJB7-1447.GJB7-1448.IGR	GJB7-1358	MgrR	ssaU.gene1376	- : -	-	NC_016810	1550765	1550788	+	NC_016810	1457889	1457909	+	898	32848	63563	56550495	24.322	0	sRNA	CDS
GJB7-2974.GJB7-2975.IGR	GJB7-1007	GcvB	rmf.3UTR.gene1022	- : -	-	NC_016810	3156925	3156928	+	NC_016810	1114139	1114142	+	891	15198	1924	56629791	1725.56	0	sRNA	3UTR
GJB7-249	GJB7-1447.GJB7-1448.IGR	tRNA-Ile.rna1	MgrR	-	- : -	NC_016810	290781	290968	+	NC_016810	1550823	1550843	+	886	14379	241493	56391046	14.3883	0	tRNA	sRNA
GJB7-1357	GJB7-4280.GJB7-4281.IGR	ssaT.gene1375	STnc440	-	- : -	NC_016810	1457175	1457566	+	NC_016810	4580518	4580560	+	884	19922	770530	55856468	3.21665	7.26064e-176	CDS	sRNA
GJB7-4280.GJB7-4281.IGR	GJB7-1345	STnc440	ssaJ.gene1363	- : -	-	NC_016810	4580485	4580499	+	NC_016810	1447306	1447500	+	883	610761	34040	56002120	2.37851	1.24925e-104	sRNA	CDS
GJB7-3397	GJB7-1220.GJB7-1221.IGR	mscL.gene3438	STsORF44	-	- : -	NC_016810	3603013	3603037	+	NC_016810	1316954	1316957	+	877	9208	58681	56579038	91.8316	0	CDS	sORF
GJB7-909	GJB7-3915.EST3UTR.40	ycaM.gene922	SL1344_3895.gene3964.SL1344_3896.gene3965.IGR	-	-	NC_016810	1007800	1007800	+	NC_016810	4170985	4170985	+	33	851	129	56646791	17028.2	1.14484e-118	CDS	IGR
GJB7-1789	GJB7-1211.GJB7-1210.IGR	pagO.5UTR.gene1815	SL1344_1203.gene1222.IsrE.IGR	-	- : -	NC_016810	1917054	1917056	+	NC_016810	1309726	1309728	-	874	18162	299669	56329099	9.04563	0	5UTR	IGR
GJB7-485.GJB7-486.IGR	GJB7-3606.GJB7-3605.IGR	ChiX	SL1344_3586.5UTR.gene3647	- : -	- : -	NC_016810	555514	555517	+	NC_016810	3825857	3825866	-	866	14029351	1420	42616167	1.85253	2.31585e-37	sRNA	5UTR
GJB7-1351	GJB7-1447.GJB7-1448.IGR	ssaV.gene1368	MgrR	-	- : -	NC_016810	1452514	1452884	+	NC_016810	1550821	1550844	+	865	44169	241514	56361256	4.57022	9.71231e-271	CDS	sRNA
GJB7-2509	GJB7-3531.GJB7-3530.IGR	fdx.gene2545	RyhB	-	- : -	NC_016810	2675689	2675881	-	NC_016810	3736724	3736783	-	864	14263	60847	56571830	56.3202	0	CDS	sRNA
GJB7-1332	GJB7-4280.GJB7-4281.IGR	StyR-327	STnc440	-	- : -	NC_016810	1440139	1440443	+	NC_016810	4580518	4580566	+	856	11882	770558	55864508	5.22294	2.41408e-301	sRNA	sRNA
GJB7-373	GJB7-1447.GJB7-1448.IGR	ddlA.gene381	MgrR	-	- : -	NC_016810	433734	433749	-	NC_016810	1550837	1550844	+	855	233	241524	56405192	856.977	0	CDS	sRNA
GJB7-881	GJB7-1799.GJB7-1798.IGR	ybjX.gene894	SdsR	-	- : -	NC_016810	974222	974228	-	NC_016810	1925621	1925645	-	855	3335	221580	56422034	65.2812	0	CDS	sRNA
GJB7-4769.GJB7-4771.IGR	GJB7-1211.GJB7-1210.IGR	GJB7-4778.GJB7-4778.GJB7-4777.GJB7-4777.IGR	SL1344_1203.gene1222.IsrE.IGR	- : -	- : -	NC_017719	1131	1494	+	NC_016810	1309726	1309777	-	844	17785	299699	56329476	8.91947	0	IGR	IGR
GJB7-1211.GJB7-1210.IGR	GJB7-429.EST3UTR.2	IsrE	STsORF11	- : -	-	NC_016810	1309794	1309794	-	NC_016810	491281	491281	+	23	89783	2902	56555096	4.99238	0.00284925	sRNA	sORF
GJB7-4059	GJB7-1211.GJB7-1210.IGR	glpF.gene4109	SL1344_1203.gene1222.IsrE.IGR	-	- : -	NC_016810	4318091	4318121	-	NC_016810	1309726	1309773	-	839	23996	299704	56323265	6.5708	0	CDS	IGR
GJB7-2770	GJB7-1799.GJB7-1798.IGR	iroN.5UTR.gene2810	SL1344_1804.gene1826.SdsR.IGR	-	- : -	NC_016810	2948357	2948427	-	NC_016810	1925620	1925627	-	837	20256	221598	56405113	10.5178	0	5UTR	IGR
GJB7-4280.GJB7-4281.IGR	GJB7-1562	STnc440	sseJ.gene1582	- : -	-	NC_016810	4580485	4580496	+	NC_016810	1678157	1678174	+	837	610807	989	56035171	77.6401	0	sRNA	CDS
GJB7-989	GJB7-4470.EST3UTR.64	SL1344_0986.gene1002	SL1344_4434.3UTR.gene4524	-	-	NC_016810	1088913	1088913	+	NC_016810	4780038	4780038	+	5	2	70478	56577319	2006.91	1.93068e-07	CDS	3UTR
GJB7-1312	GJB7-4470.EST3UTR.64	lppB.gene1330	SL1344_4434.3UTR.gene4524	-	-	NC_016810	1415991	1415991	-	NC_016810	4780038	4780038	+	12	788	70471	56576533	12.2259	0.00227502	CDS	3UTR
GJB7-3573	GJB7-4470.EST3UTR.7	pitA.gene3615	SL1344_4434.3UTR.gene4524	-	-	NC_016810	3781072	3781072	+	NC_016810	4779981	4779981	+	6	0	31602	56616196		9.32021e-14	CDS	3UTR
GJB7-2786	GJB7-485.GJB7-486.IGR	ygaU.3UTR.gene2826	ChiX	-	- : -	NC_016810	2967640	2967833	-	NC_016810	555562	555574	+	835	323	27807180	28839466	2.68111	1.18874e-50	3UTR	sRNA
GJB7-3891	GJB7-1799.GJB7-1798.IGR	trxA.5UTR.gene3940	SdsR	-	- : -	NC_016810	4146360	4146418	+	NC_016810	1925621	1925626	-	832	11419	221603	56413950	18.5484	0	5UTR	sRNA
GJB7-4098	GJB7-1211.GJB7-1210.IGR	yijC.gene4148	IsrE	-	- : -	NC_016810	4367413	4367881	+	NC_016810	1309727	1309763	-	827	4045	299716	56343216	38.4343	0	CDS	sRNA
GJB7-732	GJB7-121	tRNA-Lys.rna16	STnc475	-	-	NC_016810	818229	818231	+	NC_016810	142922	142926	+	827	6314	82611	56558052	89.6721	0	tRNA	sRNA
GJB7-505	GJB7-485.GJB7-486.IGR	allA.gene514	ChiX	-	- : -	NC_016810	575926	575954	+	NC_016810	555571	555574	+	825	273	27807190	28839516	3.13417	3.60714e-63	CDS	sRNA
GJB7-1774	GJB7-1211.GJB7-1210.IGR	htpX.gene1795.prc.gene1796.IGR	SL1344_1203.gene1222.IsrE.IGR	-	- : -	NC_016810	1898613	1898926	-	NC_016810	1309726	1309729	-	823	1908	299720	56345353	81.0894	0	IGR	IGR
GJB7-4519.EST3UTR.26	GJB7-1211.GJB7-1210.IGR	STsORF137	IsrE	-	- : -	NC_016810	4831207	4831207	+	NC_016810	1309727	1309728	-	31	3	300512	56347258	1937.54	5.32093e-61	sORF	sRNA
GJB7-2615.GJB7-2614.IGR	GJB7-1447.GJB7-1448.IGR	rpoE.5UTR.gene2651	MgrR	- : -	- : -	NC_016810	2780474	2780552	-	NC_016810	1550816	1550844	+	820	15797	241559	56389628	12.1176	0	5UTR	sRNA
GJB7-612	GJB7-4280.GJB7-4281.IGR	pagP.gene623	STnc440	-	- : -	NC_016810	692031	692308	+	NC_016810	4580531	4580558	+	810	9847	770604	55866543	5.96351	0	CDS	sRNA
GJB7-3704	GJB7-1447.GJB7-1448.IGR	rfaP.gene3749	MgrR	-	- : -	NC_016810	3937285	3937291	-	NC_016810	1550807	1550844	+	808	44726	241571	56360699	4.21486	5.70527e-231	CDS	sRNA
GJB7-1514	GJB7-4280.GJB7-4281.IGR	SL1344_1514.3UTR.gene1534	STnc440	-	- : -	NC_016810	1626278	1626600	-	NC_016810	4580517	4580566	+	800	14185	770614	55862205	4.08829	3.1797e-217	3UTR	sRNA
GJB7-3314.GJB7-3315.IGR	GJB7-1256	ArcZ	katE.gene1273	- : -	-	NC_016810	3511862	3511862	+	NC_016810	1354070	1354074	-	789	92062	486	56554467	997.303	0	sRNA	CDS
GJB7-901	GJB7-1211.GJB7-1210.IGR	ftsK.gene914	SL1344_1203.gene1222.IsrE.IGR	-	- : -	NC_016810	993953	993959	+	NC_016810	1309726	1309760	-	785	1932	299758	56345329	76.3747	0	CDS	IGR
GJB7-3003.GJB7-3002.IGR	GJB7-2514	OmrA	iscS.gene2550	- : -	-	NC_016810	3191669	3191870	-	NC_016810	2680197	2680232	-	781	2692196	1444	53953383	10.8392	0	sRNA	CDS
GJB7-1174	GJB7-1211.GJB7-1210.IGR	SL1344_1171.5UTR.gene1189	SL1344_1203.gene1222.IsrE.IGR	-	- : -	NC_016810	1278408	1278456	-	NC_016810	1309726	1309759	-	775	2199	299768	56345062	66.2441	0	5UTR	IGR
GJB7-3690	GJB7-1447.GJB7-1448.IGR	SL1344_3673.gene3734	MgrR	-	- : -	NC_016810	3923648	3923657	-	NC_016810	1550836	1550843	+	765	2064	241614	56403361	86.5236	0	CDS	sRNA
[truncated: 9,361 more rows]
